# Supplementary material for: DNA Methylation Profiles Are Stable in H3 K27M-Mutant Diffuse Midline Glioma Neurosphere Cell Lines
Source: Children (Basel). 2024 Apr 20;11(4):492. doi: 10.3390/children11040492 (PMC11049299; doi:10.3390/children11040492)
Supplement: Supplementary file 1 [file children-11-00492-s001.zip]

Archive with 1 entries (1 files):
- children-2916838-supplementary.csv
