# Supplementary material for: DNA Methylation Profiles Are Stable in H3 K27M-Mutant Diffuse Midline Glioma Neurosphere Cell Lines
Source: Children (Basel). 2024 Apr 20;11(4):492. doi: 10.3390/children11040492 (PMC11049299; doi:10.3390/children11040492)
Supplement: Supplementary file 1 [file children-11-00492-s001.zip › children-2916838-supplementary.csv]

chr	pos	strand	Name	AddressA	AddressB	ProbeSeqA	ProbeSeqB	Type	NextBase	Color	Probe_rs	Probe_maf	CpG_rs	CpG_maf	SBE_rs	SBE_maf	Islands_Name	Relation_to_Island	Forward_Sequence	SourceSeq	UCSC_RefGene_Name	UCSC_RefGene_Accession	UCSC_RefGene_Group	Phantom4_Enhancers	Phantom5_Enhancers	DMR	X450k_Enhancer	HMM_Island	Regulatory_Feature_Name	Regulatory_Feature_Group	GencodeBasicV12_NAME	GencodeBasicV12_Accession	GencodeBasicV12_Group	GencodeCompV12_NAME	GencodeCompV12_Accession	GencodeCompV12_Group	DNase_Hypersensitivity_NAME	DNase_Hypersensitivity_Evidence_Count	OpenChromatin_NAME	OpenChromatin_Evidence_Count	TFBS_NAME	TFBS_Evidence_Count	Methyl27_Loci	Methyl450_Loci	Random_Loci	S1	S2	S3	S4
chr9	14348844	+	cg13849454	94623140	94660564	ACACATAAAAACACAAACTTCATAATTTCCAAACTTAAAAAATCATACCA	ACGCATAAAAACGCAAACTTCGTAATTTCCGAACTTAAAAAATCGTACCG	I	A	Red	NA	NA	NA	NA	NA	NA	chr9:14348684-14349074	Island	ACTGGAAACAGCCCCCTGTGCTCTGTGCTGGGCCCCTGGCTGCGGAGATGGGCCCAAACT[CG]GCACGATTCTCTAAGTTCGGAAACCACGAAGCTTGCGCCTTCATGCGTGTCTAACATTAA	CGGCACGATTCTCTAAGTTCGGAAACCACGAAGCTTGCGCCTTCATGCGT						RDMR		9:14338399-14339074			RP11-120J1.1;RP11-120J1.1	ENST00000416996.1;ENST00000440947.1	5'UTR;5'UTR	RP11-120J1.1;RP11-120J1.1	ENST00000416996.1;ENST00000440947.1	5'UTR;5'UTR	chr9:14348380-14348895	3						TRUE		0.0541780918909873	0.947634819056173	0.928885921603928	0.948248693007564
chr14	77591522	+	cg01226806	77785558	76740407	AAATAAAAACCACACAACATAAAACATCTATCTAAACTCCAACTACAACA	AAATAAAAACCGCGCAACGTAAAACGTCTATCTAAACTCCGACTACGACG	I	C	Grn	rs80059350	0.18967	NA	NA	NA	NA	chr14:77591159-77591847	Island	CGGCGGGCCCGAGCCACGGCCGCGGGCTCTGGCGGGTGCCGGGGAGGCCACGCGCGACGG[CG]TCGCAGCCGGAGCCCAGACAGACGCCCCACGCTGCGCGGCCTTCATCCCACGGCTGGGGC	GGATGAAGGCCGCGCAGCGTGGGGCGTCTGTCTGGGCTCCGGCTGCGACG					chr14:77591216-77591216		TRUE	14:76660690-76661584	14:77590976-77591760	Unclassified				TMEM63C	ENST00000557408.1	5'UTR	chr14:77590885-77591575	3						TRUE		0.792820535874843	0.949647709267438	0.966255899136068	0.959323080226535
chr21	46237385	+	cg21053323	65680542	67711164	TAAATACAAAATCCTATATCAAATACACAAAATCAACTCAAAAACAAACA	TAAATACGAAATCCTATATCGAATACACGAAATCGACTCGAAAACAAACG	I	T	Red	rs7282882	0.291109	NA	NA	NA	NA	chr21:46236726-46238958	Island	GGCAGTGCTGCTCACAGGGGCCAGGCCCCTCAGAGCGCGCCCCTTGGGGGTAACCCCAGA[CG]CTTGTTCCCGAGCCGACTCCGTGCACTCGACACAGGATCCCGCACCCAGGGCGATGCCGG	CGCTTGTTCCCGAGCCGACTCCGTGCACTCGACACAGGATCCCGCACCCA	SUMO3	NM_006936	Body					21:45061241-45063445	21:46237177-46238850	Promoter_Associated	SUMO3	ENST00000479153.1	3'UTR	SUMO3;SUMO3	ENST00000479153.1;ENST00000466861.1	3'UTR;3'UTR			chr21:46236173-46239485	6	chr21:46219734-46240087	6	TRUE	TRUE		0.0969634886275673	0.0470416077479826	0.0477370063161642	0.0453074291379543
chr17	59476505	-	cg05162750	89727395	36688572	ACCTACAAAAAACTCCAAATTCCTTCCAAATCTTCCAATAAAAACAAACA	ACCTACGAAAAACTCCAAATTCCTTCCGAATCTTCCGATAAAAACGAACG	I	C	Grn	NA	NA	NA	NA	NA	NA	chr17:59473060-59483266	Island	GGCGGGGCCCGGGCCTGCGGAGAACTCCAGGTTCCTTCCGAGTCTTCCGGTGAAGGCGGG[CG]CGGGTAGGGGGTCCCCGCGTTTCCCCAGCGCAAGGCCGCGTCCCGCTCCCGCCCGCGCCG	CGCCCGCCTTCACCGGAAGACTCGGAAGGAACCTGGAGTTCTCCGCAGGC	TBX2	NM_005994	TSS1500			DMR		17:56830047-56832859			TBX2	ENST00000424871.2	TSS1500	TBX2;TBX2;TBX2	ENST00000424871.2;ENST00000419047.1;ENST00000477081.1	TSS1500;TSS1500;TSS1500	chr17:59476060-59480335	3						TRUE		0.146495047609933	0.0497544214213663	0.0698518512583429	0.0444488570962706
chr1	229569892	+	cg05347845	97760827	99652108	CACCCAAATATAACTCAAAAAAAACAACAACATTCCTACAAAATAACACA	CACCCAAATATAACTCGAAAAAAACAACGACATTCCTACGAAATAACGCG	I	A	Red	rs117656252	0.003906	NA	NA	NA	NA	chr1:229567206-229570684	Island	CCGCTGCGGTGGCCGCTTGTCCCTCTGCTCAGGTTTTATATAGCCCGCGGGCATTCCCTC[CG]CGCCACCCCGCAGGAATGTCGCTGCCCTTCTCGAGCCATATTTGGGTGTTGGGCACTAGA	CGCGCCACCCCGCAGGAATGTCGCTGCCCTTCTCGAGCCATATTTGGGTG	ACTA1	NM_001100	TSS200					1:227636054-227637262			ACTA1;ACTA1;ACTA1	ENST00000342787.5;ENST00000366684.3;ENST00000366683.2	TSS1500;TSS200;TSS200	ACTA1;ACTA1;ACTA1	ENST00000342787.5;ENST00000366684.3;ENST00000366683.2	TSS1500;TSS200;TSS200	chr1:229569565-229571175	3						TRUE		0.101753492146446	0.0503648570279896	0.0576617956224204	0.0832846496137152
chr11	120856646	+	cg18247436	29710894	8805397	ACACACCACCAACAAAAATAAATACTATCCTAACACAAAATAATACTACA	ACGCGCCGCCGACGAAAATAAATACTATCCTAACACAAAATAATACTACG	I	C	Grn	NA	NA	NA	NA	NA	NA	chr11:120856725-120857174	N_Shore	GGGCCCTGACCTCGCTGTCTCCTCCAGGTGTCCGTCTGCCAGGAGATGGTGACCGAGCTG[CG]CAGCATTATCCTGTGTCAGGACAGTATCCACCCCCGCCGGCGGCGCGCCGCAGTCCCGCC	GCGCGCCGCCGGCGGGGGTGGATACTGTCCTGACACAGGATAATGCTGCG	GRIK4	NM_014619	Body			DMR		11:120361849-120362352	11:120856467-120857304	Unclassified				GRIK4	ENST00000527732.1	5'UTR	chr11:120856520-120857130	3						TRUE		0.0624210003611412	0.0495107021978589	0.0705048887594924	0.072599013675243
chr2	136875917	-	cg20823742	86781201		TTAAAAAACCCAAAAAACCCTACTATTTACRAATAATCRATAATAAATCC		II			NA	NA	NA	NA	NA	NA	chr2:136876711-136877051	N_Shore	AGGTGCGCGGCTTGGGAAGCCCAGGGGACCCTGCTGTTTGCGGGTGGTCGGTAGTGAGTC[CG]GAGCCGGACAGGACCTCCCAGAGGCATTTCCTAAGTTTGAGGGAAGCGGGATGCGCCTGA	TGGGAAGCCCAGGGGACCCTGCTGTTTGCGGGTGGTCGGTAGTGAGTCCG	CXCR4	NM_003467	TSS200			DMR		2:136590497-136592659			CXCR4;CXCR4;CXCR4	ENST00000466288.1;ENST00000537957.1;ENST00000241393.3	TSS1500;TSS200;TSS200	CXCR4;CXCR4;CXCR4	ENST00000466288.1;ENST00000537957.1;ENST00000241393.3	TSS1500;TSS200;TSS200	chr2:136874865-136876330	3						TRUE		0.094442898228036	0.0714879939497069	0.0690881665564856	0.0661801299772231
chr4	996175	+	cg05327835	89700132	92646872	CTACACATACAACAAACAAATATTATTAACCTAAAAACACACAATAAACA	CTACACGTACGACGAACGAATATTATTAACCTAAAAACGCGCGATAAACG	I	T	Red	NA	NA	NA	NA	NA	NA	chr4:995482-997541	Island	CGCTCCTGAGCAACGACAATGCCTTCCTGAGCTACCACCCGCACCCCTTCGCGCAGCGCA[CG]CTCACCGCGCGCTTCCAGGTCAACAACACCCGCCCGCCGCACGTGCAGCTGTTGCGCAAG	CGCTCACCGCGCGCTTCCAGGTCAACAACACCCGCCCGCCGCACGTGCAG	IDUA	NM_000203	Body			DMR	TRUE	4:985293-987930	4:995667-996548	Unclassified_Cell_type_specific				IDUA;IDUA;IDUA	ENST00000502829.1;ENST00000514417.1;ENST00000514698.1	TSS1500;TSS1500;5'UTR	chr4:996060-996430	3						TRUE		0.468900090704971	0.0392601363058796	0.0391547718981209	0.0364413273491143
chr2	223161894	-	cg08431536	21707191	16669100	TATAACAAATATAATTAAACAACAACCTACCATTAATAAAAACACCACCA	TATAACGAATATAATTAAACAACGACCTACCGTTAATAAAAACACCGCCG	I	A	Red	rs12623857	0.126606	NA	NA	NA	NA	chr2:223161531-223161919	Island	TCTCCACGATCTTGTGGCGGATGTGGTTGGGCAGCGGCCTGCCGTTGATAAAAACACCGC[CG]AGCTGGTTGACGCGGCCCTGGCCGAGGGGAGTGGACACTGTGGGAAGGTGAAAAAGAGAA	CGGCGGTGTTTTTATCAACGGCAGGCCGCTGCCCAACCACATCCGCCACA	PAX3;PAX3;PAX3;CCDC140;PAX3;PAX3;PAX3;PAX3;PAX3	NM_181458;NM_013942;NM_181457;NM_153038;NM_000438;NM_181461;NM_181460;NM_181459;NM_001127366	Body;Body;Body;TSS1500;Body;Body;Body;Body;Body			RDMR		2:222869776-222870163			CCDC140	ENST00000295226.1	TSS1500	CCDC140	ENST00000295226.1	TSS1500	chr2:223161605-223162070	3						TRUE		0.153875084353092	0.132829621774479	0.112142180587612	0.161502376193843
chr14	60432675	+	cg16597280	65635950		CCATCTCAATATATAACACCACCATTTAACTAATAACTTAAATCAAAACC		II			NA	NA	NA	NA	NA	NA		OpenSea	AAAAAAAAAAAAAAAAAAAAAAAAGATACTGGTGAGGAAGAAAGGAGAGGATTATTCCTA[CG]GTTTTGACTTAAGCTATCAGTTAAATGGTGGTGCCATATACTGAGATGGAAAATACTCAG	CGGTTTTGACTTAAGCTATCAGTTAAATGGTGGTGCCATATACTGAGATG	LRRC9	NR_075071	Body														chr14:60432500-60432735	3								0.0714887399643674	0.0726991581238188	0.0654098995612104	0.061259765904473
chr1	108023249	+	cg24346905	36658967	12664953	AACACACATTATTATAACACATCCCTCCATTCTAACAATACAAAAACTCA	AACGCACGTTATTATAACACGTCCCTCCGTTCTAACAATACAAAAACTCG	I	T	Red	NA	NA	NA	NA	NA	NA	chr1:108023232-108023442	Island	CCTCCCCGCGCCCACCCACCCCTACCTTCCCCCTCATTCTGCAGCGAATGTCTGCGACAA[CG]AGCTCCTGCACTGCCAGAACGGAGGGACGTGCCACAACAACGTGCGCTGCCTGTGCCCGG	CGAGCTCCTGCACTGCCAGAACGGAGGGACGTGCCACAACAACGTGCGCT	NTNG1;NTNG1;NTNG1	NM_014917;NM_001113228;NM_001113226	Body;Body;Body					1:107824718-107825021									chr1:108023245-108023875	3						TRUE		0.0545510960229243	0.0541053172875507	0.0847146854332712	0.0957789939124942
chr1	31654453	-	cg25010788	85740202	39749203	CACATCTCCAAATACAAACACAAAATTAAACACAAACTACAATAAACACA	CGCATCTCCAAATACAAACGCGAAATTAAACACAAACTACAATAAACGCG	I	C	Grn	NA	NA	NA	NA	NA	NA	chr1:31654422-31654833	Island	CACGTCCAAGTCCGCATCTCCAGATGCAGACGCGGGGTTGGGCACAGGCTGCAGTGAGCG[CG]CGGGCCACCAGGGGGACACGCCTGCGCCTTGGCCCGAGCTCGCGGCAGCTGCGGTCAGCC	CGCATCTCCAGATGCAGACGCGGGGTTGGGCACAGGCTGCAGTGAGCGCG	NKAIN1	NM_024522	3'UTR				TRUE	1:31426928-31427922	1:31654136-31655553	Unclassified	NKAIN1;NKAIN1;NKAIN1;NKAIN1;NKAIN1	ENST00000528449.1;ENST00000373736.2;ENST00000263693.1;ENST00000528449.1;ENST00000398657.2	1stExon;3'UTR;3'UTR;3'UTR;3'UTR	NKAIN1;NKAIN1;NKAIN1;NKAIN1;NKAIN1;NKAIN1	ENST00000528449.1;ENST00000526106.1;ENST00000373736.2;ENST00000263693.1;ENST00000528449.1;ENST00000398657.2	1stExon;3'UTR;3'UTR;3'UTR;3'UTR;3'UTR	chr1:31654320-31655215	3						TRUE		0.0342696324181492	0.0512322553684936	0.0674041245696402	0.0359123430568956
chr5	3599719	+	cg18635552	14800944	80680874	ACTCATCAATCTTATCAATATCAATACTTTCCAAATCAATCTCCTCATCA	ACTCGTCGATCTTATCAATATCGATACTTTCCAAATCGATCTCCTCGTCG	I	T	Red	NA	NA	NA	NA	NA	NA	chr5:3594467-3603054	Island	CCAGGAAGATGGAGCGCTCTTCGGCAGCGACACCGAGGGCGACCCGGAGAAGGCCGAGGA[CG]ACGAGGAGATCGACCTGGAAAGCATCGACATTGACAAGATCGACGAGCACGATGGCGACC	GCTCGTCGATCTTGTCAATGTCGATGCTTTCCAGGTCGATCTCCTCGTCG	IRX1	NM_024337	Body					5:3652193-3654179			CTD-2012M11.3	ENST00000559410.1	3'UTR	CTD-2012M11.3	ENST00000559410.1	3'UTR	chr5:3599605-3600075	3						TRUE		0.158122072885684	0.87102784379042	0.854725961860766	0.902668890209384
chr2	171573223	+	cg07813142	78611969	61745869	ATCAAAAACCAAATTAAATAACAACTAACAACAAATAAACAACAAAAACA	GTCGAAAACCGAATTAAATAACAACTAACGACAAATAAACGACGAAAACG	I	A	Red	NA	NA	NA	NA	NA	NA	chr2:171569877-171573904	Island	ACGCGGCGCAGGCCGCGCTGCCGCCAGGCTACTCCAACCTGCTGCCTCCGCCGCCGCCAC[CG]CCCCCGCCGCCCACCTGCCGCCAGTTGTCACCCAACCCGGCCCCCGACGACCTCCCGTGG	CGCCCCCGCCGCCCACCTGCCGCCAGTTGTCACCCAACCCGGCCCCCGAC	SP5	NM_001003845	Body	high-CpG:171281467-171281679				2:171280043-171282448											chr2:171568154-171574986	6	chr2:171562842-171577299	6		TRUE		0.261035539545137	0.0614331925683549	0.0681277947179222	0.0672297559085626
chr2	136875923	-	cg26425669	16777132	9623116	ACCCAAAAAACCCTACTATTTACAAATAATCAATAATAAATCCAAAACCA	ACCCAAAAAACCCTACTATTTACGAATAATCGATAATAAATCCGAAACCG	I	A	Red	NA	NA	NA	NA	NA	NA	chr2:136876711-136877051	N_Shore	GCGGCTTGGGAAGCCCAGGGGACCCTGCTGTTTGCGGGTGGTCGGTAGTGAGTCCGGAGC[CG]GACAGGACCTCCCAGAGGCATTTCCTAAGTTTGAGGGAAGCGGGATGCGCCTGAAGACAG	CGGCTCCGGACTCACTACCGACCACCCGCAAACAGCAGGGTCCCCTGGGC	CXCR4	NM_003467	TSS200			DMR		2:136590497-136592659			CXCR4;CXCR4;CXCR4	ENST00000466288.1;ENST00000241393.3;ENST00000537957.1	TSS1500;TSS200;TSS1500	CXCR4;CXCR4;CXCR4	ENST00000466288.1;ENST00000241393.3;ENST00000537957.1	TSS1500;TSS200;TSS1500	chr2:136874865-136876330	3						TRUE		0.106781739512714	0.109816792982037	0.100286075444082	0.0858198431947656
chr8	72468561	-	cg00595086	81682494		AAAACTACTAAATTCCTTCAAAATTTAATAAATCTACAAATAAAACCTAC		II			rs57991627	0.121199	NA	NA	NA	NA	chr8:72468560-72469561	Island	GAAAGTCCCCTGGAGCTGCTGAGTTCCTTCAAGATTTGGTAAGTCTGCAGATGAGGCCTG[CG]GGTGGAGCGGGCGCCTAAGCTGCGGATCACTCCTGCGGGCGCTCGCTCTCTCCACGCCGC	GAGCTGCTGAGTTCCTTCAAGATTTGGTAAGTCTGCAGATGAGGCCTGCG								8:72631115-72632846						RP11-1102P16.1;RP11-1102P16.1	ENST00000523327.1;ENST00000518177.1	3'UTR;3'UTR	chr8:72468545-72469550	3						TRUE		0.514868889072711	0.0672574283839615	0.0987412885791495	0.159642417998737
chr18	77139085	-	cg15526954	38772252	70796884	ACCACATCAACACCTATTAAATAAAATTCCTCTACCATCATCTATCAACA	ACCGCATCAACGCCTATTAAATAAAATTCCTCTACCGTCATCTATCGACG	I	C	Grn	NA	NA	NA	NA	NA	NA	chr18:77138797-77139201	Island	TTTCTTCCCGATACCGCATCAGCGCCTGTTGAATGGAATTCCTCTGCCGTCATCTGTCGG[CG]CTGGAGCATCCTGAGTTTCCGGACGGGCCCGGCCCTGCGAGGGCGCGATTTCCTGCGCTC	CGCCGACAGATGACGGCAGAGGAATTCCATTCAACAGGCGCTGATGCGGT							TRUE	18:75239537-75240422	18:77138821-77139631	Unclassified							chr18:77139040-77139295	3						TRUE		0.057324568618361	0.108702294046141	0.115398016450766	0.074934722202829
chr15	31775895	-	cg04875128	54706946	49629254	AACTATAACTCTACAACAACAACAAACAATTCTACTACAAATACATAACA	AACTATAACTCTACGACGACAACGAACGATTCTACTACGAATACGTAACG	I	C	Grn	NA	NA	NA	NA	NA	NA	chr15:31775540-31776988	Island	CGGCGCGCGCCGGGCTGTAGCTCTGCGACGACAGCGAGCGGTTCTGCTGCGGGTACGTGG[CG]CACGGCCGCAGCGCCCCCACGGCCGGCGCGCACGCCTCGTCCCGCGCGCCCGACGCCTGC	CGCCACGTACCCGCAGCAGAACCGCTCGCTGTCGTCGCAGAGCTACAGCC	OTUD7A	NM_130901	Body					15:29562601-29564280									chr15:31775485-31776015	3						TRUE		0.680692417906956	0.932480299185254	0.943910228744066	0.855869353110221
chr15	67143691	-	cg12317470	68657916	91809545	ATACCAAAAATAAACAAAACCAAACAAAATTATAAATAAAACACACACCA	ATACCGAAAATAAACGAAACCAAACGAAATTATAAATAAAACGCGCACCG	I	T	Red	rs7170238	0.473182	NA	NA	NA	NA		OpenSea	TGTGGCCTTGAAGTGCCGGGAGTGAGCGGGGCCAGGCGGGGTTGTGAATGGGACGCGCAC[CG]TGGCAGGCTCCCTCTGGCGGCCGTGTGGAGAACAGGCTGCAGGGCGCCGCGGAAGAGGCC	CGGTGCGCGTCCCATTCACAACCCCGCCTGGCCCCGCTCACTCCCGGCAC							TRUE	15:64930738-64930867	15:67142865-67144635	Unclassified							chr15:67143580-67144010	3						TRUE		0.61086771922178	0.940620595183737	0.901336286758237	0.93152193146295
chr5	2279098	-	cg12924936	86625566	76664593	ATAATAAAAACAACAAACAACAAAAAATAACAAACACTTAATCCAACACA	ATAATAAAAACGACGAACGACGAAAAATAACAAACGCTTAATCCGACGCG	I	A	Red	NA	NA	NA	NA	NA	NA		OpenSea	AGGGTGGCGAGGGTGGTGGGAGCGGCGGGCGGCGGGGAGTGACAGGCGCTTGGTCCGGCG[CG]GCTTTGCCTGGTTGTAACAAGCGTCGGGACATGCGGAGCCACAGAAGCCGGGCTGGCCAC	CGCGCCGGACCAAGCGCCTGTCACTCCCCGCCGCCCGCCGCTCCCACCAC								5:2331999-2332175									chr5:2278645-2279175	3						TRUE		0.21789603090973	0.064641014816569	0.0851234167003648	0.0721582776973115
chr2	171678954	+	cg15126544	91747823	64644851	ACCAAATAAAAACTACTTACACACAAAACTAAAAAAACAAAATTACCACA	ACCGAATAAAAACTACTTACGCGCAAAACTAAAAAAACGAAATTACCGCG	I	C	Grn	NA	NA	NA	NA	NA	NA	chr2:171678546-171680358	Island	CCAGTGGAGCGAACGCCGGGTGCCCTGCCTGGGCGCAGAAGCGGGAGGAAAGCGCCCCCG[CG]CGGCAACCCCGCCTTCCTAGCCCTGCGCGCAAGCAGCTCCCACCCGGTGCCGTGCACTCT	ACCGGGTGGGAGCTGCTTGCGCGCAGGGCTAGGAAGGCGGGGTTGCCGCG	GAD1;GAD1	NM_000817;NM_013445	Body;Body					2:171386384-171387649	2:171678787-171679058	Unclassified	GAD1	ENST00000429023.1	5'UTR	GAD1;GAD1;GAD1	ENST00000485013.1;ENST00000486850.1;ENST00000429023.1	5'UTR;5'UTR;5'UTR	chr2:171678625-171679495	3						TRUE		0.355933084098859	0.139596306097656	0.192036763535141	0.482887748813585
chr11	115630921	-	cg15630907	69685593	5696250	AATTACAAAACAACAACAACAACCAAATCATCAAAAACACAATAAAACCA	GATTACAAAACGACGACGACGACCGAATCATCAAAAACACAATAAAACCG	I	C	Grn	NA	NA	NA	NA	NA	NA	chr11:115630398-115631117	Island	GTCCCGGGGAGCGGTTGCAGGGCGGCGGCGGCGGCCGGGTCATCAGAAGCACAGTGGAGC[CG]CCCCCTGCTTTGGGAGGAGCAAAAGAGCCTCTCGCTTGCCTCCCGCTCGAGCTCCTTCTC	GGTTGCAGGGCGGCGGCGGCGGCCGGGTCATCAGAAGCACAGTGGAGCCG						DMR		11:115135507-115136465			CTC-774J1.2;CTC-774J1.2;CTC-774J1.2;CTC-774J1.2;CTC-774J1.2;AP000797.3	ENST00000501294.1;ENST00000537070.1;ENST00000499809.1;ENST00000514294.2;ENST00000535683.1;ENST00000539305.1	3'UTR;TSS200;TSS200;TSS200;TSS200;5'UTR	CTC-774J1.2;CTC-774J1.2;CTC-774J1.2;CTC-774J1.2;CTC-774J1.2;AP000797.3	ENST00000501294.1;ENST00000537070.1;ENST00000499809.1;ENST00000514294.2;ENST00000535683.1;ENST00000539305.1	3'UTR;TSS200;TSS200;TSS200;TSS200;5'UTR	chr11:115630180-115631190	3						TRUE		0.106819410861579	0.0815104150072959	0.0516943432890062	0.0663258135343888
chr1	217307696	+	cg07155223	12656567		CRAAATCAACTTCTTAAACACCACCAATTTCTCCTTCCTCTATAAATATC		II			NA	NA	NA	NA	NA	NA	chr1:217307744-217309179	N_Shore	TATCCGCAAAGACCGCCTGGGCACTTTTGGGGGAATGTGGCCAAAAGGGGACTCTAACTG[CG]ACATCTACAGAGGAAGGAGAAACTGGTGGTGCCTAAGAAGTTGATCTCGATGCGCGCAGT	GAGATCAACTTCTTAGGCACCACCAGTTTCTCCTTCCTCTGTAGATGTCG	ESRRG	NM_001134285	5'UTR					1:215374046-215375916			ESRRG;ESRRG	ENST00000493603.1;ENST00000366940.2	5'UTR;5'UTR	ESRRG;ESRRG	ENST00000493603.1;ENST00000366940.2	5'UTR;5'UTR	chr1:217307605-217309235	3						TRUE		0.102953707818177	0.0710522488541095	0.117807442993469	0.0726171620637114
chr14	76378414	-	cg21101883	54659190		AAAAATCAACAACTTTACTAACTAAACAACAACTCRAATTAACCCATCCC		II			NA	NA	NA	NA	NA	NA		OpenSea	AGCGTTGCTGAGAGAATCAGCAGCTTTACTGGCTGAACAGCAGCTCGGGTTAGCCCATCC[CG]TGGCCAGGTCATTTGCTGGCTCCTCCGCAGCCAGCTTCCATTGTTGTCTAGGCTGACAGC	CGGGATGGGCTAACCCGAGCTGCTGTTCAGCCAGTAAAGCTGCTGATTCT	TTLL5	NM_015072	Body											TTLL5;IFT43;TTLL5	ENST00000554972.1;ENST00000555677.1;ENST00000554487.1	5'UTR;5'UTR;5'UTR	chr14:76378320-76378590	3								0.906736444250618	0.927268795502054	0.934354125763675	0.939918815579396
chr9	14349308	-	cg10313385	86758423		AACAATTCAAACTAAACCCTAAAACTAAAAATCTCATTTAAAAAACACAC		II			NA	NA	NA	NA	NA	NA	chr9:14349307-14349515	Island	CCTGTGGGAAGGACAGTTCAGGCTGGGCCCTGGGGCTGGAAGTCTCATTTGAGGAGCACA[CG]GTCCCGAGAATGGCACGTATTTAACAACCTTCTTTAGGGCAAACTCTGCAACGGAGCCCG	ACAGTTCAGGCTGGGCCCTGGGGCTGGAAGTCTCATTTGAGGAGCACACG						RDMR		9:14339156-14339659			RP11-120J1.1;RP11-120J1.1	ENST00000416996.1;ENST00000440947.1	5'UTR;5'UTR	RP11-120J1.1;RP11-120J1.1	ENST00000416996.1;ENST00000440947.1	5'UTR;5'UTR	chr9:14349185-14349450	3						TRUE		0.0758838883518556	0.87693325770467	0.860430759660991	0.881296120707425
chr1	115397409	-	cg07724623	75640917		AAAAATACAAAATCCRAAAAACAATTATTCCTAACRATTAAAAAAATCTC		II			NA	NA	NA	NA	NA	NA	chr1:115397448-115397942	N_Shore	TTCCACTCCAAGGAAATACAGAATCCGGGAAACAATTGTTCCTAGCGATTAGGGAAATCT[CG]CGAGATTCAGGTCCTGGGAGCCTGGCAAGCCCACACAGCGACGGTTATTTAGCCGTTGAA	GAAATACAGAATCCGGGAAACAATTGTTCCTAGCGATTAGGGAAATCTCG	SYCP1	NM_003176	TSS200								SYCP1;SYCP1;SYCP1	ENST00000369518.1;ENST00000369522.3;ENST00000536734.1	TSS1500;TSS200;TSS200	SYCP1;SYCP1;SYCP1;SYCP1	ENST00000369518.1;ENST00000369522.3;ENST00000536734.1;ENST00000455987.1	TSS1500;TSS200;TSS200;TSS200					chr1:115397223-115397898	4		TRUE		0.346422610348435	0.0518281388700557	0.0280199611794777	0.0448620454163051
chr1	221050491	-	cg10386298	79614161	6699404	AAAAAACAACAAAAATCACTCCAAAAACTTATATTTCACATTTACCTCCA	AAAAAACGACGAAAATCGCTCCAAAAACTTATATTTCGCGTTTACCTCCG	I	A	Red	NA	NA	NA	NA	NA	NA	chr1:221050448-221050864	Island	GGGAAGGGGTAGAGGGGGCGGCGGGGGTCGCTCCAAAGACTTGTATTTCGCGTTTGCCTC[CG]GGAGCTGGGAGTAAGGCCTTGGATGGCGCCGACGCGGTTGCGAGGAAGCTGAGGCCTGGG	AGGGGGCGGCGGGGGTCGCTCCAAAGACTTGTATTTCGCGTTTGCCTCCG							TRUE	1:219116896-219117519			HLX;HLA-AS1	ENST00000366903.5;ENST00000552026.1	TSS1500;3'UTR	HLX;HLA-AS1	ENST00000366903.5;ENST00000552026.1	TSS1500;3'UTR	chr1:221049865-221052815	3						TRUE		0.186335476125257	0.114723027022035	0.1420859491927	0.195689004403943
chr2	71115994	+	cg08793877	12764258	7806321	TAAACCCAAATACAAATACACAACAACTTCAATAAATATATCCAAAATCA	TAAACCCGAATACGAATACGCGACAACTTCAATAAATATATCCGAAATCG	I	C	Grn	NA	NA	NA	NA	NA	NA	chr2:71115927-71116412	Island	TACGATGTAAAAGACGAATAGATAAACCCGGTTCCGCAGATCTGCGGCGCGCGCGCCTGG[CG]ACCTCGGATACATTCATTGAAGTTGCCGCGCACTCGTACCCGGGTTCACCTCGCCCCTCG	TGAACCCGGGTACGAGTGCGCGGCAACTTCAATGAATGTATCCGAGGTCG						CDMR		2:70969470-70970039			AC007040.5	ENST00000449073.2	5'UTR	AC007040.5	ENST00000449073.2	5'UTR	chr2:71115860-71116855	3						TRUE		0.0427815331174013	0.138906843860692	0.172197543767964	0.0835462944761156
chr2	136875905	-	cg00591844	74688175		AAAATACRCRACTTAAAAAACCCAAAAAACCCTACTATTTACRAATAATC		II			NA	NA	NA	NA	NA	NA	chr2:136876711-136877051	N_Shore	GGCGGGGCGGAGAGGTGCGCGGCTTGGGAAGCCCAGGGGACCCTGCTGTTTGCGGGTGGT[CG]GTAGTGAGTCCGGAGCCGGACAGGACCTCCCAGAGGCATTTCCTAAGTTTGAGGGAAGCG	AGGTGCGCGGCTTGGGAAGCCCAGGGGACCCTGCTGTTTGCGGGTGGTCG	CXCR4	NM_003467	TSS200			DMR		2:136590497-136592659			CXCR4;CXCR4;CXCR4	ENST00000466288.1;ENST00000537957.1;ENST00000241393.3	TSS1500;TSS200;TSS200	CXCR4;CXCR4;CXCR4	ENST00000466288.1;ENST00000537957.1;ENST00000241393.3	TSS1500;TSS200;TSS200	chr2:136874865-136876330	3						TRUE		0.167568863916678	0.0919299028909477	0.0717861638902714	0.0769411810853747
chr15	101548676	-	cg07045891	79748577		TCAAAAACTTAAATTTAAAAATCAACTTTCTTCTCCAATCTAAAAAAAAC		II			NA	NA	NA	NA	NA	NA	chr15:101548675-101548898	Island	TTGAAGGGAGGTCAGAGACTTGGGTTTGGGAGTCAGCTTTCTTCTCCAGTCTGGGGGAGG[CG]CCTGGACGCTTCAGCGGTCTCCTCTGTACGTGGACAATCCCGCCGCGCTCTTCCCTGTGA	CGCCTCCCCCAGACTGGAGAAGAAAGCTGACTCCCAAACCCAAGTCTCTG	LRRK1	NM_024652	Body				TRUE	15:99366086-99366813	15:101548323-101549349	Promoter_Associated	LRRK1	ENST00000529762.2	5'UTR	LRRK1	ENST00000529762.2	5'UTR	chr15:101548385-101548895	3						TRUE		0.0410693347003471	0.0416983891374957	0.0417560769690787	0.0303166749134092
chr12	54454250	-	cg26777456	49801864		ATAAAAATATCCCAACTCCCCTTCTCACAAAAACCAAAATCTTAAAAATC		II			NA	NA	NA	NA	NA	NA	chr12:54454249-54454458	Island	GTCTTCATGGGGTGGGGGTGTCCCAGCTCCCCTTCTCACAGAGGCCAGGGTCTTGAGGAT[CG]CGAAATGGGGCCAGCCGGGGCAAAGACGAAGTTTCAAGGGCCAGCGGCAGCCAGGCTCCT	TGGGGGTGTCCCAGCTCCCCTTCTCACAGAGGCCAGGGTCTTGAGGATCG	FLJ12825	NR_026655	Body				TRUE				RP11-834C11.3	ENST00000515617.1	5'UTR	RP11-834C11.3	ENST00000515617.1	5'UTR			chr12:54453493-54455630	6				TRUE		0.0808398973922029	0.118726021898832	0.169726230680517	0.235564868077427
chr5	31030327	-	cg21272994	12729545		CATTTTAAAACTCCAAAACTCCAAACTCCCAAATCACATTCTATTATTTC		II			NA	NA	NA	NA	NA	NA		OpenSea	AGTGCAACAGCCATTTTGAGGCTCCAAGACTCCAAACTCCCAGGTCACATTCTATTGTTT[CG]TTGAACTTCACTTTTAAAACACAGAGTCAAAGATACAATTATTAAGAACTTCAAGACTGT	ATTTTGAGGCTCCAAGACTCCAAACTCCCAGGTCACATTCTATTGTTTCG																			chr5:31030023-31030343	6	chr5:31029838-31030474	6				0.252998138419811	0.865180497047145	0.853044250724822	0.8727414602645
chr11	57194498	+	cg10579279	35760861	88711415	ACAAAACAAACAAATAAAACAAAAAATCCCCTTTCAAACACCATAAAACA	GCGAAACAAACGAATAAAACGAAAAATCCCCTTTCGAACGCCATAAAACG	I	C	Grn	NA	NA	NA	NA	NA	NA	chr11:57194340-57194650	Island	CGCTCCAGCCTGCGGCCTGCCCTCCCCGCAGAGGAGCCCGAGGGGCCAGGCCGCGCTCGG[CG]CCCCATGGCGCCCGAAAGGGGACCCTTCGCCCTACCCGCCTGCTCCGCGCCGGGGCTCTC	CGCCCCATGGCGCCCGAAAGGGGACCCTTCGCCCTACCCGCCTGCTCCGC	SLC43A3;SLC43A3;SLC43A3;SLC43A3;SLC43A3;SLC43A3	NM_014096;NM_001278206;NM_001278201;NM_199329;NM_017611;NM_014096	5'UTR;5'UTR;5'UTR;5'UTR;5'UTR;1stExon			DMR		11:56950868-56951178	11:57194323-57195034	Promoter_Associated	SLC43A3;SLC43A3;SLC43A3;SLC43A3;SLC43A3	ENST00000395124.1;ENST00000352187.1;ENST00000528098.1;ENST00000395123.2;ENST00000529554.1	5'UTR;5'UTR;TSS1500;TSS200;TSS1500	SLC43A3;SLC43A3;SLC43A3;SLC43A3;SLC43A3;SLC43A3;SLC43A3;SLC43A3;SLC43A3;SLC43A3;SLC43A3;SLC43A3;SLC43A3;SLC43A3;SLC43A3;SLC43A3;SLC43A3;SLC43A3;SLC43A3;SLC43A3	ENST00000526125.1;ENST00000529113.1;ENST00000530005.1;ENST00000528187.1;ENST00000524863.1;ENST00000529494.1;ENST00000395124.1;ENST00000529748.1;ENST00000525474.1;ENST00000532795.1;ENST00000533235.1;ENST00000526621.1;ENST00000352187.1;ENST00000530232.1;ENST00000528098.1;ENST00000529112.1;ENST00000529896.1;ENST00000530005.1;ENST00000395123.2;ENST00000529554.1	3'UTR;TSS1500;5'UTR;5'UTR;5'UTR;5'UTR;5'UTR;5'UTR;5'UTR;5'UTR;5'UTR;5'UTR;5'UTR;TSS1500;TSS1500;TSS1500;TSS1500;1stExon;TSS200;TSS1500	chr11:57193320-57195155	3								0.043032240594814	0.0976558160204422	0.0918638449558171	0.102576234683722
chr2	223160175	-	cg24621972	4741170		TCRAAAAAAACCACCTCCCAATAACTAAAATCRATAATTAAAATAATTAC		II			rs45498898	0.011392	NA	NA	NA	NA	chr2:223159725-223160487	Island	ATTGCAGGGCCTCGGGAGAGGCCACCTCCCAATAGCTGAGATCGATAATTGGGGTGATTA[CG]TCTGGGTCGACGTGCCGGGGTAATAGCGACTGACTGTCGCGCCTCGGGGAGAGGTTAATG	CGGGAGAGGCCACCTCCCAATAGCTGAGATCGATAATTGGGGTGATTACG	PAX3;PAX3;PAX3;PAX3;PAX3;PAX3;PAX3;PAX3	NM_181458;NM_181461;NM_000438;NM_181459;NM_181460;NM_013942;NM_181457;NM_001127366	Body;Body;Body;Body;Body;Body;Body;Body				TRUE	2:222868208-222868731									chr2:223159920-223160810	3						TRUE		0.141341704962696	0.123577250449052	0.104185227390449	0.0829006290768331
chr1	108023366	-	cg20016673	67729536	44796831	CACAAACATCCTCTACAAAAAACTACAATACAAAAAAACTAACAACTACA	CACGAACATCCTCTACGAAAAACTACGATACGAAAAAACTAACAACTACG	I	A	Red	NA	NA	NA	NA	NA	NA	chr1:108023232-108023442	Island	CCCGGCCGCATACACGGGCATCCTCTGCGAGAAGCTGCGGTGCGAGGAGGCTGGCAGCTG[CG]GCTCCGACTCTGGCCAGGGCGCGCCCCCGCACGGCTCCCCAGCGCTGCTGCTGCTGACCA	CACGGGCATCCTCTGCGAGAAGCTGCGGTGCGAGGAGGCTGGCAGCTGCG	NTNG1;NTNG1;NTNG1	NM_014917;NM_001113228;NM_001113226	Body;Body;Body					1:107824718-107825021									chr1:108023245-108023875	3						TRUE		0.0879312962681786	0.0944702615455296	0.0824435643564356	0.0953123731297997
chr2	177012117	-	cg14298457	16731868		AAACRACCTAACTCRAACCCAATAACTAATAAAATTTTACCCAAAAATAC		II			NA	NA	NA	NA	NA	NA	chr2:177012371-177012675	N_Shore	AACCCTGTTACAGGCGACCTGACTCGGGCCCAGTAACTAGTGAGGTTTTGCCCAAGGGTG[CG]TGGAGTGGGGGAGGCGATGGAGATCGAAATCTGTCATAATCCGTGGCTCTGCTCTTGAGG	CGCACCCTTGGGCAAAACCTCACTAGTTACTGGGCCCGAGTCAGGTCGCC						RDMR		2:176720327-176720473						HOXD3	ENST00000432796.2	5'UTR			chr2:177012027-177013267	6	chr2:177011625-177017831	6		TRUE		0.149501661129568	0.0608476099830795	0.051865758552855	0.0534171249018068
chr2	177015125	+	cg00767581	95750131		ATCRCACTTTAATCTCTAACTATTCCRAAAAAACRTAAAATTTTTACATC		II			NA	NA	NA	NA	NA	NA	chr2:177014948-177015214	Island	AGAACCGAATTTGTGTGGTATCCGTATAGTCACAGATTCGATTCTAGGGGAATATATGGT[CG]ATGCAAAAACTTCACGTTTCTTCGGAATAGCCAGAGACCAAAGTGCGACATGGAGACTAG	TCGCACTTTGGTCTCTGGCTATTCCGAAGAAACGTGAAGTTTTTGCATCG	HOXD4;MIR10B	NM_014621;NR_029609	TSS1500;Body								HOXD4;MIR10B;HOXD3;HOXD3	ENST00000306324.3;ENST00000385011.1;ENST00000468418.2;ENST00000468418.2	TSS1500;5'UTR;1stExon;5'UTR	HOXD4;MIR10B;HOXD3;HOXD3;HOXD3	ENST00000306324.3;ENST00000385011.1;ENST00000468418.2;ENST00000432796.2;ENST00000468418.2	TSS1500;5'UTR;1stExon;5'UTR;5'UTR	chr2:177015105-177015315	3					TRUE	TRUE		0.0768210925450439	0.0632210910989298	0.0551518617937436	0.0787918008453901
chr3	38080925	+	cg12177220	43783260	50644917	CAAAAAAAAACACAAACAAAACAACTAAAACTCAAAACACTACACCAACA	CGAAAAAAAACGCAAACGAAACAACTAAAACTCGAAACGCTACGCCAACG	I	C	Grn	rs7625806	0.44498	NA	NA	NA	NA	chr3:38080628-38081187	Island	CCTACTCTGAGGCCTTCCACTACAGCTTCGCAGCCCGGCCCCGCCGCCTCACGCAGCTTG[CG]CTGGCGCAGCGTCCCGAGCCTCAGCTGCTTCGTCTGCGCCCCTCCTCGCTGCGCACCCAA	CGCTGGCGCAGCGTCCCGAGCCTCAGCTGCTTCGTCTGCGCCCCTCCTCG	DLEC1;DLEC1	NM_007337;NM_007335	1stExon;1stExon				TRUE	3:38055646-38056292	3:38080065-38082042	Promoter_Associated	DLEC1	ENST00000346219.3	1stExon	DLEC1;DLEC1	ENST00000440294.2;ENST00000440294.2	1stExon;5'UTR	chr3:38080805-38081335	3						TRUE		0.0609445341034571	0.0722753146378401	0.0753782732527863	0.0321630856280214
chr2	136877039	+	cg06679534	79805444		AATCRTATATAAAATACAATCTAAACAATCCCTCTCCTCRAAACCATTTC		II			rs17848048	0.014047	NA	NA	NA	NA	chr2:136876711-136877051	Island	GCGGAGATAGCTGGGACCGAGGCGCGTGCGTCGCGACACGGACCCCAGAGGCCCCCACCC[CG]AAATGGTCCCGAGGAGAGGGATTGCCCAGACTGCACTCTACACACGATCCCTCTTTTCTA	ATCGTGTGTAGAGTGCAGTCTGGGCAATCCCTCTCCTCGGGACCATTTCG	CXCR4	NM_003467	TSS1500			DMR		2:136593041-136593556			CXCR4;CXCR4	ENST00000537957.1;ENST00000241393.3	TSS1500;TSS1500	CXCR4;CXCR4	ENST00000537957.1;ENST00000241393.3	TSS1500;TSS1500	chr2:136876420-136877250	3						TRUE		0.0457880227809909	0.0516266147153563	0.0841914666419054	0.0675832824697228
chr17	76227996	-	cg16195091	67782102	83788490	CAAAACCAATACACAAACAAAAACAAAAACATACTCAAAAAAACCAAACA	CGAAACCAATACGCGAACAAAAACGAAAACGTACTCAAAAAAACCGAACG	I	C	Grn	NA	NA	NA	NA	NA	NA	chr17:76228110-76228380	N_Shore	CCAGGGGGCCCGCGAGGCCAGTGCGCGGGCAGGAGCGGGGACGTGCTCAGAAGAGCCGGG[CG]CCGCCGCGCCCGCCCGCCCCCCGTCCCCCGGCTCCCGGCTCCGCGCGCCCCCCGCCGCCC	CGAGGCCAGTGCGCGGGCAGGAGCGGGGACGTGCTCAGAAGAGCCGGGCG	LOC283999	NM_001145529	Body					17:73739204-73739939	17:76227564-76228866	Unclassified_Cell_type_specific	TMEM235;AC087645.3	ENST00000374946.3;ENST00000550981.2	5'UTR;TSS200	TMEM235;AC087645.3	ENST00000374946.3;ENST00000550981.2	5'UTR;TSS200	chr17:76227505-76229255	3						TRUE		0.384861862717175	0.0320127972566712	0.03601726889249	0.0252882358220094
chr6	18824218	+	cg17637937	84774857		ACAACTAATCTATTATTCCACAAATAATTCTAAAACTACCACACRATAAC		II			rs1343135	0.027638	NA	NA	NA	NA		OpenSea	AGGATTTGGACTAGCACAGGACAATGGTTACTGGGCTGTGCAAGAACCAGTGTTCAACAG[CG]CCACCGTGTGGCAGCCTTAGAATCACTTGTGGAACAACAGATTAGTTGCAGTTCTCTTTC	CGCCACCGTGTGGCAGCCTTAGAATCACTTGTGGAACAACAGATTAGTTG																	chr6:18824080-18824350	3								0.433395755893286	0.0617652693359341	0.0690986792987153	0.0526820981686601
chr7	2623374	-	cg22745355	69735912	84698924	AAAACATACTACAAAAAAATACACCATACTAAACAACAAAACAAAAAACA	AAAACATACTACGAAAAAATACGCCGTACTAAACGACGAAACGAAAAACG	I	A	Red	rs141224272	0.0133	NA	NA	NA	NA		OpenSea	CGGATCGCCATGGAGACATACTACGAGGAGGTGCGCCGTGCTGGGCGGCGGAGCGGAGGG[CG]GGCACCGAGCTGGGCGGCGGGGCGGAGGGCGGGCACCGAGCTGGGCGGCGGGGCGGAGGG	CGCCCTCCGCTCCGCCGCCCAGCACGGCGCACCTCCTCGTAGTATGTCTC	IQCE;IQCE	NM_001100390;NM_152558	Body;Body					7:2589595-2590309			IQCE	ENST00000497572.1	5'UTR	IQCE;IQCE;IQCE	ENST00000470731.1;ENST00000476665.1;ENST00000497572.1	5'UTR;5'UTR;5'UTR	chr7:2622745-2623395	3						TRUE		0.647353060641163	0.936371001967669	0.93065437140798	0.955026145087903
chr5	29796446	-	cg02666664	72772190		AAACACTACAAATAATAACTCTACATATCTACCAATAACCAACAATATAC		II			NA	NA	NA	NA	NA	NA		OpenSea	CCTGGACCACCAGACACTGCAGATGGTGACTCTGCATATCTACCAGTAACCAGCAATATG[CG]CAGGACCTTAAGCTCTTCTTTTTGCTTGTATAAAATAAGGGCAAGCATACTGATCTCACT	GACACTGCAGATGGTGACTCTGCATATCTACCAGTAACCAGCAATATGCG																	chr5:29796080-29796470	3								0.613294006442782	0.902360336358338	0.877227588083254	0.870844608716696
chr19	55813147	-	cg27316367	2608423		AAAAATAAATTTCCAAAACCTACTCRTCAATCCCCAAAATAACTAAAATC		II			NA	NA	NA	NA	NA	NA	chr19:55814067-55814278	N_Shore	AGAAAAGTCATGGGGATGGGTTTCCAGAACCTGCTCGTCAGTCCCCAGGGTGACTGGGAT[CG]CCAGCTGAGCCGCAGCCCAAGGTCCAGCACAGCTGCCGCTCCAAACTGGGGAGGGGGCTA	GGGATGGGTTTCCAGAACCTGCTCGTCAGTCCCCAGGGTGACTGGGATCG	BRSK1	NM_032430	Body				TRUE	19:60504746-60505214	19:55812869-55814021	Promoter_Associated	BRSK1;BRSK1	ENST00000543410.1;ENST00000326848.7	TSS1500;TSS1500	BRSK1;BRSK1	ENST00000543410.1;ENST00000326848.7	TSS1500;TSS1500	chr19:55812965-55813175	3								0.0549840130139676	0.0987559676827029	0.14299145928996	0.101098031965159
chr1	40098811	-	cg12634306	5603829	30762975	AAAACCACTAAAAACAAACATAAAAAAAACAAATACCACTACTTCCCACA	AAAACCGCTAAAAACGAACGTAAAAAAAACAAATACCGCTACTTCCCACG	I	A	Red	NA	NA	NA	NA	NA	NA		OpenSea	TGGGTTTCAGAGGGAGCCGCTGGGAACGAGCGTGGAAAGAGCAGATGCCGCTGCTTCCCA[CG]GGCCGGGCGCGCCGGCCGCCCGCCCTCCGCCCCGCCTGCAGCTGCCGCCTCCTCCCACGC	GGAGCCGCTGGGAACGAGCGTGGAAAGAGCAGATGCCGCTGCTTCCCACG	HEYL	NM_014571	Body			DMR	TRUE	1:39871182-39871469			RP1-144F13.3;HEYL	ENST00000424418.1;ENST00000535435.1	TSS1500;TSS200	RP1-144F13.3;HEYL	ENST00000424418.1;ENST00000535435.1	TSS1500;TSS200	chr1:40097405-40099130	3						TRUE		0.515089627839731	0.925508832290675	0.952761378388567	0.949608676020536
chr2	66145869	+	cg09988543	83771886		CCCTCTCTAAATCTCTCTTTTCTCATTTATAAACRATAATTACTTAAACC		II			rs12470209	0.010753	NA	NA	NA	NA		OpenSea	TTATACTGCATCATACCCCTGACCCCAACATATGCCTGCCTCTCCAAGGGCTAGAGGCAG[CG]GCCCAAGCAATCATCGCTTACAAATGAGAAAAGAGAGACTCAGAGAGGGCAAGAGAGCAG	CGGCCCAAGCAATCATCGCTTACAAATGAGAAAAGAGAGACTCAGAGAGG																					chr2:66145542-66147307	6				0.878752502957162	0.909882971593545	0.898530807561497	0.866878642305875
chr8	26723584	-	cg22295787	4725826	89747433	TATCACACAAATCCTAACCAAAAAATTCTAAAAAATATACTCAATTTCCA	TATCGCACGAATCCTAACCGAAAAATTCTAAAAAATATACTCGATTTCCG	I	T	Red	NA	NA	NA	NA	NA	NA	chr8:26721642-26724566	Island	GGCTGGCGAGTGTGTCGCACGGATCCTAGCCGGGGAATTCTGGAGGATGTACTCGGTTTC[CG]TTAGAACAGGTTGCCTCGCAGTCACCTGGAGGGGGCGGCCTGGGAGAGGGAACAGCTGCG	CGGAAACCGAGTACATCCTCCAGAATTCCCCGGCTAGGATCCGTGCGACA	ADRA1A;ADRA1A;ADRA1A;ADRA1A	NM_033303;NM_033302;NM_033304;NM_000680	TSS1500;TSS1500;TSS1500;TSS1500			DMR		8:26777585-26780513			ADRA1A;ADRA1A;ADRA1A;ADRA1A	ENST00000380573.3;ENST00000519229.1;ENST00000354550.4;ENST00000380586.1	5'UTR;TSS1500;TSS1500;TSS1500	ADRA1A;ADRA1A;ADRA1A;ADRA1A	ENST00000380573.3;ENST00000519229.1;ENST00000354550.4;ENST00000519096.1	5'UTR;TSS1500;TSS1500;TSS1500	chr8:26723460-26723935	3						TRUE		0.0658667849609964	0.0386332462431822	0.044404864267289	0.0517919239030921
chr8	97167170	-	cg00394180	78740565		TCCAACTAAAAAAAACATATAATATTAAAACCTCCRATACAATACCCTAC		II			NA	NA	NA	NA	NA	NA	chr8:97169731-97170432	N_Shelf	ACCTCAAGGACTCCAGCTAAGAAAAACATGTGGTGTTAGGGCCTCCGATGCAGTGCCCTG[CG]TTCCCCGCGGGTCCAGGTGACACGCATCCTCTCCGGTCGGAAAGAGGAGCTTTCAAGTCC	CGCAGGGCACTGCATCGGAGGCCCTAACACCACATGTTTTTCTTAGCTGG	GDF6	NM_001001557	Body				TRUE	8:97235947-97236671	8:97167135-97167213	Unclassified_Cell_type_specific							chr8:97166965-97168335	3						TRUE		0.0759683533871765	0.164547266244594	0.170389095931824	0.094256095313277
chr2	177015044	+	cg01152019	32627925		ACTATACRAATACCACACAAATTCRATTCTACAAAATATATATAAACAAC		II			NA	NA	NA	NA	NA	NA	chr2:177014948-177015214	Island	AGAGATTGGGGCCGGCAGCGACCTAGGTACCTCACTCTGGGTGGGACCCAGAGGTTGTAA[CG]TTGTCTATATATACCCTGTAGAACCGAATTTGTGTGGTATCCGTATAGTCACAGATTCGA	CGTTGTCTATATATACCCTGTAGAACCGAATTTGTGTGGTATCCGTATAG	HOXD4;MIR10B	NM_014621;NR_029609	TSS1500;Body								HOXD4;HOXD3;MIR10B	ENST00000306324.3;ENST00000468418.2;ENST00000385011.1	TSS1500;TSS200;5'UTR	HOXD4;HOXD3;MIR10B;HOXD3	ENST00000306324.3;ENST00000468418.2;ENST00000385011.1;ENST00000432796.2	TSS1500;TSS200;5'UTR;5'UTR			chr2:177013464-177018777	6	chr2:177011625-177017831	6	TRUE	TRUE		0.0619392177780526	0.0772840064836074	0.0664800835682047	0.0640826414480013
chr2	95691500	+	cg22403344	39712845	30649124	TACAAAAACCATAACAACATACTAACATCAACCTTAAAACAAAACAAACA	TACGAAAACCATAACGACGTACTAACGTCGACCTTAAAACGAAACGAACG	I	C	Grn	NA	NA	NA	NA	NA	NA	chr2:95690857-95692431	Island	GGGCGCCCAGGCCACTGGGCTCCGCGGAGCCAGCGAGAGGTCTGCGCGGAGTCTGAGCGG[CG]CTCGTCCCGTCCCAAGGCCGACGCCAGCACGCCGTCATGGCCCCCGCAGCGGCGACGGGG	TGCGGGGGCCATGACGGCGTGCTGGCGTCGGCCTTGGGACGGGACGAGCG	MAL;MAL;MAL;MAL;MAL;MAL;MAL;MAL	NM_022439;NM_002371;NM_022440;NM_002371;NM_022440;NM_022438;NM_022439;NM_022438	5'UTR;1stExon;1stExon;5'UTR;5'UTR;5'UTR;1stExon;1stExon			DMR	TRUE	2:95054477-95055722			AC103563.8;MAL;MAL;MAL;MAL;MAL	ENST00000448734.1;ENST00000349807.3;ENST00000489399.1;ENST00000309988.4;ENST00000309988.4;ENST00000489399.1	3'UTR;TSS200;1stExon;5'UTR;1stExon;5'UTR	AC103563.8;MAL;MAL;MAL;MAL;MAL	ENST00000448734.1;ENST00000354078.3;ENST00000489399.1;ENST00000309988.4;ENST00000309988.4;ENST00000489399.1	3'UTR;TSS200;1stExon;5'UTR;1stExon;5'UTR	chr2:95690685-95691575	3						TRUE		0.275060395478541	0.751766707591767	0.70525987721102	0.594154715089276
chr8	145747739	+	cg11875085	16720183	93647525	AAAATAAAAACCACACAATATACACTAAACCATATATAAAACACAAACCA	AAAATAAAAACCGCGCAATATACGCTAAACCGTATATAAAACGCGAACCG	I	A	Red	NA	NA	NA	NA	NA	NA	chr8:145747509-145748682	Island	TGTTGGGGCCTCCCCGGCCACCTTCCATTGCTACCCCAGGATTCCCGAGTGCAACGTTCC[CG]GCTCGCGCCCCACACACGGCTCAGCGCACACTGCGCGGCTTCCACCTTTACTGACGGAGC	CGGCTCGCGCCCCACACACGGCTCAGCGCACACTGCGCGGCTTCCACCTT	LRRC14	NM_014665	3'UTR	high-CpG:145718519-145718604				8:145718318-145719433	8:145747624-145748236	Promoter_Associated	LRRC14;LRRC14	ENST00000528528.1;ENST00000292524.1	TSS1500;3'UTR	LRRC14;LRRC14;LRRC14;LRRC14	ENST00000528528.1;ENST00000292524.1;ENST00000530242.1;ENST00000529995.1	TSS1500;3'UTR;TSS1500;TSS1500	chr8:145747700-145747970	3						TRUE		0.18770028946078	0.0515845303033163	0.0502735006995869	0.0889846899975353
chr2	177014949	-	cg27160395	3772987		TCAAATTATCRCCAAACCCATTAAACTACCTAAACTATCTCAAAAAATAC		II			NA	NA	NA	NA	NA	NA	chr2:177014948-177015214	Island	AACTCATTGCTTCAAATTGTCGCCAAGCCCATTAGGCTACCTGAACTGTCTCAGAAAGTG[CG]GGTGGCTGCGTCGAACGGTGGTGGCTCAGAGGAAGAGATTGGGGCCGGCAGCGACCTAGG	CAAATTGTCGCCAAGCCCATTAGGCTACCTGAACTGTCTCAGAAAGTGCG	HOXD4;MIR10B	NM_014621;NR_029609	TSS1500;TSS200					2:176723155-176723249			HOXD4;MIR10B;HOXD3	ENST00000306324.3;ENST00000385011.1;ENST00000468418.2	TSS1500;TSS200;TSS200	HOXD4;MIR10B;HOXD3;HOXD3	ENST00000306324.3;ENST00000385011.1;ENST00000468418.2;ENST00000432796.2	TSS1500;TSS200;TSS200;5'UTR			chr2:177013464-177018777	6	chr2:177011625-177017831	6		TRUE		0.107507413766193	0.0724607837199443	0.0711236557885652	0.0622374670184697
chr1	54953486	+	cg04605287	82733244	86711271	TCCCCTTCACCAACATCTAAATTATTCATACAATACCCAATAAAATAACA	TCCCCTTCGCCGACATCTAAATTATTCATACGATACCCAATAAAATAACG	I	A	Red	rs4927133	0.241839	NA	NA	NA	NA	chr1:54953893-54955287	N_Shore	TTTCCAAAAGAGAGGGACTTGGGGCACAGAATCTCTGGCAGGTGGGGGAGAAACGGCTAC[CG]TCACCCCACTGGGCACCGCATGAATAACCCAGATGTCGGCGAAGGGGAGCCCCTGGTTTC	TCCCCTTCGCCGACATCTGGGTTATTCATGCGGTGCCCAGTGGGGTGACG								1:54725887-54726325									chr1:54953180-54955350	3						TRUE		0.0742393397271227	0.289697652541802	0.277735235951764	0.500714552264592
chr5	33937876	+	cg18294646	94769262		AACTAAAAAACACCRCRTTAAACTTAATAAAAATACTCCAAATAATAAAC		II			NA	NA	NA	NA	NA	NA	chr5:33936168-33938309	Island	TCACCAAATCAGTGACCATCGTTGTCCTGTCCTTCTTCCTGTGTTGGCTGCCCAACCAGG[CG]CTCACCACCTGGAGCATCCTCATCAAGTTCAACGCGGTGCCCTTCAGCCAGGAGTATTTC	GCTGAAGGGCACCGCGTTGAACTTGATGAGGATGCTCCAGGTGGTGAGCG	RXFP3	NM_016568	1stExon					5:33971926-33974929	5:33937844-33937942	Unclassified_Cell_type_specific	RXFP3	ENST00000330120.3	1stExon	RXFP3	ENST00000330120.3	1stExon	chr5:33937845-33938455	3						TRUE		0.913841499876886	0.886699458040732	0.88245860129747	0.874182914962018
chr6	36515676	-	cg02964385	36775227		TCATTACAAACCACACTCRAATTTAACCTATTAAATATACAATCATATAC		II			NA	NA	NA	NA	NA	NA	chr6:36514995-36515308	S_Shore	TACAATTAACTTCATTACAGACCACACTCGGATTTAACCTGTTGGGTATGCAGTCATGTG[CG]TGTGTGTGAGTGTGTGTGTAGTTCTATGAAATGTTGTCACCTGTATAGTTCCCACCCACC	CGCACATGACTGCATACCCAACAGGTTAAATCCGAGTGTGGTCTGTAATG	STK38	NM_007271	TSS1500						6:36514594-36515715	Promoter_Associated	STK38	ENST00000229812.7	TSS1500	STK38	ENST00000229812.7	TSS1500	chr6:36515665-36515815	3					TRUE	TRUE		0.870435906077969	0.911185538330624	0.902709046454768	0.903867309807904
chr14	73958280	-	cg20065569	30656939	7633564	CAAATAAATAACACAAATAAAAAACCAACCTAAAACTCCCCACTACAACA	CAAATAAATAACACGAATAAAAAACCGACCTAAAACTCCCCGCTACGACG	I	C	Grn	NA	NA	NA	NA	NA	NA	chr14:73957750-73958889	Island	GCGTCGGGGCCGCAGGTGGATAACACGGGTGGGGAGCCGGCCTGGGACTCCCCGCTGCGG[CG]CGTCTTGGCCGAGCTGAACCGCATCCCCAGCAGCCGGCGGCGAGCGGCCCGCCTCTTTGA	CGCCGCAGCGGGGAGTCCCAGGCCGGCTCCCCACCCGTGTTATCCACCTG	HEATR4;C14orf169	NM_203309;NM_024644	Body;1stExon					14:73027320-73028934	14:73957338-73958818	Promoter_Associated	C14orf169	ENST00000531973.1	5'UTR	C14orf169;HEATR4	ENST00000531973.1;ENST00000565094.1	5'UTR;3'UTR	chr14:73957760-73958555	3						TRUE		0.188017883755589	0.0609433486454012	0.0662548175017003	0.0543015463862576
chr1	40098781	-	cg23776628	55769191	86664993	AAACTAAACCAAACAAATTAAATTTCAAAAAAAACCACTAAAAACAAACA	AAACTAAACCGAACGAATTAAATTTCAAAAAAAACCGCTAAAAACGAACG	I	T	Red	NA	NA	NA	NA	NA	NA		OpenSea	CCGGCGGCGGCGGGGCTGGGCCGGGCGGGTTGGGTTTCAGAGGGAGCCGCTGGGAACGAG[CG]TGGAAAGAGCAGATGCCGCTGCTTCCCACGGGCCGGGCGCGCCGGCCGCCCGCCCTCCGC	CGCTCGTTCCCAGCGGCTCCCTCTGAAACCCAACCCGCCCGGCCCAGCCC	HEYL	NM_014571	Body			DMR	TRUE	1:39871182-39871469			RP1-144F13.3;HEYL	ENST00000424418.1;ENST00000535435.1	TSS1500;TSS200	RP1-144F13.3;HEYL	ENST00000424418.1;ENST00000535435.1	TSS1500;TSS200	chr1:40097405-40099130	3								0.515929920086368	0.912716429395921	0.899837734179082	0.917803106204147
chr5	2279124	-	cg04115185	90610989	71765545	ATAACAAACACTTAATCCAACACAACTTTACCTAATTATAACAAACATCA	ATAACAAACGCTTAATCCGACGCGACTTTACCTAATTATAACAAACGTCG	I	A	Red	rs78646698	0.07308	NA	NA	NA	NA		OpenSea	GGGCGGCGGGGAGTGACAGGCGCTTGGTCCGGCGCGGCTTTGCCTGGTTGTAACAAGCGT[CG]GGACATGCGGAGCCACAGAAGCCGGGCTGGCCACATCATCAATCACGGCGCTGACAGCCG	GTGACAGGCGCTTGGTCCGGCGCGGCTTTGCCTGGTTGTAACAAGCGTCG								5:2331999-2332175									chr5:2278645-2279175	3						TRUE		0.196628272952521	0.0774446526224999	0.076756522680524	0.0685747470388727
chr5	68711028	-	cg23220083	7745462	62692980	TTCCTAACAACTACACAAATAAATAAAACCAAAATAAAACCACATAACCA	TTCCTAACGACTACGCAAATAAATAAAACCGAAATAAAACCACGTAACCG	I	A	Red	rs113149377	0.018298	NA	NA	NA	NA	chr5:68710807-68711520	Island	GCGTGCGCGCTCTTCCTGGCGGCTGCGCAGGTAAGTGGGACCGGGGTGGGGCCACGTGAC[CG]GGAGAGGAGGGCCCGGCGGCCCCCGGCCCAGGTGTGCTGCGACGGACGGCTGCCCGCGCT	TTCCTGGCGGCTGCGCAGGTAAGTGGGACCGGGGTGGGGCCACGTGACCG	MARVELD2;MARVELD2	NM_001038603;NM_001244734	5'UTR;5'UTR				TRUE	5:68746509-68747489	5:68710594-68712104	Unclassified_Cell_type_specific	MARVELD2;MARVELD2	ENST00000282886.8;ENST00000454295.2	5'UTR;5'UTR	MARVELD2;MARVELD2;MARVELD2;MARVELD2	ENST00000515844.1;ENST00000512803.1;ENST00000282886.8;ENST00000454295.2	TSS200;TSS200;5'UTR;5'UTR	chr5:68710625-68711275	3								0.378707666481602	0.904535692809896	0.918210711411815	0.926972035970855
chr1	31654774	-	cg24455649	52797296	33723544	ATAAATACAACATCTTCTAAAACACCTAATATCCATAAAAATCAAAACCA	ATAAATACGACGTCTTCTAAAACGCCTAATATCCGTAAAAATCAAAACCG	I	C	Grn	NA	NA	NA	NA	NA	NA	chr1:31654422-31654833	Island	GAGGCTGCAGCTGTAAATGCGACGTCTTCTGGGGCGCCTGGTATCCGTAGGAGTCAAAGC[CG]CCGATGAAGTCAACTGCGGAAGAGGGGCGGCGCATGTTAGGGATCGGCGGCGGGGGCGAG	GTAAATGCGACGTCTTCTGGGGCGCCTGGTATCCGTAGGAGTCAAAGCCG	NKAIN1;NKAIN1	NM_024522;NM_024522	ExonBnd;Body				TRUE	1:31426928-31427922	1:31654136-31655553	Unclassified	NKAIN1;NKAIN1	ENST00000528449.1;ENST00000373736.2	TSS1500;ExonBnd	NKAIN1;NKAIN1	ENST00000528449.1;ENST00000373736.2	TSS1500;ExonBnd	chr1:31654320-31655215	3								0.0498295043117636	0.0593412392336024	0.0795545465577745	0.0701054114506741
chr9	14348002	+	cg19339668	93802878		ACCCAAATTAAAACATCACAAAAACCTAATCCTAAATACTCTATCRAATC		II			NA	NA	NA	NA	NA	NA	chr9:14346265-14348149	Island	GGTGTCTGGTCTCCGCGCACCACGTGCGCTCGCGGTCCTTGGCGGGGACGTTGGTGCTAG[CG]ATCCGACAGAGCACCCAGGACTAGGTTTTTGTGATGCCCTAACCTGGGCATTTATGCTGG	CCCAGGTTAGGGCATCACAAAAACCTAGTCCTGGGTGCTCTGTCGGATCG	NFIB	NM_001190738	Body		chr9:14347993-14347993		TRUE	9:14337222-14338178			RP11-120J1.1;RP11-120J1.1	ENST00000416996.1;ENST00000440947.1	5'UTR;5'UTR	RP11-120J1.1;RP11-120J1.1	ENST00000416996.1;ENST00000440947.1	5'UTR;5'UTR	chr9:14347185-14348370	3								0.0402349092185477	0.868080108098242	0.897321019271792	0.853064715053638
chr2	177014849	+	cg08717880	16670828		AACAATAAATTCCCTCATTCTTCTACCAAAATCAAAATTACCAAACAAAC		II			NA	NA	NA	NA	NA	NA	chr2:177014948-177015214	N_Shore	TGGATTATTTTTCTTTCTTTCTTTCTTTTTTTCTTTCTTAAGAAGAATATTCTGGTTGTT[CG]CCTGCTTGGTAACCCTGACCCTGGCAGAAGAATGAGGGAACTCATTGCTTCAAATTGTCG	CGCCTGCTTGGTAACCCTGACCCTGGCAGAAGAATGAGGGAACTCATTGC	HOXD4;MIR10B	NM_014621;NR_029609	TSS1500;TSS200								HOXD3;HOXD4;MIR10B	ENST00000468418.2;ENST00000306324.3;ENST00000385011.1	TSS1500;TSS1500;TSS200	HOXD3;HOXD4;MIR10B;HOXD3	ENST00000468418.2;ENST00000306324.3;ENST00000385011.1;ENST00000432796.2	TSS1500;TSS1500;TSS200;5'UTR			chr2:177013464-177018777	6	chr2:177011625-177017831	6		TRUE		0.146266684459083	0.071851578346704	0.0725862886295402	0.0789147928765583
chr13	31377331	-	cg13407881	8671368		CTAAAAATTAACRAAAAAATTCCCTCCTTCCAACRTAAATAAACCTTTCC		II			NA	NA	NA	NA	NA	NA	chr13:31377145-31377493	Island	GCACCGGCATGCTAGAGGTTAACGAGGAGGTTCCCTCCTTCCAGCGTGGATGAGCCTTTC[CG]TGAGGGTGACCGGAAAGGCGCCTGGGCTGGTGACGGTGTCAAGTGTAGGCAAGAAATACG	CGGAAAGGCTCATCCACGCTGGAAGGAGGGAACCTCCTCGTTAACCTCTA								13:30275172-30275486	13:31376984-31377940	Unclassified	LINC00398	ENST00000414407.1	TSS200	LINC00398	ENST00000414407.1	TSS200	chr13:31376940-31377535	3						TRUE		0.0493983147826424	0.0725287296266455	0.0764058187093265	0.0676937808055756
chr7	64035529	+	cg21144063	50620533		TTCTCATTCATAAACCCCACACCCTAAATCAAAATTTTCCCTTAACTACC		II			NA	NA	NA	NA	NA	NA		OpenSea	CGCTGGGCAGCTCTGCACCGGCATCGCCGCATCTCTCCCCATTGTGCCGGGACCACGGGA[CG]GTAGTCAAGGGAAAATCCTGACTCAGGGTGTGGGGTTCATGAATGAGAAGAGCTTTGGGC	CGGTAGTCAAGGGAAAATCCTGACTCAGGGTGTGGGGTTCATGAATGAGA								7:63672852-63672965									chr7:64035325-64035615	3						TRUE		0.0723404255319149	0.11396307656935	0.101115197339558	0.0829167457136029
chr10	106028444	-	cg23558438	11610943		ATAACTAATTCTTAAATTTAAAAATACATAATAATCACCTATAACTCACC		II			NA	NA	NA	NA	NA	NA	chr10:106028542-106029047	N_Shore	GAAACCTCCGAATGACTAATTCTTAAATTTAAGGGTGCATAATAATCACCTATGGCTCAC[CG]CTGCATTTCCGATTCAGCAGGCTGGGGTGGGTAGCGAAGTCTGTATTTCAAATGAGCCCC	TGACTAATTCTTAAATTTAAGGGTGCATAATAATCACCTATGGCTCACCG	GSTO2	NM_183239	TSS200						10:106027989-106029477	Promoter_Associated	GSTO2	ENST00000450629.2	TSS200	GSTO2	ENST00000338595.1	TSS200	chr10:106027720-106028575	3						TRUE		0.0643202113696997	0.0766413440963691	0.0633950623827342	0.0675268221776147
chr18	77138977	+	cg17813208	78782430		AAAAACAACTTAATTACTCTCTATACCTATTTTCTCCTCTAAAAAACTAC		II			NA	NA	NA	NA	NA	NA	chr18:77138797-77139201	Island	GGTTCCGAAGGCGTTTCACCAACCAGCGGAGGGACTGCCCAGCACCCACCCGCCCTCCCC[CG]CAGCTTTTCAGAGGAGAAAATAGGCACAGAGAGCAATCAAGCTGCCTTTCTTCCCGATAC	AAGGCAGCTTGATTGCTCTCTGTGCCTATTTTCTCCTCTGAAAAGCTGCG							TRUE	18:75239537-75240422	18:77138821-77139631	Unclassified									chr18:77137038-77147176	6	chr18:77138123-77139758	6		TRUE		0.0716788677856438	0.0689635006615642	0.0505212921545317	0.0647780456672812
chr5	33522381	-	cg13917125	41707887		CCAATTTTCCATTTTACTTACTTTTAATTTATTACCTCAATTCTAAAATC		II			NA	NA	NA	NA	NA	NA		OpenSea	AAACTAACACACCAGTTTTCCATTTTGCTTGCTTTTGATTTATTGCCTCAGTTCTAGGAT[CG]AAACACCTTTGTCCCCAGGGGCTGGTTTAAGACTCTTTTGAGCTGTGCTCATTATCCTGT	CGATCCTAGAACTGAGGCAATAAATCAAAAGCAAGCAAAATGGAAAACTG											CTD-2233C11.2	ENST00000511579.1	TSS200	CTD-2233C11.2	ENST00000511579.1	TSS200										0.317045354855689	0.899940897401083	0.801909138618215	0.834445984554892
chr7	27161749	-	cg00431187	6616926		AACTACAAAAATATAATACAAATTTTCCTCAACAACRAACTAAAACTAAC		II			NA	NA	NA	NA	NA	NA	chr7:27162087-27162426	N_Shore	ATGGTCTAAGAAACTGCAAGAGTGTGATACAAGTTTTCCTCAACAGCGAGCTGGGACTGG[CG]ACAATTTCTTAACTCACAGCCTCCGCAGTCGCCTTAGTCGACAAAGAGAGCAGCCCACGC	CGCCAGTCCCAGCTCGCTGTTGAGGAAAACTTGTATCACACTCTTGCAGT	HOXA3	NM_153631	5'UTR			RDMR		7:27128260-27128938			HOXA-AS2;HOXA-AS2;HOXA-AS2;HOXA-AS2;HOXA-AS2;HOXA-AS2;HOXA-AS2;HOXA-AS2;HOXA-AS2;HOXA3;HOXA-AS2	ENST00000522193.1;ENST00000517635.2;ENST00000518046.1;ENST00000523364.1;ENST00000517641.1;ENST00000521159.1;ENST00000521687.1;ENST00000524048.1;ENST00000518088.1;ENST00000317201.2;ENST00000517550.1	5'UTR;5'UTR;5'UTR;5'UTR;TSS1500;TSS1500;TSS1500;TSS1500;5'UTR;5'UTR;5'UTR	HOXA-AS2;HOXA-AS2;HOXA-AS2;HOXA-AS2;HOXA-AS2;HOXA-AS2;HOXA-AS2;HOXA-AS2;HOXA-AS2;HOXA3;HOXA3;HOXA3;HOXA3;HOXA-AS2	ENST00000522193.1;ENST00000517635.2;ENST00000518046.1;ENST00000523364.1;ENST00000517641.1;ENST00000521159.1;ENST00000521687.1;ENST00000524048.1;ENST00000518088.1;ENST00000317201.2;ENST00000522788.1;ENST00000521779.1;ENST00000521401.1;ENST00000517550.1	5'UTR;5'UTR;5'UTR;5'UTR;TSS1500;TSS1500;TSS1500;TSS1500;5'UTR;5'UTR;5'UTR;5'UTR;3'UTR;5'UTR	chr7:27161605-27161875	3						TRUE		0.826182055276934	0.839078571335925	0.794253118494599	0.621318954790543
chr10	106028550	+	cg07217928	8747468		RCTAAAAATTTACRACAAAAAACCTTTATAAAATCAATCRACTCCAAATC		II			NA	NA	NA	NA	NA	NA	chr10:106028542-106029047	Island	ATTTCAAATGAGCCCCTCAACCCAGGTGACGCAGGCGGTGTGGGGACCGCATCCGGAGGG[CG]ACCTGGAGCCGACTGACTTCACAAAGGCCTCCTGCCGCAAACCTTCAGCGGCCACCAAAG	CTGAAGGTTTGCGGCAGGAGGCCTTTGTGAAGTCAGTCGGCTCCAGGTCG	GSTO2	NM_183239	TSS200					10:106018470-106019100	10:106027989-106029477	Promoter_Associated	GSTO2	ENST00000450629.2	TSS200	GSTO2	ENST00000338595.1	TSS200	chr10:106027720-106028575	3						TRUE		0.0539039826278656	0.0490570563367613	0.0526315789473684	0.0587965772906328
chr16	51190065	-	cg09728607	12806851	36771551	CACAAAATTCAACAATAACAAACAAAAAATAAACTTAATAACCACCCACA	CGCGAAATTCAACGATAACAAACGAAAAATAAACTTAATAACCACCCGCG	I	C	Grn	NA	NA	NA	NA	NA	NA	chr16:51189800-51190260	Island	CGCCGGCTCGGGCGCGAAATTCAGCGGTGGCAAGCGGAGGGTGGGCTTGGTAACCACCCG[CG]CGCGCCCGAGCCAAGAGTCGCGTACTGTCTGCCCGCGGCAAAGTTCGTCTTTCTCCGCTT	CGCGAAATTCAGCGGTGGCAAGCGGAGGGTGGGCTTGGTAACCACCCGCG								16:49747215-49747761									chr16:51189700-51190695	3						TRUE		0.0500401330828335	0.0879888911052123	0.0603701135939417	0.0816046824203982
chr12	104235298	+	cg21836275	32619282	57615234	ATCAATCCCAAAAAACAAAACAAAAATACAACAAAACTAAACAAACAACA	ATCAATCCCAAAAAACAAAACGAAAATACGACGAAACTAAACGAACGACG	I	C	Grn	rs116314589	0.1218	NA	NA	NA	NA	chr12:104234273-104235327	Island	GGCCGTGTGGTGTGGTGGCGCGCAGGCCACATGGGATGGAATGATGAGGTACGACCCCAG[CG]CCGCCCGCCCAGCTCCGCCGCACCTTCGTCCTGCCTTCTGGGACTGACCCCCAGCTCTGG	CGCCGCCCGCCCAGCTCCGCCGCACCTTCGTCCTGCCTTCTGGGACTGAC	NT5DC3	NM_001031701	TSS1500					12:102758404-102759457	12:104234647-104236083	Promoter_Associated	NT5DC3;RP11-650K20.3	ENST00000392876.3;ENST00000551650.1	TSS1500;1stExon	NT5DC3;RP11-650K20.3	ENST00000392876.3;ENST00000551650.1	TSS1500;1stExon	chr12:104234925-104236030	3						TRUE		0.158345123453973	0.113926308221354	0.133631782694262	0.135604016786571
chr11	113185166	-	cg27068490	28719251	91613353	AACTTAACACACTCCAAAACTAAAACTCTACAATAACAAATCTAATCACA	AACTTAACGCGCTCCGAAACTAAAACTCTACGATAACGAATCTAATCGCG	I	T	Red	NA	NA	NA	NA	NA	NA	chr11:113185332-113185663	N_Shore	ACTTTGGCCTTCAACTTGGCGCGCTCCGGAGCTAGAGCTCTGCGGTAGCGAATCTGATCG[CG]TGTCCATGCCCGCCCCCTGTCCCGCCTCCTGGCTTTTGACCCCGTCCTTGGTCCCGCCCC	CGCGATCAGATTCGCTACCGCAGAGCTCTAGCTCCGGAGCGCGCCAAGTT	TTC12	NM_017868	TSS200					11:112690279-112691252	11:113184831-113186202	Promoter_Associated	TTC12;TTC12;TTC12;RP11-839D17.3;RP11-839D17.3	ENST00000393020.1;ENST00000529221.1;ENST00000314756.3;ENST00000526487.1;ENST00000533504.1	TSS1500;TSS200;TSS200;TSS200;TSS200	TTC12;TTC12;TTC12;TTC12;TTC12;TTC12;TTC12;TTC12;TTC12;RP11-839D17.3;RP11-839D17.3	ENST00000393020.1;ENST00000455306.1;ENST00000489064.1;ENST00000529221.1;ENST00000429951.1;ENST00000531164.1;ENST00000525965.1;ENST00000464224.1;ENST00000494714.1;ENST00000526487.1;ENST00000533504.1	TSS1500;TSS1500;TSS1500;TSS200;TSS200;TSS200;TSS200;TSS200;TSS200;TSS200;TSS200	chr11:113185060-113185735	3						TRUE		0.665937975847668	0.968692799495801	0.924536817102138	0.980903371578413
chr2	157178294	+	cg11805669	6805226	98649830	CCAAATCCTATACAAAAAAATAACACCAAAACACTTCTAAACATCACACA	CCAAATCCTATACAAAAAAATAACACCAAAACACTTCTAAACATCGCGCG	I	T	Red	NA	NA	NA	NA	NA	NA	chr2:157176251-157177346	S_Shore	AAGGAAACGGACGAGCGTGCGACGCGAGGCGGGGAACTGGTGGCTCGAAGACGCGCAACA[CG]CGCGATGCCTAGAAGTGCTCTGGTGTCACTCCCCTGTATAGGACCTGGCGAGATGGAATT	CGCGCGATGCCTAGAAGTGCTCTGGTGTCACTCCCCTGTATAGGACCTGG						CDMR		2:156886374-156886545	2:157177976-157178406	Unclassified_Cell_type_specific							chr2:157178065-157178515	3						TRUE		0.135966881827816	0.845504811144622	0.889092482709686	0.905698690899664
chr11	57194380	+	cg20284699	18672598		AAAACTAACRAAAAACRACCCCCRAAAACTTTCCTAATAAAAATTAATAC		II			NA	NA	NA	NA	NA	NA	chr11:57194340-57194650	Island	ACCCCCAACTCCCATGACCCTCGCCTAGGACTCGCAAACCTGGTCCCCGCCGCCCTTCCT[CG]CATCAACTTCTACCAGGAAAGCCTCCGGGGGCCGCTCCCCGCCAGCCTCCGCACCCCGCT	CGCATCAACTTCTACCAGGAAAGCCTCCGGGGGCCGCTCCCCGCCAGCCT	SLC43A3;SLC43A3;SLC43A3;SLC43A3;SLC43A3;SLC43A3	NM_014096;NM_001278206;NM_001278201;NM_199329;NM_017611;NM_014096	5'UTR;5'UTR;5'UTR;5'UTR;5'UTR;1stExon			DMR		11:56950868-56951178	11:57194323-57195034	Promoter_Associated	SLC43A3;SLC43A3;SLC43A3;SLC43A3;SLC43A3;SLC43A3	ENST00000395123.2;ENST00000395124.1;ENST00000352187.1;ENST00000528098.1;ENST00000529554.1;ENST00000395123.2	5'UTR;5'UTR;5'UTR;TSS1500;TSS200;1stExon	SLC43A3;SLC43A3;SLC43A3;SLC43A3;SLC43A3;SLC43A3;SLC43A3;SLC43A3;SLC43A3;SLC43A3;SLC43A3;SLC43A3;SLC43A3;SLC43A3;SLC43A3;SLC43A3;SLC43A3;SLC43A3;SLC43A3;SLC43A3;SLC43A3	ENST00000526125.1;ENST00000529113.1;ENST00000395123.2;ENST00000530005.1;ENST00000528187.1;ENST00000524863.1;ENST00000529494.1;ENST00000395124.1;ENST00000529748.1;ENST00000525474.1;ENST00000532795.1;ENST00000533235.1;ENST00000526621.1;ENST00000352187.1;ENST00000530232.1;ENST00000528098.1;ENST00000529554.1;ENST00000529112.1;ENST00000529896.1;ENST00000395123.2;ENST00000530005.1	3'UTR;TSS1500;5'UTR;5'UTR;5'UTR;5'UTR;5'UTR;5'UTR;5'UTR;5'UTR;5'UTR;5'UTR;5'UTR;5'UTR;TSS1500;TSS1500;TSS200;TSS1500;TSS1500;1stExon;1stExon	chr11:57193320-57195155	3								0.171757185007103	0.0685001411478578	0.0794112592374359	0.073447706390779
chr3	121475046	+	cg27403104	35669161		TACCCCCTCATACTATAAAATTAACAAAACATCAACATATAAATTTTACC		II			NA	NA	NA	NA	NA	NA		OpenSea	CAGACAGTTTTTCAGGCAATTGCTTTTGGGGCTTTTTTATAGACTGAATATTTGTGTTCC[CG]GCAAAATTCATATGCTGATGTCCTGTCAATTTTATAGTATGAGGGGGTAGGGCCTTTGGG	ACCCCCTCATACTATAAAATTGACAGGACATCAGCATATGAATTTTGCCG					chr3:121474851-121474851																					0.88706296364683	0.868013509364446	0.866397944775163	0.850447706506057
chr12	54446289	+	cg22370252	85739156		CTATCATACCACCRATTCCAATTAACTAATCRCCCATAACTCAAAATTAC		II			NA	NA	NA	NA	NA	NA	chr12:54447744-54448091	N_Shore	GTTATCAAGTACAACAAGGGGACCCGGCTCCCTCCCTGGGCTCTCCCCTCCGCTACCCCC[CG]CAACTCTGAGTTATGGGCGATCAGTTAATTGGAATCGGTGGCATGACAGGACCACCCCTA	TGTCATGCCACCGATTCCAATTAACTGATCGCCCATAACTCAGAGTTGCG	HOXC4;HOXC4	NM_014620;NM_153633	5'UTR;TSS1500				TRUE		12:54446153-54447426	Unclassified	HOXC4;HOXC4;HOXC4	ENST00000430889.2;ENST00000303406.4;ENST00000507650.1	TSS1500;5'UTR;5'UTR	HOXC4;HOXC4;HOXC4	ENST00000430889.2;ENST00000303406.4;ENST00000507650.1	TSS1500;5'UTR;5'UTR	chr12:54446205-54447455	3						TRUE		0.0988851324244087	0.0604364929955987	0.0568861294253291	0.0621827104222824
chr6	29894642	+	cg03995122	91689316	68606132	AATAATAACAACACAACATAAACAAATTCACTCTTATCAATCTATACACA	AATAATAACGACGCGACATAAACAAATTCACTCTTATCAATCTATACGCG	I	A	Red	rs111821723	0.010522	NA	NA	NA	NA	chr6:29894140-29895117	Island	GCCGTGGTTGGAGCAGGAGGGACCGGAGTATTGGGACCGGAGCACACGGAACATCAGGCC[CG]CGCACAGACTGACAAGAGTGAACCTGCCCATGCCGCGCCGCTACTACCACCAGAGCTAGG	GGTAGTAGCGGCGCGGCATGGGCAGGTTCACTCTTGTCAGTCTGTGCGCG	HCG4P6	NR_001317	TSS1500					6:30001657-30003167	6:29894087-29895332	Promoter_Associated							chr6:29893760-29895130	3						TRUE		0.501184700108555	0.814097752113838	0.805796659233729	0.796491038722174
chr2	136876188	+	cg06332859	5671303		CATCCTCCRAAAAAAAAATCTTTACTCCTTTTACCTCCTAAATAAACTAC		II			NA	NA	NA	NA	NA	NA	chr2:136876711-136877051	N_Shore	AGGCGGCAATGCTGGAAGTAGGGCCAAGCTTCCAACGCCATTCCCCGCGCTTTCAGCAGA[CG]CAGCCCATTCAGGAGGTAAAAGGAGTAAAGATCCTTCCTTCGGAGGATGTAGCTATACTT	CGCAGCCCATTCAGGAGGTAAAAGGAGTAAAGATCCTTCCTTCGGAGGAT	CXCR4	NM_003467	TSS1500			DMR		2:136590497-136592659			CXCR4;CXCR4;CXCR4	ENST00000466288.1;ENST00000537957.1;ENST00000241393.3	TSS1500;TSS1500;TSS1500	CXCR4;CXCR4;CXCR4	ENST00000466288.1;ENST00000537957.1;ENST00000241393.3	TSS1500;TSS1500;TSS1500	chr2:136874865-136876330	3						TRUE		0.0656656464037235	0.0655751211099272	0.0807574327512978	0.10608567027273
chr5	32653430	+	cg13916109	76648934		TCCRATACTAATTTAACAATTAATTTCTCTAACTTTATAATCTCCATTAC		II			NA	NA	NA	NA	NA	NA		OpenSea	GGAAACAGAGTGTCTAGCATAAGATAAAGATGATGTGTTTTGCAGGTGTAGAAAGCAGAT[CG]CAATGGAGATTACAAAGTCAGAGAAATTAACTGTTAAACCAGTATCGGATTGAGAAGGAA	CGCAATGGAGATTACAAAGTCAGAGAAATTAACTGTTAAACCAGTATCGG											CTD-2004A9.1	ENST00000514225.1	TSS1500	CTD-2004A9.1	ENST00000514225.1	TSS1500										0.149772578146969	0.827971416318853	0.822565717201948	0.694982146213118
chr1	165086866	-	cg00647217	62780865	19690955	AAACACTATCACAACTCAATAACCAAAATAATTAATTAACAACATAACCA	AAACGCTATCACGACTCGATAACCGAAATAATTAATTAACGACGTAACCG	I	T	Red	NA	NA	NA	NA	NA	NA	chr1:165086756-165087026	Island	TCGCGGAGCGCAAAGCGCTGTCACGACTCGGTGGCCGAGGTGATTAATTAGCGGCGTGGC[CG]TGCGGGGGACGCGTGCTGGCCTCCACATCTGCCCCGTGCCAGCAGGGGTCAATATGCGGT	CGGCCACGCCGCTAATTAATCACCTCGGCCACCGAGTCGTGACAGCGCTT								1:163353397-163353650									chr1:165086665-165087090	3						TRUE		0.24095704630212	0.0682745008352955	0.0983218578074126	0.11214547250205
chr11	8986840	+	cg15570860	89700912		AATAATTTACCAAAAATCATTCAACAAATCCCTAAAAACTATAATAATCC		II			NA	NA	NA	NA	NA	NA	chr11:8985452-8986507	S_Shore	GCACATTCTCCCATTGAAATATTTTTGTTAGTGGAGACAAGGGAGGTAATGGCAAGGACA[CG]GATCATCACAGCCCCTAGGGATTTGTTGAATGACCTTTGGCAAATCACTTCCCTTCTCTG	CGGATCATCACAGCCCCTAGGGATTTGTTGAATGACCTTTGGCAAATCAC	TMEM9B;TMEM9B;TMEM9B;TMEM9B-AS1	NM_020644;NM_001286094;NM_001286095;NR_073431	TSS1500;TSS1500;TSS1500;Body								TMEM9B;TMEM9B;TMEM9B;TMEM9B-AS1;TMEM9B;TMEM9B-AS1;TMEM9B-AS1	ENST00000528117.1;ENST00000309134.5;ENST00000534025.1;ENST00000534349.1;ENST00000525069.1;ENST00000525484.1;ENST00000532599.1	TSS1500;TSS1500;TSS1500;TSS1500;TSS1500;5'UTR;5'UTR	TMEM9B;TMEM9B;TMEM9B;TMEM9B;TMEM9B-AS1;TMEM9B;TMEM9B-AS1;TMEM9B-AS1	ENST00000530136.1;ENST00000528117.1;ENST00000309134.5;ENST00000534025.1;ENST00000534349.1;ENST00000525069.1;ENST00000525484.1;ENST00000532599.1	TSS1500;TSS1500;TSS1500;TSS1500;TSS1500;TSS1500;5'UTR;5'UTR			chr11:8984927-8987067	6	chr11:8983930-8987059	6				0.0297867002911333	0.0395399143059195	0.0572097079846518	0.0670910699453759
chr12	104235479	-	cg06462291	26771153		TAATAACCTCTAACAATCTAATTAATAACAATCTAAACCTCCCCTAAATC		II			NA	NA	NA	NA	NA	NA	chr12:104234273-104235327	S_Shore	TCTCTCCGCATTAATGGCCTCTGGCAGTCTAATTAATGGCAGTCTGGACCTCCCCTGGAT[CG]TGGGGCCCCTCTGAGACGTCCCCGATCCCCAGCTTAAATTTATCCAGGAGGACCTGTGAG	AATGGCCTCTGGCAGTCTAATTAATGGCAGTCTGGACCTCCCCTGGATCG	NT5DC3	NM_001031701	TSS1500						12:104234647-104236083	Promoter_Associated	NT5DC3	ENST00000392876.3	TSS1500	NT5DC3	ENST00000392876.3	TSS1500	chr12:104234925-104236030	3					TRUE	TRUE		0.101528275862069	0.0960039239634629	0.113787637569413	0.100866560451484
chr4	155665832	+	cg13259925	98712436		ACCTTTTTCTAAAAAAACTCRTCCAAATAATTAACCAAAATATTAACTCC		II			NA	NA	NA	NA	NA	NA	chr4:155664819-155665833	Island	CCTGGGCGTTATTGTCAAAGTGGCCAGCATCCGCGTGGACACAGTGGAGGACTTCGCCTA[CG]GAGCTAACATCCTGGTCAATCACCTGGACGAGTCCCTCCAGAAAAAGGCACTGCTCAACG	CGGAGCTAACATCCTGGTCAATCACCTGGACGAGTCCCTCCAGAAAAAGG	LRAT	NM_004744	Body					4:155884270-155885447						LRAT;LRAT;LRAT;LRAT;LRAT	ENST00000502474.1;ENST00000510919.1;ENST00000510733.1;ENST00000510733.1;ENST00000499392.1	TSS1500;TSS1500;1stExon;5'UTR;5'UTR			chr4:155664653-155666027	6	chr4:155661577-155666802	6		TRUE		0.0650609153155843	0.0757592548308263	0.0750304584802822	0.0916866640412735
chr10	106029109	+	cg08650507	65674984		TCRTAAAATATTAAACAAAAATTAAAATTAACAAACCTACTATAAACCCC		II			NA	NA	NA	NA	NA	NA	chr10:106028542-106029047	S_Shore	TGTATTGGAAGGGAAGAGGGGTTTGAGGTCAATTCTGTTTCCTGGGGTTTTCACGAATTT[CG]GGGCCCACAGTAGGCTTGCCAACTTTAACTTTTGCCTAACACTTTACGAGAAATCCTATT	CGGGGCCCACAGTAGGCTTGCCAACTTTAACTTTTGCCTAACACTTTACG	GSTO2	NM_183239	5'UTR					10:106018470-106019100	10:106027989-106029477	Promoter_Associated	GSTO2	ENST00000450629.2	5'UTR	GSTO2	ENST00000338595.1	5'UTR	chr10:106029080-106029635	3						TRUE		0.101084164625769	0.0781380288970269	0.0711154042233492	0.0759582836010723
chr14	40443830	+	cg26057349	26731992		AAAACAATACAAAATATAAACTACTCCTAATCCTCAATCAAAAATCCTTC		II			NA	NA	NA	NA	NA	NA		OpenSea	AGTGCTTCTATTCTGCCCCTCACTGAAGGGGTGAGTTGAATGTGCCCTCTTCCTCCATGG[CG]AAGGATCCTTGATTGAGGATTAGGAGTAGTTTATATTCTGTACTGCTCCATGAAAAGACG	GAGCAGTACAGAATATAAACTACTCCTAATCCTCAATCAAGGATCCTTCG																			chr14:40442708-40444099	5	chr14:40442677-40443908	6				0.443838117886869	0.872027356095539	0.854674677033023	0.777189005383961
chr3	13009509	+	cg17534899	37633283		CAATATTAAAAAAACTACRCAAAATCCTCCTTCCAAAACAAAAACTTCRC		II			NA	NA	NA	NA	NA	NA	chr3:13008648-13009210	S_Shore	CGAGGCGCGGGGTGCAGAGCGCAAGGGCGGAGTCCCAGACACTGCATCCAGGTCCCAGCG[CG]CGAAGCCTCTGTTCTGGAAGGAGGACTTTGCGCAGCCCCTCCAACACTGGCGCCTCCCGG	AGTGTTGGAGGGGCTGCGCAAAGTCCTCCTTCCAGAACAGAGGCTTCGCG	IQSEC1;IQSEC1	NM_001134382;NM_014869	Body;TSS1500					3:12983735-12984569	3:13008122-13010089	Promoter_Associated	IQSEC1;IQSEC1	ENST00000273221.4;ENST00000473088.1	TSS1500;3'UTR	IQSEC1;IQSEC1;IQSEC1	ENST00000474467.1;ENST00000273221.4;ENST00000473088.1	TSS1500;TSS1500;3'UTR	chr3:13009085-13009755	3					TRUE	TRUE		0.101237460943924	0.0681172571608932	0.0646579138651645	0.0633596897689425
chr1	229569894	+	cg02767613	9801887		CAACACCCAAATATAACTCRAAAAAAACAACRACATTCCTACRAAATAAC		II			rs117656252	0.003906	NA	NA	NA	NA	chr1:229567206-229570684	Island	GCTGCGGTGGCCGCTTGTCCCTCTGCTCAGGTTTTATATAGCCCGCGGGCATTCCCTCCG[CG]CCACCCCGCAGGAATGTCGCTGCCCTTCTCGAGCCATATTTGGGTGTTGGGCACTAGAGC	AACACCCAAATATGGCTCGAGAAGGGCAGCGACATTCCTGCGGGGTGGCG	ACTA1	NM_001100	TSS200					1:227636054-227637262			ACTA1;ACTA1;ACTA1	ENST00000342787.5;ENST00000366684.3;ENST00000366683.2	TSS1500;TSS200;TSS200	ACTA1;ACTA1;ACTA1	ENST00000342787.5;ENST00000366684.3;ENST00000366683.2	TSS1500;TSS200;TSS200	chr1:229569565-229571175	3						TRUE		0.104781167058894	0.0779864075978043	0.0938895455739427	0.112548762722304
chr21	46826053	+	cg13146379	97686293		TAACTAAAAACAAAAAACCCCRATTAACAAATAATAAAAAACTAAATCCC		II			NA	NA	NA	NA	NA	NA	chr21:46824531-46826234	Island	CGCTTCCCGTGCGCGGCAAACGGTGCGCGGGGCCCGTGGGGACCTTCCTGCCTCCAACCC[CG]GGACCCAGTTCCCCACCACCTGCTAACCGGGGCCTCCTGCCTCCAGCCAGCCCAGCAGAG	GGCTGGAGGCAGGAGGCCCCGGTTAGCAGGTGGTGGGGAACTGGGTCCCG	COL18A1	NM_130445	Body			DMR		21:45648960-45650686									chr21:46825365-46826730	3						TRUE		0.316307675335779	0.073942286830115	0.0596763254830516	0.0705472188801708
chr2	242549864	+	cg00527440	93603388		TCTTAAATAAACCCTATAACRCCTACTAAATAAAATAACAACCAATAAAC		II			NA	NA	NA	NA	NA	NA	chr2:242549373-242549995	Island	CTGTTTGGGGAGCGGCAGAGGAGTCAGGGCGGAGGCTGGGCGGCGCTGGGCGGTGGGGCG[CG]CTCACTGGCTGCCACCTCACCTAGCAGGCGTCACAGGGCTCACTCAAGAGCTCCAGCAAG	CTTGAGTGAGCCCTGTGACGCCTGCTAGGTGAGGTGGCAGCCAGTGAGCG	THAP4;THAP4	NM_015963;NM_001164356	Body;Body		chr2:242549642-242549642			2:242198013-242198853	2:242549240-242550222	Unclassified							chr2:242549605-242549955	3						TRUE		0.837812826909149	0.911369975800569	0.900675807498809	0.922065792545967
chr16	51190201	-	cg04098866	56773129	20624939	AAAAACCAACTTCACTAACAACTACAAATACTTACAATTTTAACTTTCCA	AAAAACCGACTTCGCTAACGACTACAAATACTTACGATTTTAACTTTCCG	I	T	Red	NA	NA	NA	NA	NA	NA	chr16:51189800-51190260	Island	ACACCGGTATTAAGAAACCGACTTCGCTAGCGACTGCAAGTGCTTGCGATTTTGACTTTC[CG]TCCACAGTTGAGCGTCTTGCACTTAAATTCACTGCGCCCCGCATGCAACAGTGCCTCGCC	CGGAAAGTCAAAATCGCAAGCACTTGCAGTCGCTAGCGAAGTCGGTTTCT								16:49747215-49747761									chr16:51189700-51190695	3						TRUE		0.0739084120767596	0.0897879389161062	0.0864820271114463	0.0817720454712901
chr6	1311740	+	cg24235399	66721954		TACRAAAACAAACCCCTATCRTCACTACAAAAATACTAAACAAAAATTAC		II			rs6931278	0.016942	NA	NA	NA	NA	chr6:1311068-1314220	Island	GGAGCTCATAGGAAGGGGCACAGCACAAGGCTCCCGAAAGAGGTCACTGCAAGTGTCCTG[CG]CAATTTCTGTTCAGCACCTCTGCAGTGACGACAGGGGTTTGCTTTCGTAAGCAGCATCGT	ACGAAAGCAAACCCCTGTCGTCACTGCAGAGGTGCTGAACAGAAATTGCG	FOXQ1	NM_033260	TSS1500					6:1256714-1259220			FOXQ1	ENST00000296839.2	TSS1500	FOXQ1	ENST00000296839.2	TSS1500	chr6:1311245-1312935	3								0.0747802408034068	0.0320922795797168	0.0439742085273372	0.0608019725190133
chr12	54446100	-	cg27138204	4770958		TAATTTATAACRTTTTACAACCCTATAAAAACTATAACRACRAAACAAAC		II			NA	NA	NA	NA	NA	NA	chr12:54445876-54446113	Island	TTCCGCGAGACTGATTTATGACGTTTTACAGCCCTATAAAAGCTGTAGCGACGAGGCAAG[CG]CTCCTACCACCGCTGGCAGATTTAGTCTAATAAATAAAACATAAACAGTTAACTTTATGT	GATTTATGACGTTTTACAGCCCTATAAAAGCTGTAGCGACGAGGCAAGCG	HOXC4	NM_014620	5'UTR			RDMR		12:52732262-52732368	12:54445573-54446110	Unclassified_Cell_type_specific	HOXC4;HOXC4	ENST00000303406.4;ENST00000507650.1	5'UTR;5'UTR	HOXC4;HOXC4	ENST00000303406.4;ENST00000507650.1	5'UTR;5'UTR	chr12:54445600-54446190	3						TRUE		0.0808139507854523	0.0971420582772463	0.114064572394121	0.201139679961445
chr6	26172185	+	cg01272707	82693584	33682281	TAAACATAACAAAACAACAACATAACATATAACTCTATAATTAAAACACA	TAAACGTAACGAAACGACGACGTAACGTATAACTCTATAATTAAAACACG	I	A	Red	rs9379829	0.14133	NA	NA	NA	NA	chr6:26172033-26172398	Island	TCCCATCAACCCTCGCCAAAAACGCCGGCCCCCTCATAGGGCCGTCCGGCCACGCCCCTC[CG]TGCCCTAACCACAGAGCCACACGTTACGCCGCCGCCCCGTTACGCCCATCCGGCTCCCGC	TGGGCGTAACGGGGCGGCGGCGTAACGTGTGGCTCTGTGGTTAGGGCACG								6:26280028-26280368	6:26171946-26172414	Promoter_Associated							chr6:26172065-26172335	3						TRUE		0.94742631890092	0.961100503494212	0.965706313958519	0.976580838911434
chr11	115630889	-	cg13839457	21630190	79707582	ATCAATATCAACATTAAAAAATCCCAAAAAACAATTACAAAACAACAACA	ATCAATATCAACGTTAAAAAATCCCGAAAAACGATTACAAAACGACGACG	I	A	Red	NA	NA	NA	NA	NA	NA	chr11:115630398-115631117	Island	CCGCCGCGGGTCATCAGTGTCAGCGTTGAGGGGTCCCGGGGAGCGGTTGCAGGGCGGCGG[CG]GCGGCCGGGTCATCAGAAGCACAGTGGAGCCGCCCCCTGCTTTGGGAGGAGCAAAAGAGC	CGCCGCCGCCCTGCAACCGCTCCCCGGGACCCCTCAACGCTGACACTGAT						DMR		11:115135507-115136465			CTC-774J1.2;CTC-774J1.2;CTC-774J1.2;CTC-774J1.2;CTC-774J1.2;CTC-774J1.2;CTC-774J1.2;CTC-774J1.2;CTC-774J1.2;AP000797.3	ENST00000499809.1;ENST00000501294.1;ENST00000514294.2;ENST00000537070.1;ENST00000535683.1;ENST00000514294.2;ENST00000537070.1;ENST00000499809.1;ENST00000535683.1;ENST00000539305.1	3'UTR;3'UTR;3'UTR;3'UTR;3'UTR;1stExon;1stExon;1stExon;1stExon;5'UTR	CTC-774J1.2;CTC-774J1.2;CTC-774J1.2;CTC-774J1.2;CTC-774J1.2;CTC-774J1.2;CTC-774J1.2;CTC-774J1.2;CTC-774J1.2;AP000797.3	ENST00000499809.1;ENST00000501294.1;ENST00000514294.2;ENST00000537070.1;ENST00000535683.1;ENST00000514294.2;ENST00000537070.1;ENST00000499809.1;ENST00000535683.1;ENST00000539305.1	3'UTR;3'UTR;3'UTR;3'UTR;3'UTR;1stExon;1stExon;1stExon;1stExon;5'UTR	chr11:115630180-115631190	3						TRUE		0.250803780547197	0.0814210415260181	0.0798372643669139	0.0582221150635926
chr2	71116698	-	cg18867200	26699254	4722306	AAACTAACAACACTATAAAAAAACAAACACTCTCCCAAATAACTAACACA	AAACTAACGACGCTATAAAAAAACAAACACTCTCCCAAATAACTAACGCG	I	C	Grn	NA	NA	NA	NA	NA	NA	chr2:71114733-71115474	S_Shore	CGGTAACACACCAAACTGGCGACGCTGTGGGGAAGCAAGCACTCTCCCAAGTGGCTGGCG[CG]CAGTGAGGGCGCAGGAAAGGTAAGCAGGAGACCCGCCGCTAGGAGCCAGAGCCAGGCCGG	CGCGCCAGCCACTTGGGAGAGTGCTTGCTTCCCCACAGCGTCGCCAGTTT								2:70970146-70970303			AC007040.5	ENST00000449073.2	5'UTR	AC007040.5	ENST00000449073.2	5'UTR	chr2:71115860-71116855	3						TRUE		0.154648462679496	0.172133543110713	0.167647937103611	0.236505452256605
chr10	96936085	-	cg09217372	37754551		ACAAAACTACAATACCAACTTATAACCCTAAAATATAAATACATATAATC		II			NA	NA	NA	NA	NA	NA		OpenSea	CAGAGCCACACACAAGGCTACAGTGCCAGCTTGTGACCCTAGAGTGTAAGTGCATATGAT[CG]CCAACTATGTTCTCTTTCCACCCCAGGTCCAACACTGGGTAGTTAAGGACTGGAGGTTTC	CAAGGCTACAGTGCCAGCTTGTGACCCTAGAGTGTAAGTGCATATGATCG																	chr10:96935940-96936175	3								0.914804478033178	0.911607309649132	0.882490306661967	0.865280318346651
chr2	177014009	-	cg23460578	48702214		CTCCTAAAATAAACAAATTCTACAACCTCATAACCCTTATTAAAACTAAC		II			NA	NA	NA	NA	NA	NA	chr2:177014948-177015214	N_Shore	TTGGGGGGACTCTCCTGGGATAAACAGATTCTGCAGCCTCATAGCCCTTGTTAGAACTGG[CG]CCCCCAAAATCCCTACGAAACAGGTAAAGTGGTGGAAGCAAAGGATGGGGGGATGAGCAA	TCCTGGGATAAACAGATTCTGCAGCCTCATAGCCCTTGTTAGAACTGGCG	MIR10B	NR_029609	TSS1500			RDMR			2:177013925-177014068	Unclassified_Cell_type_specific	MIR10B;HOXD3	ENST00000385011.1;ENST00000468418.2	TSS1500;TSS1500	MIR10B;HOXD3;HOXD3	ENST00000385011.1;ENST00000468418.2;ENST00000432796.2	TSS1500;TSS1500;5'UTR			chr2:177013464-177018777	6	chr2:177011625-177017831	6		TRUE		0.217792838268473	0.0716065780285084	0.0645098421360358	0.0620314659444669
chr8	72468987	+	cg08795964	37677279	18614264	AAAATAAAAAAACAACCTTCTACAACTAATCTAACTCAACACAATTCCCA	GAAATAAAAAAACAACCTTCTACAACTAATCTAACTCGACGCGATTCCCG	I	T	Red	NA	NA	NA	NA	NA	NA	chr8:72468560-72469561	Island	TAAGCCCACCGAGGGAGGTTAGAGGAAGGCGCTGTGGCTGTGGGATTAGGAGGCCACAGA[CG]GGAACCGCGCCGAGCTAGACTAGCTGTAGAAGGCTGTCTCTCCACCCCGCCACAGCGCTC	CGGGAACCGCGCCGAGCTAGACTAGCTGTAGAAGGCTGTCTCTCCACCCC						DMR		8:72631115-72632846						RP11-1102P16.1;RP11-1102P16.1	ENST00000523327.1;ENST00000518177.1	3'UTR;3'UTR	chr8:72468545-72469550	3						TRUE		0.450162561697012	0.844658902657149	0.813364023846521	0.638565227540267
chr12	54446279	+	cg15244786	51729842	33722852	CCAATTCCAATTAACTAATCACCCATAACTCAAAATTACAAAAAATAACA	CCGATTCCAATTAACTAATCGCCCATAACTCAAAATTACGAAAAATAACG	I	A	Red	NA	NA	NA	NA	NA	NA	chr12:54447744-54448091	N_Shore	AACTATAATTGTTATCAAGTACAACAAGGGGACCCGGCTCCCTCCCTGGGCTCTCCCCTC[CG]CTACCCCCCGCAACTCTGAGTTATGGGCGATCAGTTAATTGGAATCGGTGGCATGACAGG	CCGATTCCAATTAACTGATCGCCCATAACTCAGAGTTGCGGGGGGTAGCG	HOXC4;HOXC4	NM_014620;NM_153633	5'UTR;TSS1500						12:54446153-54447426	Unclassified	HOXC4;HOXC4;HOXC4	ENST00000430889.2;ENST00000303406.4;ENST00000507650.1	TSS1500;5'UTR;5'UTR	HOXC4;HOXC4;HOXC4	ENST00000430889.2;ENST00000303406.4;ENST00000507650.1	TSS1500;5'UTR;5'UTR	chr12:54446205-54447455	3						TRUE		0.110315633096132	0.165836469150658	0.140197160700638	0.191625002729079
chr7	22894557	-	cg06980547	8737106		RTTCATTTACTACTAACCCRCAATCAAATAATTTAAAAACTTAAAAAAAC		II			NA	NA	NA	NA	NA	NA	chr7:22893794-22894577	Island	CCACCAGTGCCGTTCATTTGCTACTGGCCCGCAGTCAGATAATTTAAAGGCTTGGAGGGA[CG]AGTCTTGCTGGAGCCGACGCCTACAGTAAGTTGAGCGGAGTGCTGTGAGCCCTAATAAGG	CGTCCCTCCAAGCCTTTAAATTATCTGACTGCGGGCCAGTAGCAAATGAA					chr7:22894313-22894313	DMR		7:22860806-22861321						AC005682.5	ENST00000432668.1	TSS1500	chr7:22893645-22894910	3						TRUE		0.0761386074164081	0.048195065731643	0.0622377152295622	0.0668705168039367
chr6	44102572	+	cg25069157	53744845		RAAACTTAAACTAAATAATAAAAACTCCTCCTACTTAAACCTAAAAAACC		II			NA	NA	NA	NA	NA	NA		OpenSea	ATCCATGCCCTGTACACACCTGGCAAACACTTCCAGCTCTAACCACTCTCCCACCTGCCC[CG]GTTTCCCAGGCTTAAGCAGGAGGAGTCCCCATCATCCAGCCCAAGCCTCGCCTTTGACCA	AGGCTTGGGCTGGATGATGGGGACTCCTCCTGCTTAAGCCTGGGAAACCG	TMEM63B	NM_018426	Body											TMEM63B;TMEM63B;TMEM63B	ENST00000371893.2;ENST00000534326.1;ENST00000525294.1	TSS200;5'UTR;5'UTR			chr6:44100837-44102905	6	chr6:44099517-44104102	6				0.113830695556408	0.0667672491442983	0.0570610551351072	0.0709492975475502
chr3	38080790	+	cg00807586	76669896		TCCAAATAAACTAACTAAAACTACTAAACCCRACTAATAACRAAATTAAC		II			NA	NA	NA	NA	NA	NA	chr3:38080628-38081187	Island	GCTCCAAAACGCGGAGGTCTTTAGCGTCCCGGACCAACGAGTGCCAGGGGACAATGTGGG[CG]CCAACTTCGCCACCAGCCGGGTCCAGCAGCCCCAGCCAGCCCACCTGGAAGTCCTCCTTG	CCAGGTGGGCTGGCTGGGGCTGCTGGACCCGGCTGGTGGCGAAGTTGGCG	DLEC1;DLEC1	NM_007337;NM_007335	1stExon;1stExon				TRUE	3:38055646-38056292	3:38080065-38082042	Promoter_Associated	DLEC1	ENST00000346219.3	1stExon	DLEC1;DLEC1	ENST00000440294.2;ENST00000440294.2	1stExon;5'UTR			chr3:38080384-38081916	6	chr3:38080285-38081953	6	TRUE	TRUE		0.0846824083403376	0.0608713117999115	0.0559783566268621	0.061030235162374
chr5	171209445	+	cg24526760	95808832		ATTCTCCTAACTACCCRACAAAACCRACACTATTAATTTCTATTAAAAAC		II			NA	NA	NA	NA	NA	NA		OpenSea	CGTTGGAGTTAAATAGACCCATACTAAGGCAGGGTATGTGCCACTGGGTAAGGAGAGTAA[CG]TTCCCAACAGAAACTAACAGTGCCGGCCTTGCCGGGCAGTTAGGAGAATTAGATGAAATA	CGTTCCCAACAGAAACTAACAGTGCCGGCCTTGCCGGGCAGTTAGGAGAA								5:171142050-171142210																TRUE		0.913662858300263	0.877552683309398	0.834227941969001	0.883447715562397
chr12	115138618	+	cg23548627	80653888		TTCCTAATATAAAAAACAAAATATCCCCAATATTTCATCTCCTCCTCTAC		II			rs6489968	0.131049	NA	NA	NA	NA	chr12:115137774-115138475	S_Shore	CGCCAAGAGCCACCCGCTTTCCAGCTCGTCCCACTCCGCGGATGTTTACCCACCTTCATG[CG]CAGAGGAGGAGATGAAACACTGGGGATATCTTGTTTTCCACACTAGGAATGGAGCACACC	CGCAGAGGAGGAGATGAAACACTGGGGATATCTTGTTTTCCACACTAGGA						RDMR															chr12:115133903-115139505	6		TRUE		0.140741649599351	0.0987056789401909	0.0996430396201692	0.0754255595466611
chr3	13009132	+	cg05278650	52728156	17796114	CAACAACAAAAAAACAAACTTAACTAACCTAAAACTCAAACTTAAAACCA	CGACGACGAAAAAACGAACTTAACTAACCTAAAACTCGAACTTAAAACCG	I	A	Red	NA	NA	NA	NA	NA	NA	chr3:13008648-13009210	Island	CCACCCGCCACGCGATCACGTCGGGGCTCCTGGTCCAGCGTCCGCCGGCTCCCGCGGCTC[CG]GCCCCAAGTCCGAGCCCCAGGCCAGCCAAGCCCGCCCCTCCGCCGCCGCCCGCTTGGCGC	CGGCCCCAAGTCCGAGCCCCAGGCCAGCCAAGCCCGCCCCTCCGCCGCCG	IQSEC1;IQSEC1	NM_001134382;NM_014869	Body;TSS200	high-CpG:12984073-12984257				3:12983735-12984569	3:13008122-13010089	Promoter_Associated	IQSEC1;IQSEC1;IQSEC1	ENST00000273221.4;ENST00000473088.1;ENST00000273221.4	5'UTR;3'UTR;1stExon	IQSEC1;IQSEC1;IQSEC1;IQSEC1	ENST00000273221.4;ENST00000474467.1;ENST00000473088.1;ENST00000273221.4	5'UTR;TSS200;3'UTR;1stExon	chr3:13009085-13009755	3						TRUE		0.0379184584930131	0.111518842304639	0.147453890458224	0.105717594504094
chr10	106028628	+	cg13332774	8624322	13639946	ACACTAAAACCAAACAACTCCAATAAACACACAACAACAAAAATAATCCA	ACACTAAAACCAAACGACTCCGATAAACGCGCGACAACAAAAATAATCCG	I	C	Grn	NA	NA	NA	NA	NA	NA	chr10:106028542-106029047	Island	CTTCACAAAGGCCTCCTGCCGCAAACCTTCAGCGGCCACCAAAGCCCCGGCTGCCGGCGG[CG]GACCACCTCTGCTGCCGCGCGCCTACCGGAGCCGCTTGGCCCTAGTGCTTTCCAGCGGAT	GCACTAGGGCCAAGCGGCTCCGGTAGGCGCGCGGCAGCAGAGGTGGTCCG	GSTO2	NM_183239	TSS200					10:106018470-106019100	10:106027989-106029477	Promoter_Associated	GSTO2	ENST00000450629.2	TSS200	GSTO2	ENST00000338595.1	TSS200			chr10:106027610-106029742	6	chr10:106024277-106031499	6		TRUE		0.0902563439925526	0.0558907129183828	0.0445995279076928	0.0661190208197574
chr2	171573839	+	cg00858840	24800286		TTAACCCCRACCTCAACRACTTTAAACTTCTTATTCTAATAAATCTTAAC		II			NA	NA	NA	NA	NA	NA	chr2:171569877-171573904	Island	GCGCTTTGCCTGTCCCGAGTGCGGCAAGCGCTTCATGCGCAGCGACCACCTCGCGAAGCA[CG]TCAAGACTCACCAGAATAAGAAGCTCAAAGTCGCTGAGGCCGGGGTTAAGCGGGAGGACG	TAACCCCGGCCTCAGCGACTTTGAGCTTCTTATTCTGGTGAGTCTTGACG	SP5	NM_001003845	Body					2:171280043-171282448									chr2:171573365-171574175	3						TRUE		0.0488650308041983	0.311110873867514	0.380924899969221	0.337518821782976
chr8	77585448	-	cg22538780	39720153		ATAAAAACTTTAAAACCCRCTCAAAAATAACTCATAAACAATCAACACRC		II			NA	NA	NA	NA	NA	NA		OpenSea	AGAAGATACAAGTGAGGGCTTTGAGACCCGCTCAGGAATAACTCATGAGCAATCAGCACG[CG]CTGAGAGGAAACGTCTTCCAGAATTCGTTATTATTCACATTAGACATTACTGGAGTGGGT	CGCGTGCTGATTGCTCATGAGTTATTCCTGAGCGGGTCTCAAAGCCCTCA	LOC100192378	NR_024360	Body			RDMR	TRUE	8:77747846-77748017			RP11-65D13.1;RP11-65D13.1	ENST00000522961.1;ENST00000518143.1	3'UTR;3'UTR	RP11-65D13.1;RP11-65D13.1	ENST00000522961.1;ENST00000518143.1	3'UTR;3'UTR	chr8:77585400-77587090	3						TRUE		0.0907207972215857	0.0861671444476589	0.0762099574004917	0.0647638108242072
chr1	115397411	+	cg24985030	43631838		TAAATAACCRTCRCTATATAAACTTACCAAACTCCCAAAACCTAAATCTC		II			rs115773637	0.042527	NA	NA	NA	NA	chr1:115397448-115397942	N_Shore	CCACTCCAAGGAAATACAGAATCCGGGAAACAATTGTTCCTAGCGATTAGGGAAATCTCG[CG]AGATTCAGGTCCTGGGAGCCTGGCAAGCCCACACAGCGACGGTTATTTAGCCGTTGAACT	AAATAACCGTCGCTGTGTGGGCTTGCCAGGCTCCCAGGACCTGAATCTCG	SYCP1;SYCP1;SYCP1;SYCP1	NM_001282541;NM_001282542;NM_003176;NR_104211	TSS200;TSS200;TSS200;TSS200								SYCP1;SYCP1;SYCP1	ENST00000369518.1;ENST00000369522.3;ENST00000536734.1	TSS1500;TSS200;TSS200	SYCP1;SYCP1;SYCP1;SYCP1	ENST00000369518.1;ENST00000369522.3;ENST00000536734.1;ENST00000455987.1	TSS1500;TSS200;TSS200;TSS200					chr1:115397223-115397898	4				0.269657736702021	0.0631986531986532	0.0547416751473268	0.0526422565005004
chr7	120659	-	cg01156747	77809430		ACTTATTCCTAAATAACTCCRACACATAAACTAAAAACACTACACTCACC		II			NA	NA	NA	NA	NA	NA	chr7:120519-120758	Island	CAAGTTCAGGAGCTTGTTCCTAGGTGACTCCGGCACATAGGCTGGAAACACTACACTCAC[CG]GGGGCTCAGCCCCGCACACCTGTGTGGGGAGGGAGCGGGGAGCGTCGGGGAAGAAGGAGG	CTTGTTCCTAGGTGACTCCGGCACATAGGCTGGAAACACTACACTCACCG							TRUE	7:215603-215824									chr7:120560-121055	3						TRUE		0.634295136292132	0.84174232247904	0.848502450752892	0.858606418728433
chr8	72468820	+	cg24809973	99690191	21741185	TAAAAACTAAAAACCTACACCAATAACTACACAACAATATTAACAAACCA	TAAAAACTAAAAACCTACGCCAATAACTACGCGACAATATTAACGAACCG	I	C	Grn	rs111981893	0.014639	NA	NA	NA	NA	chr8:72468560-72469561	Island	TCGGTCTTCTCCCGCCCCTCCCTCCCTTCCCCGCCTCTCCCCCAAGCTCCTCAGTGGCCG[CG]GCCCGTCAACACTGTCGCGCAGTCACTGGCGCAGGTTCCCAGCTCTCAGCTGGGGGTTTC	TGAGAGCTGGGAACCTGCGCCAGTGACTGCGCGACAGTGTTGACGGGCCG					chr8:72468731-72468731	DMR		8:72631115-72632846						RP11-1102P16.1;RP11-1102P16.1	ENST00000523327.1;ENST00000518177.1	3'UTR;3'UTR	chr8:72468545-72469550	3						TRUE		0.467765379811682	0.44593526915017	0.360967868024847	0.381750679373828
chr2	171573891	-	cg21829923	34717525		CAAAACTCACCAAAATAAAAAACTCAAAATCRCTAAAACCRAAATTAAAC		II			NA	NA	NA	NA	NA	NA	chr2:171569877-171573904	Island	GCGAAGCACGTCAAGACTCACCAGAATAAGAAGCTCAAAGTCGCTGAGGCCGGGGTTAAG[CG]GGAGGACGCGCGGGACCTGTGAGCCCTCCCGGAGGTGGACCCCCTTCCCAGCACCTCTGC	AAGACTCACCAGAATAAGAAGCTCAAAGTCGCTGAGGCCGGGGTTAAGCG	SP5	NM_001003845	Body					2:171280043-171282448									chr2:171573365-171574175	3						TRUE		0.130125624934752	0.330267580514682	0.363385602292815	0.362970577739655
chr18	3790969	-	cg21678614	73654911		AATCACTATCACTTTACAAACAAACACAAACAAACATAAAAACTACTTTC		II			NA	NA	NA	NA	NA	NA		OpenSea	AGCATGAGATAAATCACTGTCACTTTGCAGACAGGCACAGACAAACATGGAGGCTACTTT[CG]CTTCATTAAAACAAAAGAACCAACCAGGCTCCCGCAGATGTGGTTTCTGCCTCTCAGAAA	ATCACTGTCACTTTGCAGACAGGCACAGACAAACATGGAGGCTACTTTCG	DLGAP1;DLGAP1;DLGAP1;DLGAP1;DLGAP1;DLGAP1;DLGAP1;DLGAP1;DLGAP1	NM_001003809;NM_001242766;NM_001308390;NM_001242764;NM_001242763;NM_001242762;NM_004746;NM_001242765;NM_001242761	Body;Body;Body;Body;Body;Body;Body;Body;Body								DLGAP1	ENST00000478161.1	3'UTR	DLGAP1;DLGAP1;DLGAP1	ENST00000498188.1;ENST00000478161.1;ENST00000484845.1	3'UTR;3'UTR;3'UTR	chr18:3790700-3791075	3								0.0887472893087366	0.0798762145902314	0.102292096765656	0.0577932301233272
chr2	171570373	+	cg14108789	49690147	14609129	TACTCACCACCCTAAAACATTAAAAATACAAAACCACATTAAAAACCTCA	TACTCACCGCCCTAAAACATTAAAAATACGAAACCGCGTTAAAAACCTCG	I	C	Grn	NA	NA	NA	NA	NA	NA	chr2:171569877-171573904	Island	GAGAGGAGTAGGCCGAGCTCCGGCGGCCACTCCGCAGTGCGCTCTCGCGAGCCGGGGCCG[CG]AGGCCTCCAACGCGGTTCCGCACCCCTAATGCCCCAGGGCGGTGAGCACCCCGCGGTTCC	TGCTCACCGCCCTGGGGCATTAGGGGTGCGGAACCGCGTTGGAGGCCTCG	LOC440925;SP5	NR_027433;NM_001003845	Body;TSS1500				TRUE	2:171277816-171279780			AC007405.2;SP5	ENST00000409786.1;ENST00000375281.3	1stExon;TSS1500	AC007405.2;SP5	ENST00000409786.1;ENST00000375281.3	1stExon;TSS1500	chr2:171570025-171571435	3						TRUE		0.0639682919496647	0.305756057477386	0.33562858490838	0.373631167560929
chr8	145747746	+	cg02479773	65747594	64661570	ATCAATAAAAATAAAAACCACACAATATACACTAAACCATATATAAAACA	GTCAATAAAAATAAAAACCGCGCAATATACGCTAAACCGTATATAAAACG	I	C	Grn	NA	NA	NA	NA	NA	NA	chr8:145747509-145748682	Island	GCCTCCCCGGCCACCTTCCATTGCTACCCCAGGATTCCCGAGTGCAACGTTCCCGGCTCG[CG]CCCCACACACGGCTCAGCGCACACTGCGCGGCTTCCACCTTTACTGACGGAGCATGCGCG	CGCCCCACACACGGCTCAGCGCACACTGCGCGGCTTCCACCTTTACTGAC	LRRC14	NM_014665	3'UTR	high-CpG:145718519-145718604				8:145718318-145719433	8:145747624-145748236	Promoter_Associated	LRRC14;LRRC14	ENST00000528528.1;ENST00000292524.1	TSS1500;3'UTR	LRRC14;LRRC14;LRRC14;LRRC14	ENST00000528528.1;ENST00000292524.1;ENST00000530242.1;ENST00000529995.1	TSS1500;3'UTR;TSS1500;TSS1500	chr8:145747700-145747970	3						TRUE		0.0907140767705659	0.0568451113504847	0.0690770284629889	0.129246426794573
chr3	13009126	+	cg25660386	63763277	95627109	CAAAAAAACAAACTTAACTAACCTAAAACTCAAACTTAAAACCAAAACCA	CGAAAAAACGAACTTAACTAACCTAAAACTCGAACTTAAAACCGAAACCG	I	C	Grn	NA	NA	NA	NA	NA	NA	chr3:13008648-13009210	Island	ACCCGACCACCCGCCACGCGATCACGTCGGGGCTCCTGGTCCAGCGTCCGCCGGCTCCCG[CG]GCTCCGGCCCCAAGTCCGAGCCCCAGGCCAGCCAAGCCCGCCCCTCCGCCGCCGCCCGCT	CGGAGGGGCGGGCTTGGCTGGCCTGGGGCTCGGACTTGGGGCCGGAGCCG	IQSEC1;IQSEC1	NM_001134382;NM_014869	Body;TSS200	high-CpG:12984073-12984257				3:12983735-12984569	3:13008122-13010089	Promoter_Associated	IQSEC1;IQSEC1;IQSEC1	ENST00000273221.4;ENST00000473088.1;ENST00000273221.4	5'UTR;3'UTR;1stExon	IQSEC1;IQSEC1;IQSEC1;IQSEC1	ENST00000273221.4;ENST00000474467.1;ENST00000473088.1;ENST00000273221.4	5'UTR;TSS200;3'UTR;1stExon	chr3:13009085-13009755	3						TRUE		0.186622107014575	0.0624158693394755	0.0572696204559022	0.0721661050932477
chr11	57194495	+	cg19167683	4773463	48794912	AAACAAACAAATAAAACAAAAAATCCCCTTTCAAACACCATAAAACACCA	AAACAAACGAATAAAACGAAAAATCCCCTTTCGAACGCCATAAAACGCCG	I	A	Red	NA	NA	NA	NA	NA	NA	chr11:57194340-57194650	Island	CCCCGCTCCAGCCTGCGGCCTGCCCTCCCCGCAGAGGAGCCCGAGGGGCCAGGCCGCGCT[CG]GCGCCCCATGGCGCCCGAAAGGGGACCCTTCGCCCTACCCGCCTGCTCCGCGCCGGGGCT	CGGCGCCCCATGGCGCCCGAAAGGGGACCCTTCGCCCTACCCGCCTGCTC	SLC43A3;SLC43A3;SLC43A3;SLC43A3	NM_199329;NM_014096;NM_014096;NM_017611	5'UTR;5'UTR;1stExon;5'UTR			DMR		11:56950868-56951178	11:57194323-57195034	Promoter_Associated	SLC43A3;SLC43A3;SLC43A3;SLC43A3;SLC43A3	ENST00000395124.1;ENST00000352187.1;ENST00000528098.1;ENST00000395123.2;ENST00000529554.1	5'UTR;5'UTR;TSS1500;TSS200;TSS1500	SLC43A3;SLC43A3;SLC43A3;SLC43A3;SLC43A3;SLC43A3;SLC43A3;SLC43A3;SLC43A3;SLC43A3;SLC43A3;SLC43A3;SLC43A3;SLC43A3;SLC43A3;SLC43A3;SLC43A3;SLC43A3;SLC43A3;SLC43A3	ENST00000526125.1;ENST00000529113.1;ENST00000530005.1;ENST00000528187.1;ENST00000524863.1;ENST00000529494.1;ENST00000395124.1;ENST00000529748.1;ENST00000525474.1;ENST00000532795.1;ENST00000533235.1;ENST00000526621.1;ENST00000352187.1;ENST00000530232.1;ENST00000528098.1;ENST00000529112.1;ENST00000529896.1;ENST00000530005.1;ENST00000395123.2;ENST00000529554.1	3'UTR;TSS1500;5'UTR;5'UTR;5'UTR;5'UTR;5'UTR;5'UTR;5'UTR;5'UTR;5'UTR;5'UTR;5'UTR;TSS1500;TSS1500;TSS1500;TSS1500;1stExon;TSS200;TSS1500	chr11:57193320-57195155	3						TRUE		0.117796137073397	0.118880609965684	0.147077922077922	0.154102605991299
chr2	177012640	-	cg17818471	76661527	84730577	AAAACCTAATTCACAAACACCTACCTAAAAAAACAATCCACAAAATCTCA	AAAACCTAATTCACAAACACCTACCTAAAAAAACGATCCGCGAAATCTCG	I	C	Grn	NA	NA	NA	NA	NA	NA	chr2:177012371-177012675	Island	GAAAGCTTTTCTGGGGCCTGGTTCACAGACACCTGCCTGAGAGAACGGTCCGCGGGGTCT[CG]CCCTTGTCTCCTTGGGCCTCCCTAGACCTTCGCGGCCCTTCCCTGCTCTGCACAGGTGCA	GGGGCCTGGTTCACAGACACCTGCCTGAGAGAACGGTCCGCGGGGTCTCG								2:176720618-176721054						HOXD3	ENST00000432796.2	5'UTR	chr2:177012385-177012795	3						TRUE		0.111131516682744	0.230544677821289	0.248655337901059	0.182035904098941
chr4	122472701	-	cg14357183	52747245		CCCAAAACAAAAAATAATTTTCTTTACTTCAATATCTTTCAAAACCACCC		II			NA	NA	NA	NA	NA	NA		OpenSea	TGGAAGTTCTGCCCAGGGCAAGGGATAATTTTCTTTGCTTCAGTATCTTTCAGAGCCACC[CG]GTGAATGGAACTGAAATGCTACAGGAGTTTGCTTTGGGATGGTAGGTGAGAGCACCCAAA	CGGGTGGCTCTGAAAGATACTGAAGCAAAGAAAATTATCCCTTGCCCTGG																	chr4:122472500-122472715	3								0.809469544980339	0.884082232842236	0.855682657563235	0.840653523856676
chr5	3602413	-	cg06585708	61777891	28763206	AAAAACAACAATATTAAAAAACACTCACAACAAAACTAACCTCAAACACA	AAAAACAACGATATTAAAAAACACTCGCAACGAAACTAACCTCGAACGCG	I	C	Grn	NA	NA	NA	NA	NA	NA	chr5:3594467-3603054	Island	GGGGAGGCAGCTGGGAGCAGCGATGTTGGGAAACACTCGCAGCGGGGCTGGCCTCGGGCG[CG]CGCGAGTGGGGAAAGGCCTAGGAGCCTGGACATCGCTGCGGATCCGGGACATCAGCATCA	CGCGCCCGAGGCCAGCCCCGCTGCGAGTGTTTCCCAACATCGCTGCTCCC								5:3655148-3656241									chr5:3601880-3603875	3						TRUE		0.401961308335403	0.951804363530423	0.954800491381674	0.937640058292437
chr10	129536394	+	cg06566669	53798230		AAACTTTCCAAACRAACATCCTATTTATTTTACCCATCCTTAAAATAAAC		II			NA	NA	NA	NA	NA	NA	chr10:129534410-129537366	Island	TTGGGAGTGACTCAACTTCCCTGGGCCTCAGTGCCCTACCTGGTAAAATGGGGAAGACAG[CG]CCTACCCCAAGGATGGGCAAAACAAATAGGATGCCCGTTTGGAAAGCTCTGGAGCCTACC	CGCCTACCCCAAGGATGGGCAAAACAAATAGGATGCCCGTTTGGAAAGCT	FOXI2	NM_207426	Body					10:129424272-129427380									chr10:129536045-129537195	3								0.0813363508998814	0.0780529066249137	0.0788625803877489	0.0512009342536429
chr13	113094247	+	cg23861478	18658547		ACATTCAATCCTAAAACTATACAAAATTTAAAAAATAACTAAATATTACC		II			NA	NA	NA	NA	NA	NA		OpenSea	GGTGGCAGCCGTGCCACCTCCTGTGAGTCAGGGCAGGACCAACCAAGAGCCTAACACCAA[CG]GCAACACCCAGCCACTTCCCAAACTCTGTACAGTTTTAGGATTGAATGTTAATTTGTTGC	CGGCAACACCCAGCCACTTCCCAAACTCTGTACAGTTTTAGGATTGAATG						CDMR																		TRUE		0.765806816042177	0.0818243653142636	0.0888578378098639	0.0508529678490153
chr22	49765229	+	cg22471075	38722126	9799957	AAAAAACATCACCAACATAAACATAAACTATCATCATTAAACAAAATCCA	AAAAAACGTCGCCGACGTAAACGTAAACTATCGTCATTAAACGAAATCCG	I	T	Red	NA	NA	NA	NA	NA	NA	chr22:49764995-49765272	Island	GGCTGTGGCCACAGAACTGCTGTCTGCAGATCGCTTCCGTCCCCGCGTCCCCAGCCTTGA[CG]GACTCCGTCCAATGACGACAGTCCACGCCCACGTCGGCGACGCCCTTCCCCTTCACAGGC	CGGACTCCGTCCAATGACGACAGTCCACGCCCACGTCGGCGACGCCCTTC					chr22:49765184-49765184			22:48150897-48151276									chr22:49765080-49765455	3						TRUE		0.0641257253485038	0.0415676580814927	0.0337967251040431	0.0127564143059554
chr1	2706298	+	cg26331160	19755274	81632391	AAAACTATATACACACACTATACAACCAAAAACTACTACAAATACTAACA	AAAACTATATACGCGCGCTATACGACCGAAAACTACTACGAATACTAACG	I	A	Red	NA	NA	NA	NA	NA	NA	chr1:2706025-2706961	Island	CTCCTCGGGCCGCAGCCTGCAGGCGGTGACATAGTCCAGCGTGCCCAGGAACGCGCTGCC[CG]CCAGCACCCGCAGCAGTCCCCGGCCGCACAGCGCGCGCACACAGCCCCCCGGGTGCGGCG	GGGGCTGTGTGCGCGCGCTGTGCGGCCGGGGACTGCTGCGGGTGCTGGCG	TTC34	NM_001242672	TSS200					1:2695709-2697026			TTC34	ENST00000401095.3	TSS200	TTC34;TTC34	ENST00000401095.3;ENST00000574621.1	TSS200;TSS200	chr1:2706165-2706335	3								0.436671020900322	0.721721456985313	0.66845652173913	0.719778506980529
chr8	72471153	-	cg26818625	8772904	45606192	AAAAATACCATAACCATTAAATAAATACAAAACCATTTACATTAATACCA	GAAAATACCATAACCATTAAATAAATACGAAACCGTTTACGTTAATACCG	I	A	Red	NA	NA	NA	NA	NA	NA	chr8:72468560-72469561	S_Shore	GAGCTTGCACACGGAAGTGCCATGGCCATTGAATGAATGCGGGACCGTTTGCGTTAATAC[CG]GCAACGTTCTTTCTCCGGTGACACTACGCAGCTGTCGTTTTCCCTATTTCTATGATCGTT	GGAAGTGCCATGGCCATTGAATGAATGCGGGACCGTTTGCGTTAATACCG						CDMR		8:72633615-72633725						RP11-1102P16.1;RP11-1102P16.1	ENST00000523327.1;ENST00000518177.1	3'UTR;3'UTR	chr8:72471145-72471615	3						TRUE		0.915768708394909	0.956911715340718	0.927078852161893	0.931268752814905
chr6	143772728	+	cg26291084	88743962		TTTATTTTTCTTTATCTAATCCATATCTTTCAATCCTTTAAAACAACTAC		II			NA	NA	NA	NA	NA	NA	chr6:143771610-143772084	S_Shore	AGTTACCTATAGGCTGCACTTCGGGTGGTGGTTAAAGTCGATTTGAATTTTTGAAAACAG[CG]CAGTTGTCCTAAAGGACTGAAAGATATGGATTAGATAAAGAAAAACAAATCAATATTTTA	CGCAGTTGTCCTAAAGGACTGAAAGATATGGATTAGATAAAGAAAAACAA	ADAT2;PEX3	NM_182503;NM_003630	TSS1500;Body								ADAT2	ENST00000237283.8	TSS1500	ADAT2	ENST00000237283.8	TSS1500					chr6:143769802-143773100	6				0.844807003581377	0.863953039976006	0.882890365448505	0.835416098226467
chr2	177014962	-	cg00014998	39614190		AAACCCATTAAACTACCTAAACTATCTCAAAAAATACRAATAACTACRTC		II			NA	NA	NA	NA	NA	NA	chr2:177014948-177015214	Island	AAATTGTCGCCAAGCCCATTAGGCTACCTGAACTGTCTCAGAAAGTGCGGGTGGCTGCGT[CG]AACGGTGGTGGCTCAGAGGAAGAGATTGGGGCCGGCAGCGACCTAGGTACCTCACTCTGG	CGACGCAGCCACCCGCACTTTCTGAGACAGTTCAGGTAGCCTAATGGGCT	HOXD4;MIR10B	NM_014621;NR_029609	TSS1500;TSS200					2:176723155-176723249			HOXD4;MIR10B;HOXD3	ENST00000306324.3;ENST00000385011.1;ENST00000468418.2	TSS1500;TSS200;TSS200	HOXD4;MIR10B;HOXD3;HOXD3	ENST00000306324.3;ENST00000385011.1;ENST00000468418.2;ENST00000432796.2	TSS1500;TSS200;TSS200;5'UTR			chr2:177013464-177018777	6	chr2:177011625-177017831	6		TRUE		0.0994817636553212	0.089220618556701	0.115444052275112	0.096526903833758
chr8	72470352	-	cg03186333	97708878		TAAACTCTAAACTATTTTATAATCAATACCATTTCCTTACTATCAAAAAC		II			NA	NA	NA	NA	NA	NA	chr8:72468560-72469561	S_Shore	GTTTTCATCCCTAAGCTCTAGACTGTTTTGTGGTCAGTACCATTTCCTTACTATCAAAAA[CG]GCCGCGGGCAGAAAATTACGATAAGTAAAGCATAGTCTCTTCTCGCCTTTATGGACATCC	AAGCTCTAGACTGTTTTGTGGTCAGTACCATTTCCTTACTATCAAAAACG						RDMR								RP11-1102P16.1;RP11-1102P16.1	ENST00000523327.1;ENST00000518177.1	3'UTR;3'UTR	chr8:72470025-72470935	3						TRUE		0.849139365931032	0.856822623009936	0.852331472169565	0.876365403157389
chr13	36053118	+	cg02229135	85759907		CTTCRATATTTAACTTCRCTTTAACCCAATTAAACTACACAATAAACCCC		II			NA	NA	NA	NA	NA	NA	chr13:36052553-36053119	Island	GGGCCTGCGAGGGATGCCGGTCGGGCCTGGCTGGAGCCAGGCGCGCAGGTGGCGCATCTT[CG]GGGCTCACTGTGCAGCTTAATTGGGTTAAAGCGAAGCTAAACACCGAAGCACTTTGTGCA	CGGGGCTCACTGTGCAGCTTAATTGGGTTAAAGCGAAGCTAAACACCGAA	MIR548F5;NBEA	NR_031646;NM_015678	Body;Body			RDMR		13:34950494-34951119			NBEA;NBEA;NBEA	ENST00000543274.1;ENST00000537702.1;ENST00000402346.1	5'UTR;5'UTR;5'UTR	NBEA;NBEA;NBEA	ENST00000543274.1;ENST00000537702.1;ENST00000402346.1	5'UTR;5'UTR;5'UTR	chr13:36052565-36053630	3						TRUE		0.236447403929627	0.0668564334125159	0.0728483171463405	0.0921916929724614
chr2	136876021	+	cg21859434	64625981		TATAACATTCCCAAATCTAAAATTCCATCCACTTTAACAAAAATAAACRC		II			NA	NA	NA	NA	NA	NA	chr2:136876711-136877051	N_Shore	GAAGCGGGATGCGCCTGAAGACAGGTGGGAAGCGCGGGCTAGGAACGCGTCTCTCTGTGG[CG]CGTCCATCCTTGCTAAAGTGGATGGAATTCCAGACCTGGGAATGCTACAGTAGAGACACT	CGCGTCCATCCTTGCTAAAGTGGATGGAATTCCAGACCTGGGAATGCTAC	CXCR4	NM_003467	TSS1500			DMR		2:136590497-136592659			CXCR4;CXCR4;CXCR4	ENST00000466288.1;ENST00000537957.1;ENST00000241393.3	TSS1500;TSS1500;TSS1500	CXCR4;CXCR4;CXCR4	ENST00000466288.1;ENST00000537957.1;ENST00000241393.3	TSS1500;TSS1500;TSS1500	chr2:136874865-136876330	3					TRUE	TRUE		0.052177485620378	0.0686964930587805	0.0718392425773296	0.0822582948540963
chr17	33759957	-	cg21697381	96797271		AACAAAACCAACTTACCAACTCRCRATACTCCCTAAAAACTAAATTCTTC		II			NA	NA	NA	NA	NA	NA		OpenSea	TTTAGCGATGGAGCAGGACCAACTTACCAGCTCGCGGTGCTCCCTAGAAGCTGGATTCTT[CG]CAGGTGCGAGCACACCCCAGATGCCAGCGTGGACCCTTGAGCAACTGGAAGTTAAAAACC	GCAGGACCAACTTACCAGCTCGCGGTGCTCCCTAGAAGCTGGATTCTTCG	SLFN12	NM_018042	TSS1500					17:30784015-30784100	17:33759407-33760912	Unclassified	SLFN12;SLFN12;SLFN12;SLFN12;SLFN12	ENST00000304905.5;ENST00000452764.2;ENST00000394562.1;ENST00000452764.2;ENST00000394562.1	TSS1500;1stExon;1stExon;5'UTR;5'UTR	SLFN12;SLFN12;SLFN12;SLFN12;SLFN12;SLFN12;SLFN12;SLFN12;SLFN12;SLFN12;SLFN12	ENST00000304905.5;ENST00000445092.1;ENST00000452764.2;ENST00000447040.1;ENST00000394562.1;ENST00000428476.1;ENST00000445092.1;ENST00000452764.2;ENST00000447040.1;ENST00000394562.1;ENST00000428476.1	TSS1500;1stExon;1stExon;1stExon;1stExon;1stExon;5'UTR;5'UTR;5'UTR;5'UTR;5'UTR	chr17:33759780-33760115	3						TRUE		0.134688625263759	0.166233177334212	0.197367487786373	0.275999655598932
chr15	79576432	+	cg15981071	84753382		ACAAATTTATAATACACTAACTTAACACRAAACCTTAACACATAATAAAC		II			NA	NA	NA	NA	NA	NA	chr15:79576059-79576270	S_Shore	GGCCTCCCCGGATTTCGGAAGGTGTACCCAAACTTCTTTAAAAATCTAGCATTTATTAAG[CG]CTTACCATGTGCCAAGGCCCCGTGCTAAGCCAGTGCACCACAAATTTGTGTCCTATGAGT	CGCTTACCATGTGCCAAGGCCCCGTGCTAAGCCAGTGCACCACAAATTTG	ANKRD34C-AS1;ANKRD34C	NR_038997;NM_001146341	TSS200;5'UTR			RDMR					RP11-17L5.4;ANKRD34C;RP11-17L5.4;RP11-17L5.4;RP11-17L5.4;RP11-17L5.4;RP11-17L5.4;RP11-17L5.4	ENST00000557790.1;ENST00000421388.2;ENST00000560452.1;ENST00000560872.1;ENST00000560732.1;ENST00000559979.1;ENST00000560533.1;ENST00000559225.1	TSS200;5'UTR;TSS1500;TSS1500;TSS1500;TSS1500;TSS1500;TSS1500	RP11-17L5.4;ANKRD34C;RP11-17L5.4;RP11-17L5.4;RP11-17L5.4;RP11-17L5.4;RP11-17L5.4;RP11-17L5.4	ENST00000557790.1;ENST00000421388.2;ENST00000560452.1;ENST00000560872.1;ENST00000560732.1;ENST00000559979.1;ENST00000560533.1;ENST00000559225.1	TSS200;5'UTR;TSS1500;TSS1500;TSS1500;TSS1500;TSS1500;TSS1500					chr15:79574498-79577133	6				0.114966126052145	0.0714745458078306	0.0572029191092273	0.0591584875968029
chr12	131303621	-	cg23907926	58733829		AAAAAAATACAAATAAAAAATCCTTCRTCCACCTCTCTACCCTAAAATCC		II			NA	NA	NA	NA	NA	NA	chr12:131303093-131303836	Island	AAAGTGAAAAAAGAAAAATGCAGGTAAAAGGTCCTTCGTCCACCTCTCTGCCCTGGGATC[CG]CGGCTGCAGGTGGCGCGGCGCGGGCGGTGCTGGGACCGGGGACCCGCCCAGGACCGGCTG	GAAAAATGCAGGTAAAAGGTCCTTCGTCCACCTCTCTGCCCTGGGATCCG	STX2;STX2	NM_001980;NM_194356	Body;Body				TRUE	12:129869550-129869848	12:131302803-131304615	Promoter_Associated							chr12:131303580-131304015	3						TRUE		0.0601073433418903	0.0869107291716609	0.0790763481456989	0.0763019632004409
chr8	145748059	-	cg08872590	26663291	47728550	CACAAAACTCCTCTAACTATACAAACATACAAAAACCATCCAAATAATCA	CGCGAAACTCCTCTAACTATACGAACGTACAAAAACCGTCCAAATAATCG	I	T	Red	NA	NA	NA	NA	NA	NA	chr8:145747509-145748682	Island	GGCCGCGCTCGTCGCGGAGCTCCTCTAGCTGTGCGAACGTACAGGGGCCGTCCAAGTAGT[CG]TTGACGAACAGCGCTCCCTCCCCCGGAGGCCCCCGCGCCTTTTTTCGCCTGCGGCGCCGG	CGACTACTTGGACGGCCCCTGTACGTTCGCACAGCTAGAGGAGCTCCGCG	LRRC24;LRRC14	NM_001024678;NM_014665	Body;3'UTR					8:145718318-145719433	8:145747624-145748236	Promoter_Associated	LRRC14;LRRC14;LRRC14	ENST00000292524.1;ENST00000528528.1;ENST00000528528.1	3'UTR;1stExon;5'UTR	LRRC14;LRRC14;LRRC14;LRRC14;LRRC14	ENST00000292524.1;ENST00000530242.1;ENST00000529995.1;ENST00000528528.1;ENST00000528528.1	3'UTR;TSS1500;TSS1500;1stExon;5'UTR	chr8:145748040-145748875	3						TRUE		0.0697766569659881	0.0559078718348871	0.145036875933534	0.180900829148261
chr8	39328883	+	cg09022647	32628984		CTCTTTCRTTAAACTCACRACAAAAATACCCTATTTACTTAACTTATTAC		II			rs75631566	0.043021	NA	NA	NA	NA		OpenSea	GCTCGTATACTCCAGTTCCCGCCCCGTTTGCTCCTGTGCTCCCTCCCGCGAGGAGTTGAG[CG]CAACAAGCTAAGTAAACAGGGCATCCCTGTCGTGAGTCCAACGAAAGAGTTGGGGAAATA	TCTTTCGTTGGACTCACGACAGGGATGCCCTGTTTACTTAGCTTGTTGCG	ADAM3A;ADAM3A;ADAM3A;ADAM3A	NR_024107;NR_024106;NR_073423;NR_001569	Body;Body;Body;Body								ADAM3A	ENST00000490268.2	3'UTR	ADAM3A;ADAM3A;ADAM3A	ENST00000460383.2;ENST00000495171.2;ENST00000474764.2	3'UTR;3'UTR;3'UTR	chr8:39328720-39328935	3								0.627625753066705	0.611385714774945	0.653297782045457	0.728686517843144
chr19	52224288	+	cg03815905	60670579		TTACCTCATCTATACAACRAAAATAATAATAACAATACCTACCTTACAAC		II			NA	NA	NA	NA	NA	NA	chr19:52222423-52223208	S_Shore	TGTACCAGTCCCTGCTCTAAGCCTTTAAGATGAATGAATTTATTTTAATCTTTACAACAG[CG]CTGTAAGGTAGGTACTGTTATTATTATCCCCGTTGTACAGATGAGGCAACTGAGTCACAC	TGCCTCATCTGTACAACGGGGATAATAATAACAGTACCTACCTTACAGCG	HAS1;HAS1	NM_001523;NM_001297436	Body;Body								HAS1	ENST00000376737.2	5'UTR	HAS1	ENST00000376737.2	5'UTR			chr19:52224262-52224654	4						0.874095678420851	0.858749561209914	0.877695321090317	0.885243736109139
chr4	48486472	+	cg13154880	95617963		RACRAATTCTAATTCAAACTCCCCCTTCTCTTTATCTTCCACTAAACAAC		II			NA	NA	NA	NA	NA	NA	chr4:48485362-48486473	Island	CGCGGCCCTTCAGCAGGGTCCCTCGCCGTCCTCCCCGAGCGTCGGGGTGGCAGCGCAGGT[CG]TTGTCCAGTGGAAGACAAAGAGAAGGGGGAGTCTGAACTAGAACTCGCCGGCAACGTAAA	GCGAGTTCTAGTTCAGACTCCCCCTTCTCTTTGTCTTCCACTGGACAACG	SLC10A4	NM_152679	Body					4:48179840-48181568									chr4:48484965-48487475	3						TRUE		0.0632398404587611	0.0939317727477913	0.105262830926548	0.14715028597768
chr1	108023441	+	cg12211867	4677163		AACCCRTCCRATATAACTAAAAATAACACCTAAAACACCAAAAAACTAAC		II			NA	NA	NA	NA	NA	NA	chr1:108023232-108023442	Island	CCAGGGCGCGCCCCCGCACGGCTCCCCAGCGCTGCTGCTGCTGACCACGCTGCTGGGAAC[CG]CCAGCCCCCTGGTGTTCTAGGTGTCACCTCCAGCCACACCGGACGGGCCTGTGCCGTGGG	CGCCAGCCCCCTGGTGTTCTAGGTGTCACCTCCAGCCACACCGGACGGGC	NTNG1;NTNG1;NTNG1	NM_014917;NM_001113228;NM_001113226	Body;Body;Body					1:107824718-107825021									chr1:108023245-108023875	3						TRUE		0.15719583343175	0.0713542685072934	0.0683912312922512	0.0564415649140294
chr15	63758958	-	cg12036633	17783990		ACCTTAAAATACCAAACTCTAAAACCAACCTATATTAAAAAAACCCCCCC		II			NA	NA	NA	NA	NA	NA		OpenSea	AGGAGGACATCACCTTAAAGTACCAGACTCTAGGGCCAGCCTGTGTTGGGAGAACCCCCC[CG]CCCCTTCTCTTGCAGCTTCCCCCGGGGGGGACAGATCTTCATGGGGACACAAGGGAGAGT	CGGGGGGGTTCTCCCAACACAGGCTGGCCCTAGAGTCTGGTACTTTAAGG							TRUE		15:63758469-63759880	Unclassified	AC007950.1	ENST00000560465.1	3'UTR	AC007950.1	ENST00000560465.1	3'UTR	chr15:63758945-63759415	3						TRUE		0.875891550310155	0.830162851073873	0.848406586897287	0.876099098600896
chr10	106028297	+	cg25588914	83663988		AAACAATTAAAACRAACCRACAACCCTAATTCCAATAATAAAAACAATAC		II			NA	NA	NA	NA	NA	NA	chr10:106028542-106029047	N_Shore	GCAACTAAGGTCCCGAGGTTAAGTGAGGCCTTAAGGTGCTGGCAGAAAGATCACACCCAG[CG]CACTGCTCTTACCATTGGAATCAGGGCTGTCGGTCCGCTCCAATTGTCTGGTTTCCTGAA	GACAATTGGAGCGGACCGACAGCCCTGATTCCAATGGTAAGAGCAGTGCG	GSTO2;GSTO2;MIR4482	NM_183239;NM_001191013;NR_039702	TSS1500;TSS1500;TSS200						10:106027989-106029477	Promoter_Associated	GSTO2	ENST00000450629.2	TSS1500	GSTO2	ENST00000338595.1	TSS1500	chr10:106027720-106028575	3								0.0817109364791966	0.0833776280819935	0.151162790697674	0.282516183453544
chr1	108023428	+	cg21606490	38705280		TAACTAAAAATAACACCTAAAACACCAAAAAACTAACRATTCCCAACAAC		II			NA	NA	NA	NA	NA	NA	chr1:108023232-108023442	Island	GCTCCGACTCTGGCCAGGGCGCGCCCCCGCACGGCTCCCCAGCGCTGCTGCTGCTGACCA[CG]CTGCTGGGAACCGCCAGCCCCCTGGTGTTCTAGGTGTCACCTCCAGCCACACCGGACGGG	CGCTGCTGGGAACCGCCAGCCCCCTGGTGTTCTAGGTGTCACCTCCAGCC	NTNG1;NTNG1;NTNG1	NM_014917;NM_001113228;NM_001113226	Body;Body;Body					1:107824718-107825021									chr1:108023245-108023875	3						TRUE		0.0961089424807943	0.0726896894217653	0.0522410987585485	0.0626037114348545
chr13	25139613	+	cg19204858	79770462		TCCAAAATTACTATAACTATTTATACTTTACCAATATACATCCTATTCTC		II			NA	NA	NA	NA	NA	NA		OpenSea	CAGCAATGTGAGTGATGAAAAAGAAATGGTTAGAATAGTAGAGGAAAACATTTCTGATAT[CG]AGAACAGGATGTACACTGGTAAAGTATAAACAGTTACAGTAATTCTGGAAATCATTGATT	CGAGAACAGGATGTACACTGGTAAAGTATAAACAGTTACAGTAATTCTGG											TPTE2P6	ENST00000453498.1	TSS1500	TPTE2P6	ENST00000453498.1	TSS1500			chr13:25139069-25139667	3						0.85264540097361	0.121152586771447	0.123560291467523	0.102380799589296
chr12	52652462	-	cg15074033	97605422	82769944	AAAAAAACTCACAACCAAAACATTTACAAACTTAAAAAACTCAACCCTCA	AAAAAAACTCGCGACCAAAACGTTTACGAACTTAAAAAACTCGACCCTCG	I	C	Grn	NA	NA	NA	NA	NA	NA	chr12:52652018-52652743	Island	CGCGGGCCCGGGGAGGGAGCTCGCGGCCAAGGCGTTTACGAGCTTGGAGGGCTCGGCCCT[CG]CGCCTCGCGGAGCCGGGAATGAAAGCGAGCCAGGCCGCCCGGCCGCCTGCATAAAACGGC	GAGGGAGCTCGCGGCCAAGGCGTTTACGAGCTTGGAGGGCTCGGCCCTCG						DMR		12:50938286-50939010	12:52652263-52652532	Unclassified_Cell_type_specific	KRT121P;KRT121P;AC021066.1	ENST00000529785.1;ENST00000529785.1;ENST00000544024.1	3'UTR;1stExon;5'UTR	KRT121P;KRT121P;AC021066.1	ENST00000529785.1;ENST00000529785.1;ENST00000544024.1	3'UTR;1stExon;5'UTR	chr12:52652180-52653055	3						TRUE		0.23498371362745	0.0928267098205946	0.10805998118675	0.184528485028038
chr3	56835860	+	cg09641077	99604510		AAACTAAAACCCCCTTTTACCTAAAAATTTTATAATCRCCTAAAATCAAC		II			NA	NA	NA	NA	NA	NA	chr3:56835650-56836210	Island	GTAGAAGGGGTAATCCTTGGCCACCATGGCGGCTGCCGGGCCTGCCCTTTGGGATGTCAC[CG]CTGACCCTAGGCGACTACAAAACTCCCAGGCAAAAGGGGGCCCCAGCTCCACGATGCCGG	CGCTGACCCTAGGCGACTACAAAACTCCCAGGCAAAAGGGGGCCCCAGCT	ARHGEF3;ARHGEF3;ARHGEF3	NM_019555;NM_001128615;NM_019555	1stExon;Body;5'UTR				TRUE	3:56810691-56811410	3:56835785-56836462	Promoter_Associated	ARHGEF3;ARHGEF3;ARHGEF3;ARHGEF3;ARHGEF3	ENST00000495373.1;ENST00000296315.3;ENST00000495373.1;ENST00000296315.3;ENST00000498517.1	1stExon;1stExon;5'UTR;5'UTR;3'UTR	ARHGEF3;ARHGEF3;ARHGEF3;ARHGEF3;ARHGEF3;ARHGEF3;ARHGEF3;ARHGEF3;ARHGEF3	ENST00000465659.1;ENST00000296315.3;ENST00000495373.1;ENST00000296315.3;ENST00000481422.1;ENST00000498517.1;ENST00000477833.1;ENST00000477440.2;ENST00000486829.1	1stExon;1stExon;5'UTR;5'UTR;3'UTR;3'UTR;3'UTR;3'UTR;3'UTR	chr3:56835185-56836415	3						TRUE		0.0664852311139534	0.0682632763972704	0.0803859720526387	0.0765973873189383
chr7	4871879	+	cg18467790	85730351		TCACACAAAATACCTAAAACAACATAACTTATTTTCCTATCRATAATATC		II			NA	NA	NA	NA	NA	NA	chr7:4874104-4875095	N_Shelf	CAAAGCGGGAGAAAAAGCAAGTGAGCAAAACAGGCTAACACAGGGACGCGTTCAAATACA[CG]ATACCATCGACAGGAAAACAAGCCATGCTGCCCCAGGCATCCTGTGTGACGCTGACTATT	CACACAGGATGCCTGGGGCAGCATGGCTTGTTTTCCTGTCGATGGTATCG	RADIL	NM_018059	Body											RADIL;RADIL;RADIL	ENST00000473130.1;ENST00000484211.1;ENST00000445392.1	TSS200;TSS200;3'UTR	chr7:4871805-4872055	3								0.0461194011182128	0.0594664953873962	0.0590148623185652	0.0628885984713477
chr8	62215017	+	cg14725194	85637145		ATCCAACTAAACAATAAAATCCTAACCRACAAAAATTATATATTCTCATC		II			NA	NA	NA	NA	NA	NA		OpenSea	ACTCAACATTCAGTGAGTATAGACTTTGTGCCAGAGCTTGTCTTAGGGCACTGAGGACAG[CG]ATGAGAACATACAATCCCTGCCGGTTAGGACCCCATTGTTCAGCTGGATGCTTAGCAATG	TCCAGCTGAACAATGGGGTCCTAACCGGCAGGGATTGTATGTTCTCATCG	CLVS1	NM_173519	Body								RP11-787D18.1;RP11-787D18.1;CLVS1	ENST00000521801.1;ENST00000518064.1;ENST00000518592.1	TSS1500;TSS1500;5'UTR	RP11-787D18.1;RP11-787D18.1;CLVS1;CLVS1	ENST00000521801.1;ENST00000518064.1;ENST00000518592.1;ENST00000521189.1	TSS1500;TSS1500;5'UTR;5'UTR										0.880344529814228	0.859494237500202	0.769677570982508	0.705711431944066
chr14	69380081	-	cg12855615	28723541		ATCACCTACTTCCAAACCAAAAAATAATAATCCRACCCATAATAAAACAC		II			NA	NA	NA	NA	NA	NA		OpenSea	CACACCCACTCATCACCTGCTTCCAGACCAGGAGATAGTAATCCGGCCCATGGTAAGACA[CG]CTCAGTTAAGAGTAAGGTACCCAAAGAATATCTTTTTTTTTCCTACCTGCAACATTAATT	TCACCTGCTTCCAGACCAGGAGATAGTAATCCGGCCCATGGTAAGACACG	ACTN1;ACTN1;ACTN1	NM_001130004;NM_001130005;NM_001102	Body;Body;Body								ACTN1	ENST00000554508.1	3'UTR	ACTN1;ACTN1	ENST00000554508.1;ENST00000554158.1	3'UTR;3'UTR			chr14:69379898-69380727	3						0.220404675670578	0.0752022444653046	0.0621265305643277	0.0493147332354381
chr1	229567139	-	cg11589139	99661319	37769169	AATATATATACACATTATAAACACTATATCAATTTACAATAACAACAACA	AATATATATACACGTTATAAACACTATATCAATTTACGATAACAACAACG	I	A	Red	NA	NA	NA	NA	NA	NA	chr1:229567206-229570684	N_Shore	AGGTAATAAGTTAATGTATGTACACGTTATAAACACTGTGTCAGTTTACGATGGCAGCAA[CG]GAAGTTGTTACAAAGAAAGTGACTGCGGGGTGGCTGGAGCTCAGCCGCCCCCCCATTGAG	AATGTATGTACACGTTATAAACACTGTGTCAGTTTACGATGGCAGCAACG	ACTA1	NM_001100	3'UTR				TRUE		1:229566528-229567255	Unclassified_Cell_type_specific	ACTA1;ACTA1;ACTA1	ENST00000366684.3;ENST00000366683.2;ENST00000366682.3	3'UTR;3'UTR;3'UTR	ACTA1;ACTA1;ACTA1	ENST00000366684.3;ENST00000366683.2;ENST00000366682.3	3'UTR;3'UTR;3'UTR	chr1:229567060-229567355	3						TRUE		0.466182584763132	0.0935261446008867	0.0690520532023088	0.109370099484387
chr12	54454252	-	cg11795276	11607138		AAAAATATCCCAACTCCCCTTCTCACAAAAACCAAAATCTTAAAAATCRC		II			NA	NA	NA	NA	NA	NA	chr12:54454249-54454458	Island	CTTCATGGGGTGGGGGTGTCCCAGCTCCCCTTCTCACAGAGGCCAGGGTCTTGAGGATCG[CG]AAATGGGGCCAGCCGGGGCAAAGACGAAGTTTCAAGGGCCAGCGGCAGCCAGGCTCCTCC	CGCGATCCTCAAGACCCTGGCCTCTGTGAGAAGGGGAGCTGGGACACCCC	FLJ12825	NR_026655	Body				TRUE				RP11-834C11.3	ENST00000515617.1	5'UTR	RP11-834C11.3	ENST00000515617.1	5'UTR			chr12:54453493-54455630	6				TRUE		0.0802300077752376	0.420447254099654	0.433240151905434	0.369519605282419
chr5	76373719	+	cg03163459	24724927		CTATATACRTAATCCTAACACTCATTATTATTCTTCCCCTACTCCCCAAC		II			NA	NA	NA	NA	NA	NA	chr5:76372882-76373720	Island	CCCGCGGGCCTGGTCCATGGTGCAGGCCGGCTCGCCACTCCTCATTCTGCGGCGCCCGCA[CG]CTGGGGAGCAGGGGAAGAATAATAATGAGTGTTAGGATCACGCACACAGCTCCTAGACTA	CGCTGGGGAGCAGGGGAAGAATAATAATGAGTGTTAGGATCACGCACACA	ZBED3	NM_032367	5'UTR					5:76408578-76409476	5:76372998-76373845	Unclassified	ZBED3	ENST00000255198.2	5'UTR	ZBED3;ZBED3	ENST00000511587.1;ENST00000255198.2	5'UTR;5'UTR	chr5:76373425-76373735	3						TRUE		0.245042445391404	0.084149011649641	0.0699752543304922	0.0799077948931034
chr2	127643971	+	cg08535260	78769560	79613917	CCCACTAAAACACCACAAAAATACATTTAAAACTCTAAATAATAAACCCA	CCCGCTAAAACGCCGCGAAAATACGTTTAAAACTCTAAATAATAAACCCG	I	A	Red	NA	NA	NA	NA	NA	NA	chr2:127643800-127644104	Island	CCGGCCCCACAGGACTGATCAGGCTCACGTGGCCGACCCTCCCAGCCCCCTAACCCCGGT[CG]GGCCCATCACCCAGAGCCCCAAACGCACCCTCGCGGCGCTTCAGCGGGGTGGGCGTGGTC	CGGGCCCATCACCCAGAGCCCCAAACGCACCCTCGCGGCGCTTCAGCGGG						DMR	TRUE	2:127359830-127361157	2:127643747-127644676	Unclassified							chr2:127643745-127644895	3						TRUE		0.115221937384329	0.0765517627726322	0.0736218456346111	0.0566708038226498
chr10	131766412	+	cg06020207	50608229		ACTCCAAATAACATAACCAAACAACTTAAACCTATAACCATAAACCCTCC		II			NA	NA	NA	NA	NA	NA	chr10:131761169-131771696	Island	TGGAGGCCAAGTCCCCTGGAGTATCAGGGGGTGCGCGGGCTCGACCCGACGCCGCACCAT[CG]GAGGGCCCATGGCCACAGGCCCAAGCTGCCTGGCCATGTCACTTGGAGCCTTCGGGAAAG	CGGAGGGCCCATGGCCACAGGCCCAAGCTGCCTGGCCATGTCACTTGGAG								10:131654984-131657776									chr10:131766160-131766550	3						TRUE		0.77674775954185	0.910351195295094	0.888829434497267	0.939324571501522
chr3	56836259	-	cg24830876	66631880		RAAACAAACAAACCCCATAATAACTCCTTTCRAACTCTTTAACACTCTCC		II			NA	NA	NA	NA	NA	NA	chr3:56835650-56836210	S_Shore	GCCGCGATTGCGGGGCAGGCAGACCCCATGATAGCTCCTTTCGGGCTCTTTGGCACTCTC[CG]GGTGAAAGGCTGCTGGTAGAAAGGAGGCTGGGGCGAAACCGGGCAACGGGGAGAAAGGAG	GGGCAGGCAGACCCCATGATAGCTCCTTTCGGGCTCTTTGGCACTCTCCG	ARHGEF3;ARHGEF3	NM_001128615;NM_019555	Body;TSS1500					3:56810691-56811410	3:56835785-56836462	Promoter_Associated	ARHGEF3;ARHGEF3;ARHGEF3	ENST00000495373.1;ENST00000296315.3;ENST00000498517.1	TSS1500;TSS1500;3'UTR	ARHGEF3;ARHGEF3;ARHGEF3;ARHGEF3;ARHGEF3;ARHGEF3;ARHGEF3	ENST00000465659.1;ENST00000296315.3;ENST00000481422.1;ENST00000498517.1;ENST00000477833.1;ENST00000477440.2;ENST00000486829.1	TSS1500;TSS1500;3'UTR;3'UTR;3'UTR;3'UTR;3'UTR	chr3:56835185-56836415	3						TRUE		0.0850522210454776	0.070620512538965	0.0801580928266666	0.0781371398973203
chr8	97167768	-	cg16290866	77652110		CCCCCAAACTTTTTACAAAACCTTCCAATTCACCTAACTAAAAAAAAACC		II			NA	NA	NA	NA	NA	NA	chr8:97169731-97170432	N_Shore	TCTTTCCCTTACCCCCAGGCTTTTTGCAGGACCTTCCAGTTCACCTGGCTGGAGGAGGAC[CG]TGAGCCTGGACAGTGGCACAAACCCCGTGCCCGCGCTCATGCAGGCGCACCCTCATACGC	CGGTCCTCCTCCAGCCAGGTGAACTGGAAGGTCCTGCAAAAAGCCTGGGG	GDF6	NM_001001557	Body					8:97236944-97237055									chr8:97166965-97168335	3						TRUE		0.075675858402402	0.391678858514293	0.348068316741255	0.135022331271202
chr11	61880123	+	cg25870396	97653477		CTTTAAACTTCAACTACTATTACAACTCCTACRAAACAAAAAACRCATAC		II			rs11230908	0.372719	NA	NA	NA	NA		OpenSea	CACTCCCCTGGCAAACTCAGTAGCCTCGGACCGTCTGCGCCTGCGCGGACGACTGGGCTG[CG]CATGCGCCCTCTGCCCCGCAGGAGCTGTAACAGTAGCTGAAGTTTAAAGAGAGGCTGACT	TTTAAACTTCAGCTACTGTTACAGCTCCTGCGGGGCAGAGGGCGCATGCG					chr11:61880097-61880097	DMR			11:61879828-61880268	Unclassified_Cell_type_specific							chr11:61879980-61880230	3						TRUE		0.124607868603513	0.084663949873118	0.114010390789369	0.0981190777178289
chr2	136875897	-	cg12311057	93742844	63788828	AAACAAAAAAATACACAACTTAAAAAACCCAAAAAACCCTACTATTTACA	AAACGAAAAAATACGCGACTTAAAAAACCCAAAAAACCCTACTATTTACG	I	A	Red	NA	NA	NA	NA	NA	NA	chr2:136876711-136877051	N_Shore	GGCGCAGGGGCGGGGCGGAGAGGTGCGCGGCTTGGGAAGCCCAGGGGACCCTGCTGTTTG[CG]GGTGGTCGGTAGTGAGTCCGGAGCCGGACAGGACCTCCCAGAGGCATTTCCTAAGTTTGA	GGGCGGAGAGGTGCGCGGCTTGGGAAGCCCAGGGGACCCTGCTGTTTGCG	CXCR4	NM_003467	TSS200			DMR		2:136590497-136592659			CXCR4;CXCR4;CXCR4	ENST00000466288.1;ENST00000537957.1;ENST00000241393.3	TSS1500;TSS200;TSS200	CXCR4;CXCR4;CXCR4	ENST00000466288.1;ENST00000537957.1;ENST00000241393.3	TSS1500;TSS200;TSS200	chr2:136874865-136876330	3						TRUE		0.237385861876795	0.0980969134815289	0.0659873609954441	0.039679914741929
chr6	134217795	+	cg20668177	22732861		TTCACCCAATCCCATCATACCTACTTACTTTATTCTTTTCTCAAATATAC		II			NA	NA	NA	NA	NA	NA	chr6:134216919-134217280	S_Shore	ACAATGGGCTGTTGTGGTTAAATTGAACTTGAACTTGAACCTCTTACCTTGAAGTCTGGG[CG]CACATTTGAGAAAAGAATAAAGCAAGTAGGTATGATGGGACTGGGTGAAATCAGGTGGTG	TCACCCAGTCCCATCATACCTACTTGCTTTATTCTTTTCTCAAATGTGCG						RDMR																		TRUE		0.0805371794523213	0.0731238407278537	0.0810194482073205	0.0829994763824113
chr21	36399258	+	cg04228935	49789839		TCAAAAAACCTAAAATACTAACAACCTCAAATAAAAACATCCTATTTATC		II			NA	NA	NA	NA	NA	NA	chr21:36398960-36399259	Island	GCGCGCAGGCCTGTGGTTTTCTCGCTCTCGCAACCCTGCTTTAACTGCCGGTTTATTTTT[CG]ACAAACAGGATGCCTCCATCTGAGGCTGTCAGCATCCCAGGCTCTTTGAAAGAAAAGAAG	CGACAAACAGGATGCCTCCATCTGAGGCTGTCAGCATCCCAGGCTCTTTG	RUNX1	NM_001754	Body				TRUE		21:36398863-36399691	Promoter_Associated_Cell_type_specific	RUNX1;RUNX1;RUNX1	ENST00000431176.1;ENST00000486278.2;ENST00000399245.2	5'UTR;5'UTR;5'UTR	RUNX1;RUNX1;RUNX1;RUNX1;RUNX1	ENST00000482318.1;ENST00000431176.1;ENST00000486278.2;ENST00000399245.2;ENST00000475045.1	3'UTR;5'UTR;5'UTR;5'UTR;3'UTR	chr21:36398940-36399475	3						TRUE		0.0591825766878533	0.0526416776713055	0.0468046388254889	0.0603481261864852
chr14	89631502	-	cg18569623	9613560		CRAAAATCCCAATAAAACCCAAAAAAATCCCAACTTATATCCTATACTCC		II			NA	NA	NA	NA	NA	NA	chr14:89628885-89629199	S_Shelf	GCATTTGTACACGGAAGTCCCAGTGAGACCCAGAAGGGTCCCAGCTTGTGTCCTGTGCTC[CG]TGATCCCAGATACACACCACCTCCCCTAAATCCTTACAGACAGAGCCTGGCTTGCAAGCC	CGGAGCACAGGACACAAGCTGGGACCCTTCTGGGTCTCACTGGGACTTCC	FOXN3;FOXN3	NM_005197;NM_001085471	Body;Body				TRUE												chr14:89630680-89632564	6	chr14:89630356-89632945	6		TRUE		0.863330685729415	0.843686074489272	0.844762511084332	0.816847754074467
chr5	27472127	+	cg20307105	91692253		CATTTTACTCCCACTTACACTATTTAAAATTTACTAAACTTCTTTCATTC		II			NA	NA	NA	NA	NA	NA		OpenSea	CATACTTCTAAATACCCAAAGACTTTCAAAATCTGCAGTACAGTCAATGACATACATTTA[CG]AATGAAAGAAGCTCAGCAAATTCCAAATAGTGTAAGTGGGAGCAAAATGCCTAGGCAGAT	CGAATGAAAGAAGCTCAGCAAATTCCAAATAGTGTAAGTGGGAGCAAAAT	LINC01021	NR_038848	TSS1500								RP11-46C20.1	ENST00000512067.1	TSS1500	RP11-46C20.1;RP11-46C20.1	ENST00000512067.1;ENST00000505775.1	TSS1500;TSS1500			chr5:27471984-27474329	6	chr5:27471617-27478854	6				0.479971427001484	0.869629252303331	0.86189768040842	0.863125692283348
chr6	29894619	+	cg14449180	12785593	57660856	AAATTCACTCTTATCAATCTATACACAAACCTAATATTCCATATACTCCA	AAATTCACTCTTATCAATCTATACGCGAACCTAATATTCCGTATACTCCG	I	A	Red	rs111821723	0.010522	NA	NA	NA	NA	chr6:29894140-29895117	Island	ACTCCGAGGATGTAGCCGCAGTCGCCGTGGTTGGAGCAGGAGGGACCGGAGTATTGGGAC[CG]GAGCACACGGAACATCAGGCCCGCGCACAGACTGACAAGAGTGAACCTGCCCATGCCGCG	AGGTTCACTCTTGTCAGTCTGTGCGCGGGCCTGATGTTCCGTGTGCTCCG	HCG4P6	NR_001317	TSS1500					6:30001657-30003167	6:29894087-29895332	Promoter_Associated							chr6:29893760-29895130	3						TRUE		0.543519500072626	0.93002190601864	0.935528624200246	0.919001406567599
chr2	171569282	-	cg07363270	99796324		TATAACCACTCTACAAAAAATACACTATTATAACTCCCATTTTACAAACC		II			NA	NA	NA	NA	NA	NA	chr2:171569877-171573904	N_Shore	ACTCTTAAACCTATAGCCACTCTACAAGGGGTGCACTATTGTAACTCCCATTTTACAAAC[CG]CAAAACTGAGGTACACAGCGGCTGAGTACCTTGCTTGCCAAGGTCACCAACTAGAAAGTG	CGGTTTGTAAAATGGGAGTTACAATAGTGCACCCCTTGTAGAGTGGCTAT	LOC440925	NR_027433	Body					2:171277528-171277628	2:171568269-171569309	Unclassified_Cell_type_specific	AC007405.2;AC007405.2	ENST00000409786.1;ENST00000409786.1	3'UTR;1stExon	AC007405.2;AC007405.2	ENST00000409786.1;ENST00000409786.1	3'UTR;1stExon	chr2:171569185-171569975	3						TRUE		0.0932753045570762	0.215382955163936	0.28687446369665	0.331032231428763
chr16	85465628	+	cg16581085	65604146	17618849	TAAAAAATAAATTCAAAAACATACAACTAAACAATCACCTCCAATATACA	TAAAAAATAAATTCGAAAACGTACAACTAAACGATCACCTCCGATATACG	I	T	Red	NA	NA	NA	NA	NA	NA	chr16:85465046-85465284	S_Shore	CCAGGCACAGCACGGCATGGGCGCCTGGTGGAATCCTCGCCGCCTGGGCGAGTGCTGGGA[CG]CACACCGGAGGTGACCGTCTAGCTGCACGCCCCCGAACTCACCCCTCACCCCTCTTCCCC	CGCACACCGGAGGTGACCGTCTAGCTGCACGCCCCCGAACTCACCCCTCA								16:84023081-84023165									chr16:85465625-85466095	3						TRUE		0.414966839785567	0.171559619959261	0.149157211730163	0.165081701259387
chr3	114343068	-	cg04564000	68720527		TAAAAATATCCAAACCTAACTATTAAACTCCCTACTCTAATTAATTTATC		II			NA	NA	NA	NA	NA	NA		OpenSea	ACACAGTCTCTTGAGGGTGTCCAGGCCTGGCTGTTAAGCTCCCTGCTCTGATTAGTTTGT[CG]AGTTCACAGTGTTCCAGAGTGCTGAAGCACAGAAATTAGGGAGGGGAGGTGGAAGGAAAA	GAGGGTGTCCAGGCCTGGCTGTTAAGCTCCCTGCTCTGATTAGTTTGTCG	ZBTB20;ZBTB20;ZBTB20;ZBTB20;ZBTB20;ZBTB20	NM_001164345;NM_001164346;NM_001164344;NM_015642;NM_001164347;NM_001164343	5'UTR;5'UTR;5'UTR;5'UTR;TSS200;5'UTR								ZBTB20;ZBTB20;ZBTB20;ZBTB20;ZBTB20;ZBTB20	ENST00000481632.1;ENST00000393785.2;ENST00000464560.1;ENST00000471418.1;ENST00000462705.1;ENST00000357258.3	TSS200;5'UTR;5'UTR;5'UTR;5'UTR;5'UTR	ZBTB20;ZBTB20;ZBTB20;ZBTB20;ZBTB20;ZBTB20;ZBTB20;ZBTB20;ZBTB20;ZBTB20;ZBTB20	ENST00000481632.1;ENST00000479879.1;ENST00000393785.2;ENST00000464560.1;ENST00000471418.1;ENST00000462705.1;ENST00000357258.3;ENST00000463890.1;ENST00000480832.1;ENST00000491500.1;ENST00000492665.1	TSS200;3'UTR;5'UTR;5'UTR;5'UTR;5'UTR;5'UTR;3'UTR;3'UTR;3'UTR;3'UTR	chr3:114342905-114343355	3						TRUE		0.76740178984815	0.0692923397000607	0.0888826096511883	0.0713726989865981
chr11	120856801	-	cg15174564	44620596	86789437	AACACTCAACAACAAAAAACTATACAAAACAAAAAAACCCAACCAACTCA	GACGCTCAACAACGAAAAACTATACGAAACAAAAAAACCCGACCAACTCG	I	C	Grn	NA	NA	NA	NA	NA	NA	chr11:120856725-120857174	Island	GCGGGGCACGGCGACGCTCAGCAACGGGAAGCTGTGCGGGGCAGGGGAGCCCGACCAGCT[CG]CGCAGAGACTGGCGCAGGAGGCCGCCCTGGTGGCCCGCGGCTGCACGCACATCCGCGTCT	GACGCTCAGCAACGGGAAGCTGTGCGGGGCAGGGGAGCCCGACCAGCTCG	GRIK4	NM_014619	Body			DMR		11:120361849-120362352	11:120856467-120857304	Unclassified				GRIK4	ENST00000527732.1	5'UTR	chr11:120856520-120857130	3						TRUE		0.152098643784812	0.0936265617675234	0.104440407635362	0.0772243340991374
chr15	58357230	-	cg11001844	65611287		ACTATACTTATCAATCAAATTTCCRTAAAATTTATCAAACCRACCAAAAC		II			NA	NA	NA	NA	NA	NA	chr15:58357309-58358776	N_Shore	ACGTTGGAGTTACTGTACTTATCAGTCAGGTTTCCGTGAAATTTGTCAAACCGGCCAGAG[CG]CTGGTGTCTTGACAATTCCTTACGGGAAAGCCCCTCAGCACCCTCCGGGCTGTGGAGGAC	CTGTACTTATCAGTCAGGTTTCCGTGAAATTTGTCAAACCGGCCAGAGCG	ALDH1A2;ALDH1A2;ALDH1A2	NM_001206897;NM_003888;NM_170696	5'UTR;Body;Body					15:56144513-56146090			ALDH1A2;CTD-2330J20.2	ENST00000537372.1;ENST00000559684.1	5'UTR;TSS200	ALDH1A2;CTD-2330J20.2;ALDH1A2;ALDH1A2;ALDH1A2;ALDH1A2;ALDH1A2;ALDH1A2	ENST00000537372.1;ENST00000559684.1;ENST00000558595.1;ENST00000557967.1;ENST00000558073.1;ENST00000559297.1;ENST00000560122.1;ENST00000558239.1	5'UTR;TSS200;3'UTR;5'UTR;3'UTR;3'UTR;3'UTR;5'UTR	chr15:58356900-58358815	3								0.125522335243229	0.105725279176069	0.0876193092082675	0.0879901360515493
chr2	136876163	-	cg05303524	5628478		ATAACCCAACCAATAAACRACAATACTAAAAATAAAACCAAACTTCCAAC		II			NA	NA	NA	NA	NA	NA	chr2:136876711-136877051	N_Shore	GACTTGCTGGAGTAACCCAACCAGTAGGCGGCAATGCTGGAAGTAGGGCCAAGCTTCCAA[CG]CCATTCCCCGCGCTTTCAGCAGACGCAGCCCATTCAGGAGGTAAAAGGAGTAAAGATCCT	TAACCCAACCAGTAGGCGGCAATGCTGGAAGTAGGGCCAAGCTTCCAACG	CXCR4	NM_003467	TSS1500			DMR		2:136590497-136592659			CXCR4;CXCR4;CXCR4	ENST00000466288.1;ENST00000537957.1;ENST00000241393.3	TSS1500;TSS1500;TSS1500	CXCR4;CXCR4;CXCR4	ENST00000466288.1;ENST00000537957.1;ENST00000241393.3	TSS1500;TSS1500;TSS1500	chr2:136874865-136876330	3						TRUE		0.0968403974852971	0.0722485417256096	0.091759272767518	0.0658751021452974
chr13	31377099	-	cg26873311	31734167		AAAAAATAAATAAACCATTCCCTTTAATAAAAACCTAAAACTTTCCCTAC		II			NA	NA	NA	NA	NA	NA	chr13:31377145-31377493	N_Shore	TTCTTCACGTTAGAGGATAAATAAGCCATTCCCTTTGATAGGAGCCTGGGGCTTTCCCTG[CG]AGGAGGGCACTTTGGGAGCAGCCTTCTCATTAGAGGGCAATTAGCCGGGCTCCCGCACCC	CGCAGGGAAAGCCCCAGGCTCCTATCAAAGGGAATGGCTTATTTATCCTC									13:31376984-31377940	Unclassified	LINC00398	ENST00000414407.1	TSS1500	LINC00398	ENST00000414407.1	TSS1500	chr13:31376940-31377535	3						TRUE		0.178209441361133	0.103306373429693	0.0777183642981635	0.0934572127139364
chr12	48299800	-	cg13556224	43782108		TACAACATAATCTTCTAAAATAAAAATACTCACAAAATCATCCAACAATC		II			NA	NA	NA	NA	NA	NA	chr12:48298645-48299537	S_Shore	TAAATAGTAATTACAACATAATCTTCTGGAATAGAAATGCTCACAAAATCATCCAGCAGT[CG]ATGACCTCCTTTAGCCAGGGAAGATATTGCTATTCGCCTCTTACAGAGGAGGAAACCATG	CGACTGCTGGATGATTTTGTGAGCATTTCTATTCCAGAAGATTATGTTGT	VDR;VDR	NM_001017535;NM_000376	TSS1500;TSS1500						12:48299725-48300048	Unclassified_Cell_type_specific	VDR;VDR;VDR;VDR	ENST00000395324.2;ENST00000550325.1;ENST00000549336.1;ENST00000229022.3	5'UTR;TSS1500;TSS1500;TSS1500	VDR;VDR;VDR;VDR;VDR;VDR	ENST00000395324.2;ENST00000550325.1;ENST00000546653.1;ENST00000549336.1;ENST00000229022.3;ENST00000548664.1	5'UTR;TSS1500;TSS1500;TSS1500;TSS1500;TSS1500					chr12:48296476-48300177	6		TRUE		0.684471525798383	0.855978887493915	0.856826765799257	0.838123082570732
chr16	55543166	-	cg01751134	70755138	57732104	AAAATAACAACCACAATACCAAATACCAACATCAAAAACATAAAACTACA	AAAATAACGACCACAATACCAAATACCGACGTCGAAAACGTAAAACTACG	I	A	Red	rs201482126	0.0114	NA	NA	NA	NA	chr16:55542920-55543274	Island	GCCCAGGCGGCGGAAGTGGCGGCCACAGTGCCAGGTGCCGGCGTCGGGAACGTGGGGCTG[CG]GCCGCCCATGGTGCCCCGTCAGGCGTCCTTCTTCCCGCCGCCGGTGCCGAACCCCTTCGT	GAAGTGGCGGCCACAGTGCCAGGTGCCGGCGTCGGGAACGTGGGGCTGCG	LPCAT2	NM_017839	1stExon					16:54100433-54100908			LPCAT2	ENST00000262134.5	1stExon	LPCAT2;LPCAT2;LPCAT2	ENST00000262134.5;ENST00000566911.1;ENST00000566911.1	1stExon;1stExon;5'UTR			chr16:55542594-55543952	6	chr16:55541781-55544762	6		TRUE		0.184440333820872	0.466314273552571	0.516097027092785	0.585853254929467
chr21	41239396	-	cg26648754	34769924		ACCAAAACCRATAAAACAACRACCCCTAAACAATATTCTCTATACTAAAC		II			NA	NA	NA	NA	NA	NA		OpenSea	TTAAGAGAAAAGCCAGAACCGGTGGAGCAGCGACCCCTGAGCAGTGTTCTCTGTGCTGAG[CG]GCGGGACTGAGCTGTTGAGTTAGAGCCAACATGAGTGAGGTGAGTGATGCTTCGACCTGG	CCAGAACCGGTGGAGCAGCGACCCCTGAGCAGTGTTCTCTGTGCTGAGCG	PCP4;PCP4	NM_006198;NM_006198	5'UTR;1stExon				TRUE		21:41238871-41240099	Unclassified	PCP4;PCP4;PCP4;PCP4	ENST00000328619.5;ENST00000328619.5;ENST00000468717.1;ENST00000468717.1	5'UTR;1stExon;1stExon;5'UTR	PCP4;PCP4;PCP4;PCP4;PCP4;PCP4;TMPRSS3	ENST00000328619.5;ENST00000328619.5;ENST00000462224.1;ENST00000462224.1;ENST00000468717.1;ENST00000468717.1;ENST00000553129.1	5'UTR;1stExon;5'UTR;1stExon;1stExon;5'UTR;3'UTR			chr21:41239000-41239715	6	chr21:41238172-41239910	6				0.470639847200668	0.0873010543281176	0.0673048712905715	0.106385318410635
chr1	172897600	+	cg14038755	76672832		TATACTATAAATATCACACTATATAATCTAAAACATTTATAACCCTAATC		II			NA	NA	NA	NA	NA	NA		OpenSea	ACACATGTATTGATTGCTGTCTCTGTAGATGAACAGTACCTTGCTAAAGACATGCAGAAG[CG]ATCAGGGCTATAAATGCCTTAGATCATACAGTGTGATATTCACAGCACATACCTAAGTCA	GTGCTGTGAATATCACACTGTATGATCTAAGGCATTTATAGCCCTGATCG							TRUE				RP1-15D23.2	ENST00000432694.1	5'UTR	RP1-15D23.2	ENST00000432694.1	5'UTR	chr1:172897560-172898030	3						TRUE		0.272145507953368	0.725695671822774	0.72540788848408	0.791603206238414
chr4	41867178	-	cg04085901	30602897		CAATTTATAATACAAATAAAAATCAAATTCCATCTCATACAACACCACCC		II			NA	NA	NA	NA	NA	NA	chr4:41867385-41867586	N_Shore	CTCTTAACATCCAGTTTGTGGTACAAATAAGAATCAAGTTCCATCTCATACAGCACCACC[CG]GGGGCCCAAAGTAGTAGCCCCTGGACCTCCTCTTGCACCCAAACAACTATTTTATGCACC	AGTTTGTGGTACAAATAAGAATCAAGTTCCATCTCATACAGCACCACCCG																	chr4:41867165-41867655	3						TRUE		0.770627289803054	0.864763564720365	0.8433320717399	0.845592094188476
chr19	6719342	-	cg08860190	77696521		TTTTACCTAAAAAATCRTAAACAATAACAATAACTAAAACATCCCCTTAC		II			NA	NA	NA	NA	NA	NA		OpenSea	CAGCACTAGTTTTTTGCCTGGGAAGTCGTGGACAGTAACAGTGACTGGAACATCCCCTTG[CG]CGTCGTGGGCCTCCAGCACCATGGTCTCCTCGCTCTCCAGCCGCAAGATGTTGGGGGTGA	TTTGCCTGGGAAGTCGTGGACAGTAACAGTGACTGGAACATCCCCTTGCG	C3	NM_000064	Body	low-CpG:6670335-6670378							C3	ENST00000461598.1	3'UTR	C3;C3	ENST00000466118.1;ENST00000461598.1	3'UTR;3'UTR	chr19:6718505-6719395	3						TRUE		0.800142691518773	0.866435896260297	0.848434626827979	0.820502260981912
chr20	60348161	+	cg15445037	95643845	57768955	CACAAATTCTCAAACACATTAATAAACAAAATAACCCAATCCCATTTACA	CGCGAATTCTCGAACACGTTAATAAACGAAATAACCCAATCCCGTTTACG	I	C	Grn	NA	NA	NA	NA	NA	NA	chr20:60348098-60348428	Island	CCTCCGAAGGACACCCTGCTGCCGTGGCCCCAGCACCAGAACGCCAACGGGCTGAGGCGG[CG]CAAACGGGACTGGGTCATCCCGCCCATCAACGTGCCCGAGAACTCGCGCGGGCCCTTCCC	CGCGAGTTCTCGGGCACGTTGATGGGCGGGATGACCCAGTCCCGTTTGCG	CDH4	NM_001794	Body					20:59781316-59782070									chr20:60347845-60348230	3						TRUE		0.121143858504725	0.0969362177092103	0.181496401195362	0.214959636841435
chr17	76227999	-	cg27379573	66693857	90677892	AACCAATACACAAACAAAAACAAAAACATACTCAAAAAAACCAAACACCA	AACCAATACGCGAACAAAAACGAAAACGTACTCAAAAAAACCGAACGCCG	I	C	Grn	NA	NA	NA	NA	NA	NA	chr17:76228110-76228380	N_Shore	GGGGGCCCGCGAGGCCAGTGCGCGGGCAGGAGCGGGGACGTGCTCAGAAGAGCCGGGCGC[CG]CCGCGCCCGCCCGCCCCCCGTCCCCCGGCTCCCGGCTCCGCGCGCCCCCCGCCGCCCCCG	GGCCAGTGCGCGGGCAGGAGCGGGGACGTGCTCAGAAGAGCCGGGCGCCG	TMEM235;TMEM235;TMEM235	NM_001204210;NM_001204212;NM_001204211	5'UTR;5'UTR;5'UTR					17:73739204-73739939	17:76227564-76228866	Unclassified_Cell_type_specific	TMEM235;AC087645.3	ENST00000374946.3;ENST00000550981.2	5'UTR;TSS200	TMEM235;AC087645.3	ENST00000374946.3;ENST00000550981.2	5'UTR;TSS200	chr17:76227505-76229255	3								0.54350481878648	0.0489198353843213	0.0644434301712051	0.0610823780797548
chr1	104160257	+	cg22215192	76622132		ACTTCACAAATAAAATCAAAATACTATTTCCTACAAACACAATAAATTCC		II			NA	NA	NA	NA	NA	NA		OpenSea	ATATTTAGCTCCGAAGGGATTTGGAGGGGTTCAGGTGGGTATGATTCATAGTATCAATTG[CG]GAATTCACTGTGCTTGTAGGAAATAGTATTCTGATCTTATCTGTGAAGCTTGGGCAACAT	CGGAATTCACTGTGCTTGTAGGAAATAGTATTCTGATCTTATCTGTGAAG	AMY2A	NM_000699	Body																				TRUE	TRUE		0.683903612793295	0.902364128991128	0.844446699820698	0.871758315679561
chr10	96990858	+	cg15454820	19667291	96636234	AAAACTACACATACACAACAAAATCACAATAACAACCAAATTCAAATACA	AAAACTACGCGTACGCGACAAAATCACAATAACAACCAAATTCAAATACG	I	A	Red	NA	NA	NA	NA	NA	NA		OpenSea	CACCACCACCCTCGGCGTGGGATGCCGGCCCGCGAGGAACCTCGGGGACACACAAATGGC[CG]CACCTGAATCTGGCTGCCATTGTGACTCTGCCGCGCACGCGCAGCTCCATCCCCTTTGAG	GGAGCTGCGCGTGCGCGGCAGAGTCACAATGGCAGCCAGATTCAGGTGCG								10:96980408-96980971			RP11-310E22.4;RP11-310E22.4	ENST00000451737.1;ENST00000451737.1	3'UTR;1stExon	RP11-310E22.4;RP11-310E22.4	ENST00000451737.1;ENST00000451737.1	3'UTR;1stExon	chr10:96990080-96991010	3						TRUE		0.0569769399091062	0.0507942440665296	0.0473904998212671	0.0494573002902625
chr2	66277838	+	cg10980134	65635960		CCACRTACAACCATACTTAATATCACAATAAAATAAAACTTTCCTAACCC		II			rs116167108	0.016059	NA	NA	NA	NA		OpenSea	CACTTGGTTTGCCTCCAATTCCTGCTAAGCCTGAGGATGCAGAGGTCAAAGGCACTAGCA[CG]GGTTAGGAAAGCCCCATTTCATTGTGATACTAAGCATGGCTGCACGTGGCCAAGAGTGGG	CGGGTTAGGAAAGCCCCATTTCATTGTGATACTAAGCATGGCTGCACGTG																					chr2:66277459-66277860	3				0.795176067524751	0.84343823043156	0.837012908674146	0.842853189428532
chr8	37655840	+	cg03806095	94710191	20764587	AAAAAAAATCACAAAAAAAAACCCAAATAAACTACAATAAAAAAACCCCA	AAAAAAAATCGCGAAAAAAAACCCGAATAAACTACGATAAAAAAACCCCG	I	C	Grn	NA	NA	NA	NA	NA	NA	chr8:37654048-37656100	Island	TGGCTGTTTCTCCATTGACTTCGCGCAAAGATTGCGAAGAAAGAAACGCGGCTGGGGAAG[CG]GGGTTCCCTCACCGCAGCCCACCCGGGCCTCCTTCCGCGACTTCCCTCTTAGTCAGGGCC	CGGGGTTCCCTCACCGCAGCCCACCCGGGCCTCCTTCCGCGACTTCCCTC	GPR124	NM_032777	Body			DMR		8:37774395-37775503	8:37655263-37656261	Unclassified_Cell_type_specific							chr8:37655300-37656610	3						TRUE		0.0555175881765378	0.147416064072417	0.100141335923725	0.111029393738815
chr10	102321736	-	cg16005271	24641272		CATTAACCTATAACTCTCATCCCTAACCTTCCTAAAATCAAAAAATTAAC		II			NA	NA	NA	NA	NA	NA	chr10:102321832-102322395	N_Shore	CTGCCCAGAGGCATTGGCCTGTGACTCTCATCCCTGGCCTTCCTGAGGTCAGGGGATTAG[CG]ATTAGTTAGACGGGGTCTAGGGTAGAGGTCAGCCTGAGGGGGCGGCTATAAAACGAGTCA	CGCTAATCCCCTGACCTCAGGAAGGCCAGGGATGAGAGTCACAGGCCAAT							TRUE		10:102321573-102323327	Unclassified_Cell_type_specific									chr10:102321542-102323648	6	chr10:102319765-102327738	6		TRUE		0.157220525806211	0.0650609902613464	0.0687928224718313	0.0728595204339518
chr14	107200495	-	cg11573559	21793565		AAATATCACTTTACTAATCTTAAATTCAAAAAATATAATACCCTCCTCCC		II			NA	NA	NA	NA	NA	NA		OpenSea	TGGTTTGTGATGGATGTCACTTTACTAATCTTGAGTTCAGGGAGTATAATGCCCTCCTCC[CG]CATGCCTCACAGATGAAGAAGCCACCCTGTGATCAACTCTCTCTTCTTCTGTCTGAACCC	CGGGAGGAGGGCATTATACTCCCTGAACTCAAGATTAGTAAAGTGACATC											IGHV3-72	ENST00000433072.2	TSS1500	IGHV3-72	ENST00000433072.2	TSS1500										0.725137397094707	0.0946292987941045	0.145157792900987	0.117452040684949
chr12	54454445	+	cg03199745	99789961	91763473	AAACTAAAATCTAAAAAACAAAACCCTCAAACCCAACAAAATTCACCACA	AAACTAAAATCTAAAAAACGAAACCCTCAAACCCAACGAAATTCACCGCG	I	C	Grn	NA	NA	NA	NA	NA	NA	chr12:54454249-54454458	Island	GGACAATAGGGGCGCGGGGCGGGGAGCGCGGGATGCGTGGCCAGCTGAGCGGGTTCACTG[CG]CGGTGAACTCCGCTGGGCCTGAGGGTCTCGCCCTTTAGATCCCAGCCTCTCCTTTCTTCC	CGCGGTGAACTCCGCTGGGCCTGAGGGTCTCGCCCTTTAGATCCCAGCCT	FLJ12825	NR_026655	Body				TRUE	12:52740545-52740743			RP11-834C11.3	ENST00000515617.1	5'UTR	RP11-834C11.3	ENST00000515617.1	5'UTR			chr12:54453493-54455630	6				TRUE		0.0539863522501512	0.554289417843143	0.54708225876524	0.40407108434706
chr1	113550210	-	cg21847546	78670310		CCACACCTTCACCACATAAAATAATATAAATCTATTAAACTTAATAAATC		II			NA	NA	NA	NA	NA	NA		OpenSea	CCCCTCATTCTCCACACCTTCACCACATAAGATAGTATAAGTCTATTAGACTTAGTGAAT[CG]TTGAAGTAACTTAAGGAAATAATATTTTAGGAAGAGGGAAAAATTAAACATAACACAGTC	CACACCTTCACCACATAAGATAGTATAAGTCTATTAGACTTAGTGAATCG											RP11-389O22.1	ENST00000413231.1	TSS1500	RP11-389O22.1	ENST00000413231.1	TSS1500										0.89244037455546	0.848750932005241	0.877970906788875	0.878282464829474
chr7	71806067	-	cg14718379	26694856		ACRAATTCATACAAAAAATATTATATTTACAAAAATTTCCACAATAAATC		II			NA	NA	NA	NA	NA	NA	chr7:71800757-71802768	S_Shelf	GCAATGTGAAAACGAATTCATACAGAAGGTATTATATTTACAGGGGTTTCCACAATGGGT[CG]CAGGCAGATGAACAGAGTTGACAGGATCTCCATAAGATCTTTCCCTTTGATCCCTTAGTT	CGAATTCATACAGAAGGTATTATATTTACAGGGGTTTCCACAATGGGTCG	CALN1	NM_031468	Body								CALN1;CALN1	ENST00000395276.2;ENST00000431984.1	5'UTR;5'UTR	CALN1;CALN1	ENST00000395276.2;ENST00000431984.1	5'UTR;5'UTR								TRUE		0.301558446863702	0.151068324875308	0.124541090087546	0.339344718444576
chr12	54446308	+	cg05992786	50742522		CCCCCAACTAAAAATAATCCTATCATACCACCRATTCCAATTAACTAATC		II			NA	NA	NA	NA	NA	NA	chr12:54447744-54448091	N_Shore	GGACCCGGCTCCCTCCCTGGGCTCTCCCCTCCGCTACCCCCCGCAACTCTGAGTTATGGG[CG]ATCAGTTAATTGGAATCGGTGGCATGACAGGACCACCCCTAGCTGGGGGGGGGGGGTGGT	CCCCAGCTAGGGGTGGTCCTGTCATGCCACCGATTCCAATTAACTGATCG	HOXC4;HOXC4	NM_014620;NM_153633	5'UTR;TSS1500				TRUE		12:54446153-54447426	Unclassified	HOXC4;HOXC4;HOXC4	ENST00000430889.2;ENST00000303406.4;ENST00000507650.1	TSS1500;5'UTR;5'UTR	HOXC4;HOXC4;HOXC4	ENST00000430889.2;ENST00000303406.4;ENST00000507650.1	TSS1500;5'UTR;5'UTR	chr12:54446205-54447455	3						TRUE		0.0853823566960296	0.0753202872025905	0.0934389150285717	0.0425950545067801
chr12	54446033	+	cg21493516	49739590	42762879	ACTTTTATAAAACTATAAAACATCATAAATCAATCTCACAAAATCACCCA	ACTTTTATAAAACTATAAAACGTCATAAATCAATCTCGCGAAATCGCCCG	I	C	Grn	NA	NA	NA	NA	NA	NA	chr12:54445876-54446113	Island	AAAGGAGGGAGCAGGCAGCCAGCGGCCGCCAGCCCTGCGCCGCCGCCGACACAAAGAGTG[CG]GGCGATTCCGCGAGACTGATTTATGACGTTTTACAGCCCTATAAAAGCTGTAGCGACGAG	CGGGCGATTCCGCGAGACTGATTTATGACGTTTTACAGCCCTATAAAAGC	HOXC4	NM_014620	5'UTR			RDMR		12:52732262-52732368	12:54445573-54446110	Unclassified_Cell_type_specific	HOXC4;HOXC4	ENST00000303406.4;ENST00000507650.1	5'UTR;5'UTR	HOXC4;HOXC4	ENST00000303406.4;ENST00000507650.1	5'UTR;5'UTR	chr12:54445600-54446190	3						TRUE		0.0862883811035941	0.232614613821398	0.24795003846927	0.483295124560599
chr1	31654792	-	cg08847173	50724522	20670113	AAAACACCTAATATCCATAAAAATCAAAACCACCAATAAAATCAACTACA	AAAACGCCTAATATCCGTAAAAATCAAAACCGCCGATAAAATCAACTACG	I	A	Red	NA	NA	NA	NA	NA	NA	chr1:31654422-31654833	Island	GCGACGTCTTCTGGGGCGCCTGGTATCCGTAGGAGTCAAAGCCGCCGATGAAGTCAACTG[CG]GAAGAGGGGCGGCGCATGTTAGGGATCGGCGGCGGGGGCGAGGAGAGGGAGACTGGGTCC	CGCAGTTGACTTCATCGGCGGCTTTGACTCCTACGGATACCAGGCGCCCC	NKAIN1	NM_024522	Body				TRUE	1:31426928-31427922	1:31654136-31655553	Unclassified	NKAIN1;NKAIN1	ENST00000528449.1;ENST00000373736.2	TSS1500;ExonBnd	NKAIN1;NKAIN1	ENST00000528449.1;ENST00000373736.2	TSS1500;ExonBnd	chr1:31654320-31655215	3						TRUE		0.109570120515438	0.107478811586104	0.156620620908029	0.26043779873722
chr11	28923774	-	cg23040173	31630930		CAAACCCAAAATTTTAATAACTCCACCCACAAAATATTTAAAAAAATCTC		II			NA	NA	NA	NA	NA	NA		OpenSea	AAGAGACTGACCAGGCCCAAGGTTTTGATGGCTCCACCCACAAAGTATTTGAGAGAATCT[CG]CAAGTGATTGGGCAAAGCATCGTAAGGAGATTTTTCCCCCATTTTGGACGTTATAACCGT	AGGCCCAAGGTTTTGATGGCTCCACCCACAAAGTATTTGAGAGAATCTCG											RP11-115J23.1;RP11-115J23.1	ENST00000511073.1;ENST00000513853.1	TSS200;5'UTR	RP11-115J23.1;RP11-115J23.1	ENST00000511073.1;ENST00000513853.1	TSS200;5'UTR										0.295535433895111	0.802046822544626	0.809466058665632	0.606641901931649
chr5	76373022	-	cg08410996	14766912		CCTAAAATAAAAAAATAACCACACCCCTACAAAAAAACCTTTATAATAAC		II			NA	NA	NA	NA	NA	NA	chr5:76372882-76373720	Island	AGAAGCGCTGTCCTGGGGTGGGGAAGTGGCCACACCCCTACAGGAGGACCTTTGTGATGA[CG]CAGCCGTCCCTGTCACCCTCGGGGTCGTCCTTGAGCGGCGGCGGCGCAGCGGGGGCCCAG	CTGGGGTGGGGAAGTGGCCACACCCCTACAGGAGGACCTTTGTGATGACG	ZBED3	NM_032367	Body					5:76408578-76409476	5:76372998-76373845	Unclassified							chr5:76372785-76373035	3						TRUE		0.120195060790732	0.0838596079352037	0.104908043185481	0.126006853929293
chr11	17036644	+	cg01977079	55765936		AAAACTAAAAACAAAAACTTACRATCCCTACAACCTCAATAATATATAAC		II			NA	NA	NA	NA	NA	NA	chr11:17034843-17036404	S_Shore	GCGCGATTTCATTTTCCCAAGTTTTCAGCTGGGATGTGAAACAGGAGGGAGCAGGGTTAC[CG]CCACACACCACTGAGGTTGCAGGGATCGCAAGCTCTTGCCTTCAGTTTCTGTCAAGTAAC	CGCCACACACCACTGAGGTTGCAGGGATCGCAAGCTCTTGCCTTCAGTTT	PLEKHA7	NM_175058	TSS1500					11:16993149-16993221			PLEKHA7;PLEKHA7;PLEKHA7;OR7E14P	ENST00000355661.2;ENST00000448080.2;ENST00000531066.1;ENST00000530490.1	TSS1500;TSS1500;TSS1500;5'UTR	PLEKHA7;PLEKHA7;PLEKHA7;OR7E14P	ENST00000355661.2;ENST00000448080.2;ENST00000531066.1;ENST00000530490.1	TSS1500;TSS1500;TSS1500;5'UTR	chr11:17036225-17036895	3						TRUE		0.131078572501805	0.120026705908001	0.121507096606817	0.110702960830178
chr17	16649246	+	cg20189467	91754291	87742503	CACCATATAAATAACAACAAAAAACACAAAACTCACCACAAACCTAACCA	CACCATATAAATAACGACAAAAAACACAAAACTCACCACGAACCTAACCG	I	A	Red	NA	NA	NA	NA	NA	NA		OpenSea	CCTCTGTCTTGGCCAGGTCCTTTCCCCCATCTCTGCTCATCCTCACTCCTTCTGGAAAGC[CG]GTCAGGCTCGTGGTGAGCTCTGTGCCTCCTGCCGTCATCCACATGGTGTCTTTGTGATTC	CACCATGTGGATGACGGCAGGAGGCACAGAGCTCACCACGAGCCTGACCG	CCDC144A	NM_014695	Body					17:16589619-16590150			UPF3AP1;CCDC144A;CCDC144A	ENST00000441471.2;ENST00000448331.2;ENST00000360495.5	1stExon;3'UTR;3'UTR	UPF3AP1;CCDC144A;CCDC144A	ENST00000441471.2;ENST00000448331.2;ENST00000360495.5	1stExon;3'UTR;3'UTR	chr17:16649205-16649450	3						TRUE		0.737120817729413	0.809685283962229	0.832950669961871	0.0738528864978695
chr10	106028329	-	cg03390723	2618521		AAAAAAATCACACCCAACRCACTACTCTTACCATTAAAATCAAAACTATC		II			NA	NA	NA	NA	NA	NA	chr10:106028542-106029047	N_Shore	AAGGTGCTGGCAGAAAGATCACACCCAGCGCACTGCTCTTACCATTGGAATCAGGGCTGT[CG]GTCCGCTCCAATTGTCTGGTTTCCTGAACTTATTTTCAAGTTCGCCATTGAGAGAAACCT	GAAAGATCACACCCAGCGCACTGCTCTTACCATTGGAATCAGGGCTGTCG	GSTO2	NM_183239	TSS1500						10:106027989-106029477	Promoter_Associated	GSTO2	ENST00000450629.2	TSS1500	GSTO2	ENST00000338595.1	TSS1500	chr10:106027720-106028575	3						TRUE		0.062199232579339	0.0949215920682301	0.118631411369989	0.132903657022821
chr5	40914981	-	cg22324403	59752926		TACAAACCTCCTTTAACAAAATAAATAAACCCAACAATATCAATTACAAC		II			NA	NA	NA	NA	NA	NA		OpenSea	AAATGTAAAGGTACAGACCTCCTTTAGCAGAGTAAATAAACCCAGCAGTATCAGTTACAG[CG]CGGACATTCAGAGTTTGGCAGGACACGGATGTGTGCAGGGATCCCATGGCCCGCATATGG	ACAGACCTCCTTTAGCAGAGTAAATAAACCCAGCAGTATCAGTTACAGCG	C7	NM_000587	Body																chr5:40914964-40915490	3						0.737954500758815	0.905148351914296	0.852935596386509	0.852521471333944
chr20	60348407	-	cg01822460	96750320		CCCTTTCTATAATAAAATAAACCTTACACAACRCRATAAAAAATTCAAAC		II			rs114239787	0.013032	NA	NA	NA	NA	chr20:60348098-60348428	Island	TCGCGATTTCACCCTTTCTGTAATGAGATAAGCCTTACACAGCGCGATGAAAAATTCAGG[CG]GGGAAGCTGCGTCCTCCGCGGTGGATGGGCCTTTGTGAGTTAGGGGTGATTTCTCTCTTG	CCTTTCTGTAATGAGATAAGCCTTACACAGCGCGATGAAAAATTCAGGCG	CDH4	NM_001794	Body					20:59781316-59782070									chr20:60348285-60348535	3						TRUE		0.122252875140266	0.133244281182167	0.108956312449858	0.114877675665984
chr14	49518202	-	cg15314946	76755113		CCCTTACTATAACTACTCACTAACATTTTCACTTATAAATTCCTTCTAAC		II			rs79609296	0.023458	NA	NA	NA	NA		OpenSea	TATATTTGAGGCCCTTACTGTGACTACTCACTGGCATTTTCACTTGTGAATTCCTTCTGA[CG]TCTTTACCCCACGACACTTGAGTGCTTTCTGCATGACTGTACTGTGAAGTAGTTGGCCAC	CGTCAGAAGGAATTCACAAGTGAAAATGCCAGTGAGTAGTCACAGTAAGG							TRUE										chr14:49518120-49518310	3						TRUE		0.876355748373102	0.837025322806581	0.797499523848393	0.862010042719029
chr15	96952237	+	cg04890851	13741193		RTAAAAAACTAACTCAAATAACTAATCAAATAACCCRAATTAAAAAACRC		II			NA	NA	NA	NA	NA	NA	chr15:96952547-96953085	N_Shore	CACCCTGGAGCTCGGGATCCCTTTGCAAGGGTTGGGGAGAGATAATGAAACCCGCATTTG[CG]CGCTCCCCAACCCGGGCCATCTGATTAGTCATCTGAGTTAGCCCTTCACGTGCACACGTG	CGCGCTCCCCAACCCGGGCCATCTGATTAGTCATCTGAGTTAGCCCTTCA							TRUE	15:94753054-94753256									chr15:96951745-96952415	3						TRUE		0.770965962296474	0.872980077063234	0.880493291987224	0.893475445464966
chr6	28494516	+	cg20863162	33753551		AAAATTTACCTTTACCTAACTTCATAATTATTTTCTACCTCCAAATTATC		II			NA	NA	NA	NA	NA	NA		OpenSea	TGATAAGACACATGTGTCTGGCAGCAGAAGGGGCAGTTTAGGAAAGGATAATAATGAATG[CG]ATAACTTGGAGGCAGAAAATAATCATGAAGTTAGGTAAAGGCAAACTTTCATTTACATAA	AAGTTTGCCTTTACCTAACTTCATGATTATTTTCTGCCTCCAAGTTATCG	GPX5;GPX5	NM_003996;NM_001509	Body;Body								GPX6	ENST00000483058.1	3'UTR	GPX6	ENST00000483058.1	3'UTR								TRUE		0.76841700326986	0.888064789947539	0.810588886545761	0.681890815738461
chr20	22698377	-	cg09810141	12773109		AAATAAATACAACRCTAAAATATAAAATAACCATAATTACACACCCTTCC		II			NA	NA	NA	NA	NA	NA		OpenSea	GACTCAGAACTGGGTGGATGCAGCGCTGAAGTGTAGAATAGCCATGGTTACACACCCTTC[CG]CAGTTGTTATAGGGATATTTCCTGGTAATGTATTGTAAAAGGACAATTTCCCAGTATATT	GGTGGATGCAGCGCTGAAGTGTAGAATAGCCATGGTTACACACCCTTCCG																	chr20:22698105-22698435	3								0.396396453411471	0.841943784639747	0.754163819934715	0.670829076832088
chr12	52115678	+	cg21974358	16622256		TACACTATCATCRATAACTACCTTATCAATTTTCACCTCTAACAAAAAAC		II			NA	NA	NA	NA	NA	NA	chr12:52115410-52115679	Island	ACGGTGGACTGCAACGGCGTGGTGTCCCTCATCGGCGGCCCCGGCTCCCACATCGGCGGG[CG]TCTCCTGCCAGAGGTGAAAATTGATAAGGCAGCTACCGATGACAGTGTAAGGAAGAACAC	ACACTGTCATCGGTAGCTGCCTTATCAATTTTCACCTCTGGCAGGAGACG	SCN8A	NM_014191	Body				TRUE	12:50401633-50401946	12:52115064-52115905	Unclassified	SCN8A	ENST00000550891.1	ExonBnd	SCN8A	ENST00000550891.1	ExonBnd			chr12:52115115-52115838	6	chr12:52115144-52115829	6		TRUE		0.0477339419628301	0.0780366608553259	0.100583472850396	0.233101942225227
chr2	32491049	+	cg03211711	26757930		CTAACACTAATACCCCCTTAAAAAACCCAAAATATAAACATTTATTTACC		II			NA	NA	NA	NA	NA	NA		OpenSea	TATTTCAAAAAGAGCATTCTGACAGTAGCCTATCTGCCATAGAGGGATACCAAAGTTTCC[CG]GCAAATAAATGTCTACATCCTGGGTTTTCTAAGGGGGCATCAGTGTCAGTGTTTCCCAAC	TGACACTGATGCCCCCTTAGAAAACCCAGGATGTAGACATTTATTTGCCG	NLRC4;NLRC4;NLRC4;NLRC4	NM_001199138;NM_001199139;NM_021209;NM_001302504	TSS1500;TSS1500;TSS1500;TSS1500								NLRC4;NLRC4;NLRC4	ENST00000402280.1;ENST00000404025.2;ENST00000360906.5	TSS1500;TSS200;TSS1500	NLRC4;NLRC4;NLRC4	ENST00000402280.1;ENST00000404025.2;ENST00000360906.5	TSS1500;TSS200;TSS1500					chr2:32490444-32491123	6				0.881067870740848	0.839303752248146	0.836518019842073	0.8700935828877
chr1	9712988	-	cg07793148	53777587		CAAAATCCTCRCRTAACACCCTTAAAATCTACCCAATTTACRAATAAAAC		II			NA	NA	NA	NA	NA	NA	chr1:9711780-9713001	Island	CGGCCAAGGTGCAGGGTCCTCGCGTGGCACCCTTGGGATCTGCCCAGTTTGCGGATGGAG[CG]CGGGGCTGATCGGGCAGGTCTCACTTGTGCAGGTGTTCCCTGGAAGGTGGGACCTGCAGA	AGGGTCCTCGCGTGGCACCCTTGGGATCTGCCCAGTTTGCGGATGGAGCG	C1orf200;PIK3CD	NR_027045;NM_005026	Body;5'UTR					1:9635347-9635951	1:9712504-9713072	Promoter_Associated_Cell_type_specific	C1orf200;PIK3CD;PIK3CD;PIK3CD	ENST00000377320.3;ENST00000536656.1;ENST00000377346.4;ENST00000469267.1	3'UTR;5'UTR;5'UTR;5'UTR	C1orf200;PIK3CD;PIK3CD;PIK3CD	ENST00000377320.3;ENST00000536656.1;ENST00000377346.4;ENST00000469267.1	3'UTR;5'UTR;5'UTR;5'UTR	chr1:9712925-9713075	3						TRUE		0.117511458431919	0.0889259709853015	0.0611641922188201	0.0530154776730119
chr2	171570003	-	cg02235249	80619205		TACAAAATATACRAAAAACCCATTATATTTAAATCRCAAACAACCCACCC		II			NA	NA	NA	NA	NA	NA	chr2:171569877-171573904	Island	GGGCGTGCGAGTGCAGGATGTGCGAGGGACCCATTGTATTTGGGTCGCAAGCAGCCCACC[CG]TCTTGAGTACGATATTCTCATTCCGCAGGCGCGCCCTGGGCGTGGGAGAAGGTGGGCCCG	CGGGTGGGCTGCTTGCGACCCAAATACAATGGGTCCCTCGCACATCCTGC	LOC440925	NR_027433	Body					2:171277816-171279780			AC007405.2;AC007405.2	ENST00000409786.1;ENST00000409786.1	3'UTR;1stExon	AC007405.2;AC007405.2	ENST00000409786.1;ENST00000409786.1	3'UTR;1stExon			chr2:171568154-171574986	6	chr2:171562842-171577299	6		TRUE		0.167540194064735	0.346887931157916	0.524639601562679	0.575639881973513
chr1	85259271	-	cg21459470	79688117		AATCAACTCACCACACTCTAATACTCAAAAACTACTAATAAAATATACTC		II			NA	NA	NA	NA	NA	NA		OpenSea	GCTGTGTTGGTGATCAGCTCACCACACTCTAATACTCAGGAGCTGCTGATGGAATATACT[CG]GTCAGATACCCACCATCTACCTTTCACAATGTCTGCAAGTGTGGGGTGTTATTCATTGCA	ATCAGCTCACCACACTCTAATACTCAGGAGCTGCTGATGGAATATACTCG											AC104169.1	ENST00000516090.1	TSS1500	AC104169.1	ENST00000516090.1	TSS1500										0.829737043951432	0.813457951114445	0.752751514437474	0.677122358759179
chr2	242988706	-	cg06360820	71615914		AAACAATAAACRCAAATCCCACCTTTTCAATAATCACATTCAATAAAATC		II			NA	NA	NA	NA	NA	NA	chr2:242988705-242989857	Island	AACAACTGGTAAAACAGTGGACGCAAATCCCACCTTTTCAGTGATCACATTCAGTGGAAT[CG]CGGCCAGAAAGCAAAGGGCGGCAGAACAGGAAGCAGCGCAGCCCAGAGATGGGCTTCCCG	AACAGTGGACGCAAATCCCACCTTTTCAGTGATCACATTCAGTGGAATCG								2:242637379-242638530						AC131097.3	ENST00000415434.1	5'UTR	chr2:242988585-242988875	3						TRUE		0.442960035713837	0.566812622678544	0.598755183739767	0.56654160928274
chr2	177014555	+	cg19519747	61803549	91645115	AAACTACTTCTCCAAAAAATCACACATTTACCTTCATAAACCCTAATCCA	AAACTACTTCTCCAAAAAATCGCGCATTTACCTTCATAAACCCTAATCCG	I	A	Red	NA	NA	NA	NA	NA	NA	chr2:177014948-177015214	N_Shore	GTGCCTGTGAGCAGCGCCTGCCTCGGGGTCTGCAGCAGCAGCGGAACGGAGAGGCCAGCC[CG]GATCAGGGCCCATGAAGGTAAATGCGCGACTTCTTGGAGAAGTAGCTTTGGCAGACAACC	AAGCTACTTCTCCAAGAAGTCGCGCATTTACCTTCATGGGCCCTGATCCG	MIR10B	NR_029609	TSS1500			RDMR		2:176722692-176722932			MIR10B;HOXD3;HOXD4	ENST00000385011.1;ENST00000468418.2;ENST00000306324.3	TSS1500;TSS1500;TSS1500	MIR10B;HOXD3;HOXD4;HOXD3	ENST00000385011.1;ENST00000468418.2;ENST00000306324.3;ENST00000432796.2	TSS1500;TSS1500;TSS1500;5'UTR	chr2:177014380-177014650	3						TRUE		0.0971404527187167	0.102816619944008	0.129702325695664	0.131702493356123
chr1	229569795	-	cg08652487	17607953	23808521	CTACCTAAACAAATAACTACAACTACTACTCTCAACTCAAACCCTAATCA	CTACCTAAACGAATAACTACAACTACTACTCTCGACTCGAACCCTAATCG	I	C	Grn	NA	NA	NA	NA	NA	NA	chr1:229567206-229570684	Island	CCAACTCCTGCCCTACCTGGGCGGGTAGCTACAACTGCTACTCTCGGCTCGGGCCCTGGT[CG]CCGCGGAGGGGAAGCGAGGCTTCACTTGGCGCTGTCCGCTGCGGTGGCCGCTTGTCCCTC	CTACCTGGGCGGGTAGCTACAACTGCTACTCTCGGCTCGGGCCCTGGTCG	ACTA1;ACTA1	NM_001100;NM_001100	5'UTR;1stExon					1:227636054-227637262			ACTA1;ACTA1;ACTA1;ACTA1;ACTA1	ENST00000366684.3;ENST00000366683.2;ENST00000342787.5;ENST00000366684.3;ENST00000366683.2	5'UTR;5'UTR;TSS1500;1stExon;1stExon	ACTA1;ACTA1;ACTA1;ACTA1;ACTA1	ENST00000366684.3;ENST00000366683.2;ENST00000342787.5;ENST00000366684.3;ENST00000366683.2	5'UTR;5'UTR;TSS1500;1stExon;1stExon	chr1:229569565-229571175	3						TRUE		0.0646178733143548	0.0721906636924383	0.105787103714486	0.0894203015493624
chr10	131767526	+	cg16827475	60670139	13769176	CTCACACAAATAAACAACAATTAAAACTAAACAACATATAACAATTTCCA	CTCACGCAAATAAACGACAATTAAAACTAAACGACGTATAACGATTTCCG	I	C	Grn	NA	NA	NA	NA	NA	NA	chr10:131761169-131771696	Island	CCCGGCTCCTGCGCGACCGGAGCACCTAGTCCTAGCTGACGCCGTGACCCCAGGGGCGCG[CG]GAAACCGCCACACGCCGCCTAGTCCTAATTGCCGCCCACCTGCGTGAGCAAGGGTCGGAC	CTCACGCAGGTGGGCGGCAATTAGGACTAGGCGGCGTGTGGCGGTTTCCG						DMR	TRUE	10:131654984-131657776									chr10:131767500-131767875	3						TRUE		0.808857776831287	0.915892038874062	0.970186331101225	0.952934615373731
chr12	52115238	+	cg05760722	95637421		AAACRAAAATATAAACCTTTATACTAAACAAAATAATTAAATTCCCAACC		II			NA	NA	NA	NA	NA	NA	chr12:52115410-52115679	N_Shore	CATGCAGAAGTGCTTTCTGGAAACACTTGTGTTCTGATCACAGGAGTGCGAGGGTGGGGC[CG]GCTGGGAACCTAACCACTTTGCTCAGTATAAAGGTCCACACTCCCGTCTCATTTCCCCGT	GACGGGAGTGTGGACCTTTATACTGAGCAAAGTGGTTAGGTTCCCAGCCG	SCN8A	NM_014191	Body						12:52115064-52115905	Unclassified							chr12:52115040-52115630	3						TRUE		0.15933421147168	0.100961915466451	0.114648832995844	0.178969072164948
chr10	43846539	+	cg02174092	58681895	72682567	TAACAAAAAAAACCATCACAATACCAAAACAAATTAAAATAAAATTCACA	TAACAAAAAAAACCGTCGCGATACCGAAACGAATTAAAATAAAATTCGCG	I	A	Red	NA	NA	NA	NA	NA	NA	chr10:43846258-43846575	Island	GTTCCATCGGCTCCTCGGTGCCCGCACGCAGCCGCGCGTGCCAGTCAGTGCCTGGGTCAC[CG]CGAATTCCATCCCAACCCGCTCCGGCACCGCGACGGTCTCTCCTGTCACTGGAGACGTTT	CGCGAATTCCATCCCAACCCGCTCCGGCACCGCGACGGTCTCTCCTGTCA						DMR		10:43166274-43166581									chr10:43846285-43846715	3						TRUE		0.0575865639019901	0.0729129716446004	0.0713413939981428	0.0967983287898542
chr6	151007349	-	cg21664858	93645414		AAACACCTCTACCTAAACTCCACAAAAAAACTAATTAAATCATTAAATTC		II			NA	NA	NA	NA	NA	NA		OpenSea	TGGTCAGGATGAGGCACCTCTACCTGGGCTCCACAGGAGAGCTAATTAGGTCATTGGATT[CG]ATTCATCTTTTAAAAGTCTTTGAGAGTTTACTTGATTCGGATTTTTATTAAATCTCTTAA	CGAATCCAATGACCTAATTAGCTCTCCTGTGGAGCCCAGGTAGAGGTGCC	PLEKHG1	NM_001029884	5'UTR						6:151007060-151007609	Unclassified	PLEKHG1	ENST00000367328.1	5'UTR	PLEKHG1;PLEKHG1	ENST00000367328.1;ENST00000367326.1	5'UTR;5'UTR	chr6:151007100-151007355	3								0.727469199097664	0.879607128392061	0.878362612938662	0.910601728250738
chr5	87439353	+	cg18205770	23611139		TCRAAACTTTCTAACTATCTTTAAAAAATACCCTCTACTAATCACTTAAC		II			NA	NA	NA	NA	NA	NA	chr5:87437095-87437505	S_Shore	TTTTAAAAGTTTCCAGTACCCCCAATCCGTGATGTTTCCTTCCGCGTTGCACCTCCTGCC[CG]TCAAGTGACTAGTAGAGGGTATCTTCTAAAGACAGCCAGAAAGTTTCGACAGTGTTTGGC	CGAAACTTTCTGGCTGTCTTTAGAAGATACCCTCTACTAGTCACTTGACG								5:87475076-87475194									chr5:87439065-87439795	3						TRUE		0.247479959592142	0.161784509117409	0.134529992406986	0.129399854636071
chr7	27163331	+	cg03331474	16808197		CRAAACCAAAAATCAAAAAACTCCTCAACTATTTAATATCCCCTCTTAAC		II			NA	NA	NA	NA	NA	NA	chr7:27163819-27164098	N_Shore	CCAGCCTGCCCCAAACCAGCCCTCCGCTGTCTGTCTGCCTTCACGCAATTCTGTAGATAG[CG]CTAAGAGGGGATATCAAATAGCTGAGGAGTCCCCTGACCCCTGGCTTCGGAGCCCCCTAG	CGCTAAGAGGGGATATCAAATAGCTGAGGAGTCCCCTGACCCCTGGCTTC	HOXA3	NM_153631	5'UTR			CDMR	TRUE	7:27129291-27130024	7:27162683-27163732	Unclassified_Cell_type_specific	HOXA-AS2;HOXA-AS2;HOXA3;HOXA-AS2;HOXA-AS2;HOXA-AS2	ENST00000517641.1;ENST00000524048.1;ENST00000317201.2;ENST00000517550.1;ENST00000521159.1;ENST00000521687.1	5'UTR;5'UTR;5'UTR;5'UTR;5'UTR;5'UTR	HOXA-AS2;HOXA-AS2;HOXA3;HOXA3;HOXA3;HOXA3;HOXA-AS2;HOXA-AS2;HOXA-AS2	ENST00000517641.1;ENST00000524048.1;ENST00000317201.2;ENST00000522788.1;ENST00000521779.1;ENST00000521401.1;ENST00000517550.1;ENST00000521159.1;ENST00000521687.1	5'UTR;5'UTR;5'UTR;5'UTR;5'UTR;3'UTR;5'UTR;5'UTR;5'UTR			chr7:27162510-27164694	6	chr7:27159885-27165984	6		TRUE		0.912912031146346	0.861260995354357	0.880161830797752	0.887537108301264
chr13	31377146	-	cg11568368	78765225		TACRAAAAAAACACTTTAAAAACAACCTTCTCATTAAAAAACAATTAACC		II			NA	NA	NA	NA	NA	NA	chr13:31377145-31377493	Island	GGGGCTTTCCCTGCGAGGAGGGCACTTTGGGAGCAGCCTTCTCATTAGAGGGCAATTAGC[CG]GGCTCCCGCACCCGGTGCCCTGAGCGGGGCTCCTGAGTAGGCAGGGCAGACGCGCCATCT	GCGAGGAGGGCACTTTGGGAGCAGCCTTCTCATTAGAGGGCAATTAGCCG									13:31376984-31377940	Unclassified	LINC00398	ENST00000414407.1	TSS200	LINC00398	ENST00000414407.1	TSS200	chr13:31376940-31377535	3						TRUE		0.0588274129219919	0.118674148308701	0.112193604578823	0.126953937187694
chr12	102036256	+	cg26833652	89608929		AATCRATAATTCCATACTAAAAAACRATCTTCTCRTACTCACTAAATTTC		II			rs2293468	0.000231	NA	NA	NA	NA	chr12:102036253-102036461	Island	GGGAGGTGAAGCAGCAGGAGGAAGAACCCCAGGTGGACGTATGGGAGTTGCTGAAGAACG[CG]AAACCCAGTGAGTACGAGAAGATCGCCTTCCAGTATGGAATCACCGACCTGCGCGGCATG	GTCGGTGATTCCATACTGGAAGGCGATCTTCTCGTACTCACTGGGTTTCG	MYBPC1;MYBPC1;MYBPC1;MYBPC1	NM_206819;NM_206821;NM_206820;NM_002465	Body;Body;Body;Body				TRUE	12:100560385-100560643			MYBPC1	ENST00000550501.1	5'UTR	MYBPC1	ENST00000550501.1	5'UTR	chr12:102036040-102036595	3						TRUE		0.618916055285958	0.922731640160044	0.918974982328421	0.887469918376461
chr19	28401874	-	cg19350808	86713243		AAAAAACAACATACCCATACAAATAACCTAAAAACRTCAAAATTCCTACC		II			NA	NA	NA	NA	NA	NA	chr19:28400280-28400833	S_Shore	CAGCCAGGCGTGGGGGACAGCATGCCCATGCAGATAGCCTGGGAACGTCAGGATTCCTGC[CG]TGGGTTCCCAGGTTTGCATCCTTGCAGTTTGTGTGGCCAGGACTGCCTAGGAGCCACTGG	CGGCAGGAATCCTGACGTTCCCAGGCTATCTGCATGGGCATGCTGTCCCC																	chr19:28401865-28402935	3								0.772094521862025	0.45766608282247	0.500710593802352	0.71252904902194
chr1	247802935	-	cg15829088	65709553	88761134	CTCACAAAACAACAAAATAACCCTAACAAAACACAATTATTAAAAATTCA	CTCGCAAAACGACGAAATAACCCTAACGAAACGCGATTATTAAAAATTCG	I	C	Grn	rs28377211	0.342285	NA	NA	NA	NA	chr1:247802738-247803141	Island	GCCGCCGGGAACCTCGCAGAGCGGCGGGGTGGCCCTGGCGAGGCGCGGTTGTTGGGGGTT[CG]CTCGAGCCTCACGACGCCCGCGACTGGGGACTCGGAACCTGGGCCAGGCTGGGACGAGGC	CTCGCAGAGCGGCGGGGTGGCCCTGGCGAGGCGCGGTTGTTGGGGGTTCG								1:245869280-245869790	1:247802634-247803094	Unclassified_Cell_type_specific	RP11-634B7.4;RP11-978I15.10;RP11-978I15.10	ENST00000449298.1;ENST00000435333.1;ENST00000446347.1	TSS200;3'UTR;3'UTR	RP11-634B7.4;RP11-978I15.10;RP11-978I15.10	ENST00000449298.1;ENST00000435333.1;ENST00000446347.1	TSS200;3'UTR;3'UTR			chr1:247802542-247803513	6	chr1:247802513-247803212	5		TRUE		0.167943021020453	0.809796080245894	0.76986434846155	0.721419266887868
chr18	55469021	+	cg12517027	8675279		CRAATTCCTCTCCCRAAAACTAACCTCCCTATTAACRTAAAAAAATATTC		II			NA	NA	NA	NA	NA	NA	chr18:55469056-55471263	N_Shore	TTTTAGTTTCCCATGGGTAGTGGCAAAATTTTGAAGGCAATGCAACCAGGAAGATGGGAG[CG]AATATTTTCTCACGCCAACAGGGAGGCCAGTTTCCGGGAGAGGAACTCGGCGGCGTCTGG	GAGTTCCTCTCCCGGAAACTGGCCTCCCTGTTGGCGTGAGAAAATATTCG								18:53620019-53622261			ATP8B1	ENST00000536015.1	5'UTR	ATP8B1	ENST00000536015.1	5'UTR	chr18:55468580-55469415	3						TRUE		0.197860305856347	0.0640864538828851	0.0983276032865218	0.11014360971367
chr16	27079640	+	cg08474716	69649179		AATATAAACAATCCCAACCATAATTACAACTTATTTCTTCTAAACTCATC		II			NA	NA	NA	NA	NA	NA		OpenSea	GAACCTTCCATGATGAAACCATCCTAAATGATGAATGCCATCTGCAACCAACACCAGCCA[CG]ATGAGCTCAGAAGAAACAAGCTGCAACCATGGTTGGGACTGTCCATATCAAGAACCATCT	ATATGGACAGTCCCAACCATGGTTGCAGCTTGTTTCTTCTGAGCTCATCG	C16orf82;C16orf82	NM_001145545;NM_001145545	1stExon;3'UTR								C16orf82;C16orf82;RP11-673P17.2	ENST00000505035.1;ENST00000418886.1;ENST00000565783.1	5'UTR;5'UTR;TSS1500	C16orf82;C16orf82;RP11-673P17.2	ENST00000505035.1;ENST00000418886.1;ENST00000565783.1	5'UTR;5'UTR;TSS1500										0.176417408257602	0.0952380952380952	0.0781242898824727	0.0948153137981363
chr7	145788262	+	cg02856147	72706584		TAACTCACTCTCTACCTAATATAAAACAACAATAAATCACTAATAAAACC		II			NA	NA	NA	NA	NA	NA		OpenSea	TTTTCTCTGCTTTGTCCTCAGAAGCCTAACACCCATGCCACTGATATGTACTCATGAAGG[CG]GTTTCATTAGTGACCCACTGCTGTTCCATACTAGGCAGAGAGTGAGTTACCCAGAAGTAT	AACTCACTCTCTGCCTAGTATGGAACAGCAGTGGGTCACTAATGAAACCG																					chr7:145786611-145788396	6				0.839652909435613	0.788555070731775	0.873478073483461	0.860911927308555
chr2	177014959	-	cg17104824	77748159		RCCAAACCCATTAAACTACCTAAACTATCTCAAAAAATACRAATAACTAC		II			NA	NA	NA	NA	NA	NA	chr2:177014948-177015214	Island	TTCAAATTGTCGCCAAGCCCATTAGGCTACCTGAACTGTCTCAGAAAGTGCGGGTGGCTG[CG]TCGAACGGTGGTGGCTCAGAGGAAGAGATTGGGGCCGGCAGCGACCTAGGTACCTCACTC	CGCAGCCACCCGCACTTTCTGAGACAGTTCAGGTAGCCTAATGGGCTTGG	HOXD4;MIR10B	NM_014621;NR_029609	TSS1500;TSS200					2:176723155-176723249			HOXD4;MIR10B;HOXD3	ENST00000306324.3;ENST00000385011.1;ENST00000468418.2	TSS1500;TSS200;TSS200	HOXD4;MIR10B;HOXD3;HOXD3	ENST00000306324.3;ENST00000385011.1;ENST00000468418.2;ENST00000432796.2	TSS1500;TSS200;TSS200;5'UTR			chr2:177013464-177018777	6	chr2:177011625-177017831	6		TRUE		0.0770361349654608	0.0801600108817292	0.0772269511646187	0.0732405946239839
chr15	96877720	+	cg27236629	80760830		TTAAACTTCTCCACTTACTCTTAAAAAATCCRTATATAATCCATAAAAAC		II			NA	NA	NA	NA	NA	NA	chr15:96873408-96877721	Island	CGCCCCGCTCCTGGCCGCCGCCGGCCTGCATGCTTCGCCCATGTCCGCCGACCGGGTGGT[CG]CCTTTATGGACCACATACGGATCTTCCAAGAGCAAGTGGAGAAGCTCAAGGCGCTGCACG	CGCCTTTATGGACCACATACGGATCTTCCAAGAGCAAGTGGAGAAGCTCA	NR2F2;NR2F2;NR2F2;NR2F2	NM_001145155;NM_021005;NM_001145156;NM_001145157	Body;Body;Body;Body			RDMR		15:94677397-94678725									chr15:96876385-96877955	3						TRUE		0.616809044253521	0.213105480109456	0.296373410054512	0.433272009345665
chr12	5950373	+	cg25415853	90719159		CCAAATTATAACTAACCTTAACTACTCCTAACRCTATTTCCCTTTTAATC		II			NA	NA	NA	NA	NA	NA		OpenSea	AATCTGTCCCTGCTCGCTTGCTGCACATTCACGCATGCAAGAGAGCATTAAGCCTTTCAG[CG]ATCAAAAGGGAAACAGCGCCAGGAGCAGCCAAGGTCAGCTACAACCTGGAGCCAAAGGAA	CAGGTTGTAGCTGACCTTGGCTGCTCCTGGCGCTGTTTCCCTTTTGATCG	ANO2;ANO2	NM_001278596;NM_001278597	Body;Body											ANO2	ENST00000544988.1	3'UTR					chr12:5950071-5950449	5				0.818994291368305	0.835429924522717	0.829697457279152	0.89106980110438
chr5	132155450	-	cg11322797	28746136	82693377	AATAAACAAACTAAAAAAACAACCACAAAACTACCTATTACCCAACAACA	AATAAACGAACTAAAAAAACGACCGCGAAACTACCTATTACCCAACAACG	I	A	Red	rs142627363	0.0114	NA	NA	NA	NA	chr5:132155288-132155497	Island	CAGCGGGGGCGGAATAAGCGAGCTGGGGAGGCGGCCGCGGGGCTGCCTGTTGCCCAGCAA[CG]ATGCCAGCCGCGGCCTGTGCTCCCCCAAAAGCCCGAAAGCACCGCGGCAGGCAGCCAGGA	AATAAGCGAGCTGGGGAGGCGGCCGCGGGGCTGCCTGTTGCCCAGCAACG								5:132183292-132183486	5:132155174-132156730	Unclassified							chr5:132155145-132155615	3						TRUE		0.0654316785892636	0.131308914440849	0.235268889378827	0.226432792327119
chr8	65281496	+	cg18249580	95693837	95654860	ATAAAAACCTAAACAACTAAAAAACTATACAAATAAATAAACAATCCACA	ATAAAAACCTAAACGACTAAAAAACTATACGAATAAATAAACGATCCGCG	I	A	Red	NA	NA	NA	NA	NA	NA	chr8:65281903-65283043	N_Shore	GTGGCAAGCTGAGAAAGGGGCTTTAGGCCCGGGACCCCAGGCACTGACCCGCACACATCC[CG]CGGATCGCCTATTCATTCGCACAGCCCTCCAGTCGCCCAGGCTCCCATTGTTTGCTGAGC	CGCGGATCGCCTATTCATTCGCACAGCCCTCCAGTCGCCCAGGCTCCCAT						CDMR		8:65444050-65444127			RP11-32K4.1	ENST00000523191.1	TSS1500	RP11-32K4.1	ENST00000523191.1	TSS1500	chr8:65281440-65281910	3						TRUE		0.119910881421582	0.896851116542975	0.94173600452379	0.968415000402986
chr5	126627061	-	cg19552640	28652121		CATAATTCCTACCCTTATATTACCTTACCTTATATTTATTTCATTTTACC		II			NA	NA	NA	NA	NA	NA	chr5:126626053-126626901	S_Shore	ATTTTATTTTGCATAATTCCTGCCCTTGTATTGCCTTACCTTGTGTTTGTTTCATTTTGC[CG]GGCGATATAGCTGGATGTAGGGAGATTTGTGGGGAATCGGACTGAGCTTGAAAGGCAGTT	ATAATTCCTGCCCTTGTATTGCCTTACCTTGTGTTTGTTTCATTTTGCCG	MEGF10	NM_032446	5'UTR			RDMR					MEGF10;MEGF10;MEGF10;MEGF10	ENST00000503335.2;ENST00000508365.1;ENST00000418761.2;ENST00000274473.6	5'UTR;5'UTR;5'UTR;5'UTR	MEGF10;MEGF10;MEGF10;MEGF10	ENST00000503335.2;ENST00000508365.1;ENST00000418761.2;ENST00000274473.6	5'UTR;5'UTR;5'UTR;5'UTR					chr5:126625009-126627352	6		TRUE		0.114084083079702	0.122333283604356	0.167062314540059	0.123653155464341
chr14	29224912	+	cg11239048	64622857		AAACCTCTAAAACTAATACCCCRATACATACTTCCTCTATAAATTAAAAC		II			NA	NA	NA	NA	NA	NA		OpenSea	AAACAAAACATTTCTGAGGACTTAAGCTCCTAGGGGGTTGGGTGGAGTGAATTTAGGGAG[CG]CCTCAATCCATAGAGGAAGCATGCACCGGGGCATCAGTTTCAGAGGCTTATTTTAAAAAT	CGCCTCAATCCATAGAGGAAGCATGCACCGGGGCATCAGTTTCAGAGGCT	FOXG1-AS1	NR_125758	Body				TRUE				RP11-966I7.1;RP11-966I7.1;RP11-966I7.1	ENST00000551395.1;ENST00000546560.1;ENST00000549487.1	3'UTR;3'UTR;3'UTR	RP11-966I7.1;RP11-966I7.1;RP11-966I7.1	ENST00000551395.1;ENST00000546560.1;ENST00000549487.1	3'UTR;3'UTR;3'UTR	chr14:29224640-29225015	3								0.689337338088981	0.874461425151906	0.844088909780747	0.78913825909539
chr5	32793818	-	cg18924693	77779236		AAACCTACRCAACTTTACTCAAATCTAAATTCCCTCCTTAAAATATAAAC		II			NA	NA	NA	NA	NA	NA		OpenSea	AAGCTTTCAGAGGGCCTGCGCAGCTTTACTCAAATCTGGGTTCCCTCCTTAGAGTGTAGG[CG]CCAATCCTGGAGCAGTAGGCCATACATGCTGTACCTGCCTTCCACCCCCTGCTTTCTCCC	CGCCTACACTCTAAGGAGGGAACCCAGATTTGAGTAAAGCTGCGCAGGCC																			chr5:32793681-32795249	6						0.284290926875111	0.781602496987416	0.773203617465535	0.653442114651359
chr19	58728560	+	cg08095654	91685497		RCTAATTAAATAAAACAAATTACTTATTTACCAAAACRTAACTCTTACCC		II			NA	NA	NA	NA	NA	NA	chr19:58728277-58728729	Island	CCGCCAGAACTGACCTACCCAATCACCGCACCGCTGCGATCAAGCGGCGACACACGTTGC[CG]GGTAAGAGTCACGCTTTGGCAAATAAGCAACCTGCCTCATCCAATCAGCGTCTCGCCTGC	CTGATTGGATGAGGCAGGTTGCTTATTTGCCAAAGCGTGACTCTTACCCG								19:63419917-63420931																TRUE		0.130697101597478	0.22924170897287	0.226885169755998	0.158466522171712
chr2	177012191	-	cg04194947	36686902	19695207	CAAAATCTATCATAATCCATAACTCTACTCTTAAAAAACTACAATCTCCA	CGAAATCTATCATAATCCGTAACTCTACTCTTAAAAAACTACGATCTCCG	I	A	Red	NA	NA	NA	NA	NA	NA	chr2:177012371-177012675	N_Shore	GGCGATGGAGATCGAAATCTGTCATAATCCGTGGCTCTGCTCTTGAGGGACTGCGGTCTC[CG]GCTCTGCGGAGAACTTTGCGCAGTTCCCGGGGGCGGGCACCTGAAGCAGGGAGGTCTGGG	CGAAATCTGTCATAATCCGTGGCTCTGCTCTTGAGGGACTGCGGTCTCCG						RDMR		2:176720327-176720473						HOXD3	ENST00000432796.2	5'UTR			chr2:177012027-177013267	6	chr2:177011625-177017831	6		TRUE		0.170210848801586	0.199935621636571	0.194807624569972	0.197375691373785
chr14	60043704	-	cg23494015	93781326		AAAAAATAACTCTCTCTTTAACTAATTTTTCCCCTTTCAATTTCCATTAC		II			NA	NA	NA	NA	NA	NA	chr14:60043242-60043594	S_Shore	AAGCAGTCTGGGAAGAATGACTCTCTCTTTAGCTAATTTTTCCCCTTTCAATTTCCATTG[CG]TTAGTTCAGGCCTGTATCTTTTTTGTGGGCCACTGGAATCATAATAATGATCACTTTTGA	CGCAATGGAAATTGAAAGGGGAAAAATTAGCTAAAGAGAGAGTCATTCTT	C14orf38	NM_001164399	TSS200						14:60042725-60044340	Promoter_Associated	C14orf38	ENST00000537690.1	TSS200	C14orf38	ENST00000537690.1	TSS200	chr14:60043420-60043830	3						TRUE		0.727920041400897	0.108721208820317	0.0560227528492214	0.0601533610109122
chr1	91191810	+	cg12208392	57645154		CCTCTCTAAAACATAAACTTAAAATAAAATCACACATCAAAAAATTCRCC		II			NA	NA	NA	NA	NA	NA	chr1:91190489-91192804	Island	CATTCCAGCACTGGGCCGCGCGCGTGATTGATCGGTGCTGATAGCACCGCAAAATAATTA[CG]GCGAATTTTCTGATGTGTGATTTTATCCCAAGTTCATGCTTCAGAGAGGTAATCGGAGAA	CGGCGAATTTTCTGATGTGTGATTTTATCCCAAGTTCATGCTTCAGAGAG																			chr1:91188587-91191858	6	chr1:91188841-91193927	6				0.391357475840521	0.0427317809161406	0.0375815523541482	0.0640024962766087
chr6	105399558	+	cg09039890	81807869		AATCTCTAAAAATAACCATTCTTCTAATAAAAATTATACCTTTCCCCTCC		II			NA	NA	NA	NA	NA	NA	chr6:105400877-105401149	N_Shore	AATGTGTTAAGTGACTGCAATAAAGTTTCATGTCTGTATTTCCTTGTGATTAAAAAGGAT[CG]GAGGGGAAAGGTACAACTTTCACCAGAAGAATGGTTATTTCTAGAGATTACATTTCAAGT	CGGAGGGGAAAGGTACAACTTTCACCAGAAGAATGGTTATTTCTAGAGAT							TRUE										chr6:105399445-105399810	3						TRUE		0.889745674543849	0.746925335943757	0.81166393014879	0.894175914461275
chr1	217311511	+	cg00913949	79682297		AAAAAATCTATCACRCRAAATAACTCTCCCRAAAACATAAAACAATAAAC		II			NA	NA	NA	NA	NA	NA	chr1:217311467-217311773	Island	GGGGCAGAAATGACAGACGCACGAACAGCGTCTCTGTGGCTGTCTGCAGCGCGAGGTTCA[CG]TCTATTGTTTTATGCCTCCGGGAGAGCTACCCCGCGTGATAGATCTTTTCAGATCCATCA	AAAGATCTATCACGCGGGGTAGCTCTCCCGGAGGCATAAAACAATAGACG	ESRRG	NM_001134285	TSS1500					1:215377373-215378417			ESRRG;ESRRG	ENST00000493603.1;ENST00000366940.2	TSS1500;TSS1500	ESRRG;ESRRG	ENST00000493603.1;ENST00000366940.2	TSS1500;TSS1500	chr1:217310105-217311955	3						TRUE		0.127998466351507	0.391698891103708	0.41746738571013	0.401312737825978
chr5	139125818	+	cg07367725	29658234		TACCTCTTTAAAATATTACTTTAAAACCTTCACAAAACRAAAAACCCCCC		II			rs80165652	0.019097	NA	NA	NA	NA	chr5:139125902-139127711	N_Shore	GCTTGGCCTGGGGAGCCCTACATGAAACCTTGGAGCTTCTGAGCCTTCCCCCACCCCCAG[CG]GGGGGCTTTTCGTTCTGTGAAGGTCTCAAAGTAACATTCTAAAGAGGCACCGTGAGAGCC	CGGGGGGCTTTTCGTTCTGTGAAGGTCTCAAAGTAACATTCTAAAGAGGC	LOC101929696;LOC101929696	NR_105053;NR_105052	TSS200;TSS200				TRUE				CTB-35F21.2	ENST00000515306.1	TSS200	CTB-35F21.2	ENST00000515306.1	TSS200	chr5:139125385-139127435	3								0.792511722907856	0.875511390183588	0.860437734520286	0.85546546481789
chr12	77395205	-	cg14156957	86701201		TTTATTACATCTTACAACTATACACACTCCTATAATCCRTATTTATTACC		II			rs80124626	0.027537	NA	NA	NA	NA		OpenSea	GCTCTGTTCACTTTATTACATCTTGCAGCTGTGCACACTCCTGTGGTCCGTGTTTGTTAC[CG]CTTGAGCTGAGCTTTCGCTCACCGTCCACCACTGCTGTTTGCTGCCCTTGCAGACCCGCC	TTATTACATCTTGCAGCTGTGCACACTCCTGTGGTCCGTGTTTGTTACCG																	chr12:77394800-77395310	3								0.891553487194099	0.56909571787429	0.640342855698037	0.833118205547428
chr3	42977845	-	cg27084712	52737822		CAAAAAATATATAAATTCACCAATCAATATAATAACRCACTTCCRAAACC		II			NA	NA	NA	NA	NA	NA	chr3:42977830-42978090	Island	AGAGAGAAATCCAGAGAGTGTATGGGTTCACCAGTCAGTGTGATGACGCACTTCCGGGGC[CG]CCTTCGTTTTTGTCGCGCGAGGTTTTGGTTTGTGAGGATCGGCGAGTGGCGCCCACCATC	CGGCCCCGGAAGTGCGTCATCACACTGACTGGTGAACCCATACACTCTCT								3:42952781-42953185			KRBOX1-AS1;KRBOX1;KRBOX1-AS1;KRBOX1;KRBOX1;KRBOX1;KRBOX1	ENST00000447834.1;ENST00000418176.1;ENST00000447834.1;ENST00000383748.4;ENST00000418093.2;ENST00000426937.1;ENST00000418093.2	3'UTR;TSS1500;1stExon;TSS200;1stExon;5'UTR;5'UTR	KRBOX1-AS1;KRBOX1;KRBOX1;KRBOX1-AS1;KRBOX1;KRBOX1;KRBOX1;KRBOX1;KRBOX1;KRBOX1	ENST00000447834.1;ENST00000446977.2;ENST00000418176.1;ENST00000447834.1;ENST00000383748.4;ENST00000443313.1;ENST00000418093.2;ENST00000426937.1;ENST00000451200.2;ENST00000418093.2	3'UTR;TSS1500;TSS1500;1stExon;TSS200;TSS200;1stExon;5'UTR;5'UTR;5'UTR	chr3:42977700-42978035	3						TRUE		0.110378129010833	0.0620220310232777	0.0498939613796183	0.0544011656410797
chr14	70690287	-	cg23618713	63611866		AAAAAAATTCAAAAACCCAAATTACTTCCTTCTTCTTATAAAAAAAACTC		II			NA	NA	NA	NA	NA	NA		OpenSea	AAAAAAAAAAAAAAGAAATTCAGGGACCCAGGTTACTTCCTTCTTCTTGTAGGAAAAACT[CG]GTTCTTGCGACACGACGAGGAAAGATTAGGCACGGAGACACTTTGAAGGGTGAGAAGTTA	AAGAAATTCAGGGACCCAGGTTACTTCCTTCTTCTTGTAGGAAAAACTCG											RP11-486O13.2;RP11-486O13.2	ENST00000555198.1;ENST00000554008.1	TSS1500;TSS200	RP11-486O13.2;RP11-486O13.2;RP11-486O13.2	ENST00000555198.1;ENST00000554008.1;ENST00000555480.1	TSS1500;TSS200;5'UTR	chr14:70690280-70690655	3								0.188322011851424	0.110114939386899	0.0682852807283763	0.0690669923340641
chr15	31775406	+	cg01763090	32717952		AAATTTCTTTTCCATTATATCRATATCTTTTTTACATACCCTAATCCACC		II			NA	NA	NA	NA	NA	NA	chr15:31775540-31776988	N_Shore	ACCATTAGGAACGTTTGACCAAACACGTACACGGCACTGACAGAGGAGGCGCCGGCCTTC[CG]GTGGACCAGGGCATGTAAAAAAGACACCGACACAATGGAAAAGAAATCCTCGAAGGTAGA	CGGTGGACCAGGGCATGTAAAAAAGACACCGACACAATGGAAAAGAAATC	OTUD7A	NM_130901	3'UTR					15:29562601-29564280			OTUD7A	ENST00000307050.4	3'UTR	OTUD7A	ENST00000307050.4	3'UTR	chr15:31775205-31775470	3						TRUE		0.641963205540028	0.883808421357257	0.863582563146894	0.90835678173541
chr1	2706333	+	cg05031276	57698226	29724172	CCAAACAATAATAAAACAAAAAACACCACACCCAAAAAACTATATACACA	CCAAACGATAATAAAACAAAAAACGCCGCACCCGAAAAACTATATACGCG	I	C	Grn	rs146841190	0.0591	NA	NA	NA	NA	chr1:2706025-2706961	Island	CCAGCGTGCCCAGGAACGCGCTGCCCGCCAGCACCCGCAGCAGTCCCCGGCCGCACAGCG[CG]CGCACACAGCCCCCCGGGTGCGGCGCCCCCTGCTCCACTACCGTCTGGAAGTCCTCCATG	CCAGACGGTAGTGGAGCAGGGGGCGCCGCACCCGGGGGGCTGTGTGCGCG	TTC34	NM_001242672	TSS200					1:2695709-2697026			TTC34	ENST00000401095.3	TSS200	TTC34;TTC34	ENST00000401095.3;ENST00000574621.1	TSS200;TSS200	chr1:2706165-2706335	3								0.561626429479034	0.84487248427578	0.827874712636594	0.794600388349515
chr16	51189844	-	cg09842237	99616906		CTAAAACRACTTCRAACCCRAAATATAAAACAAACTTAAATAAATACCTC		II			NA	NA	NA	NA	NA	NA	chr16:51189800-51190260	Island	CTCTTAGAACACTGGAGCGGCTTCGAACCCGAAGTATGGAGCAGGCTTGGGTGGGTACCT[CG]CCCCTGGCCAAGTCTACACTGTGCGCCCTCGGCGCACTCGCTCTCCAGCAGTTCAATACC	TGGAGCGGCTTCGAACCCGAAGTATGGAGCAGGCTTGGGTGGGTACCTCG								16:49747215-49747761									chr16:51189700-51190695	3						TRUE		0.0788555855263035	0.0849829375952383	0.0858028756448249	0.0678432052420596
chr20	1569403	+	cg12795959	72617205		TACCTACTATACCTAATTTCTAAATTACAATCTAAAAACAAATTACTATC		II			NA	NA	NA	NA	NA	NA		OpenSea	TGAGGAGAGAAGACAAGCCCTGCCTCCCTCAGTTCAAGAGGAAGTGGCTATGATGGATTG[CG]ACAGCAACTTGCTTCTAGATTGTAACTTAGAAATCAGGCACAGCAGGCAGCTACAAAGCA	GCCTGCTGTGCCTGATTTCTAAGTTACAATCTAGAAGCAAGTTGCTGTCG	SIRPB1;SIRPB1	NM_006065;NM_001083910	Body;Body								SIRPB1	ENST00000262929.5	TSS200	SIRPB1;RP4-576H24.4;SIRPB1;SIRPB1	ENST00000262929.5;ENST00000567028.1;ENST00000563840.1;ENST00000565775.1	TSS200;TSS200;TSS200;3'UTR	chr20:1569300-1569490	3								0.0743570797078063	0.12991357680513	0.060751624752755	0.0755847353303242
chr15	67143737	-	cg12307823	85686941	23806945	ACCATAACAAACTCCCTCTAACAACCATATAAAAAACAAACTACAAAACA	ACCGTAACAAACTCCCTCTAACGACCGTATAAAAAACAAACTACAAAACG	I	C	Grn	NA	NA	NA	NA	NA	NA		OpenSea	AATGGGACGCGCACCGTGGCAGGCTCCCTCTGGCGGCCGTGTGGAGAACAGGCTGCAGGG[CG]CCGCGGAAGAGGCCACCCCGTGAGGAGCCCAGAGCGCTGGGCCCCGGGCAGGGAGCGTGG	ACCGTGGCAGGCTCCCTCTGGCGGCCGTGTGGAGAACAGGCTGCAGGGCG							TRUE	15:64930738-64930867	15:67142865-67144635	Unclassified							chr15:67143580-67144010	3						TRUE		0.562792532211412	0.883596000129446	0.844005981016773	0.846147098811456
chr12	53184041	+	cg13885357	17604177	27677298	TTACAACAAAAACATAAACAATAATTTAAAAAATAACTTCAATACAAACA	TTACGACGAAAACATAAACGATAATTTAAAAAATAACTTCAATACGAACG	I	A	Red	NA	NA	NA	NA	NA	NA	chr12:53183713-53183931	S_Shore	CGCCAAATCCACCGCCGATTCCACCGCCGCCTCCCCGGCCAAAGCCACTGCCTGAGCCGC[CG]CCCGCACTGAAGCCACCTCCTAAACCACCGCCCATGCCTCCGCCGTAACCTCCTCCATAG	TTACGGCGGAGGCATGGGCGGTGGTTTAGGAGGTGGCTTCAGTGCGGGCG	KRT3	NM_057088	Body			DMR		12:51469981-51470493	12:53183915-53184054	Unclassified_Cell_type_specific							chr12:53183745-53184435	3						TRUE		0.595560945806699	0.0891228899908888	0.0391851584778262	0.0649508296345584
chr2	66185442	-	cg26945241	99766299		TAATTTTCAACRAATCACCTACCACTAAAAATAAAATCCTCACTACCAAC		II			NA	NA	NA	NA	NA	NA		OpenSea	CAGCATGCCTGTAGTTTTCAGCGAGTCACCTACCACTAGGAATGGGGTCCTCACTGCCAG[CG]GGTTAGTAGGTGATCCAGTTTCAAAACTGCATTTTAGTTCAGTTTTCTTCCTCCTCAGAT	AGTTTTCAGCGAGTCACCTACCACTAGGAATGGGGTCCTCACTGCCAGCG							TRUE																	TRUE		0.691439347164674	0.82835547050492	0.804131726181775	0.80524470160994
chr8	72470700	-	cg23954787	10629531		TAAAATTTCTAAAACCRCCACTACTCTAAAAAAATCRTAAAACACAATCC		II			NA	NA	NA	NA	NA	NA	chr8:72468560-72469561	S_Shore	CGGAGGCCTCCTAGAATTTCTGGGGCCGCCACTGCTCTGGGGGAATCGTGGGACACAGTC[CG]GGGAAAGAACAAAGCTAGGCGCCAGGAAGGGCCGACCAGCCCGGACGGGTCAGCCGGGTC	AGAATTTCTGGGGCCGCCACTGCTCTGGGGGAATCGTGGGACACAGTCCG								8:72632969-72633482						RP11-1102P16.1;RP11-1102P16.1	ENST00000523327.1;ENST00000518177.1	3'UTR;3'UTR	chr8:72470025-72470935	3						TRUE		0.785191107680148	0.848120627261761	0.873807432225377	0.870283285053233
chr5	43000417	+	cg01067139	20679828	80649467	CAAAACACCAAATATACTAAACTCCAAACTAAAAACATCTAATCCCACCA	CAAAACACCGAATATACTAAACTCCGAACTAAAAACATCTAATCCCGCCG	I	C	Grn	NA	NA	NA	NA	NA	NA	chr5:43000343-43000791	Island	ACGCGATGGAGTTGCCGTGTCCCCTCCGAGTTTGGCAGGCCCGGGATTCCGCAAAGGAGG[CG]GCGGGACCAGATGCCTCCAGCCCGGAGCTCAGTACATTCGGTGTCCTGGATGCTCCCTTC	CGGCGGGACCAGATGCCTCCAGCCCGGAGCTCAGTACATTCGGTGTCCTG							TRUE	5:43036115-43036524									chr5:43000285-43000955	3						TRUE		0.0486223977931322	0.0843935082187766	0.0769743251762279	0.0838065331498034
chr1	92952655	-	cg23624705	75807321		ACCRCCTAAAATCATACCCAAACACTAAATATTAACRAAAACAATAAAAC		II			NA	NA	NA	NA	NA	NA	chr1:92945907-92952609	S_Shore	CGGGCTCTGCCACCGCCTGAGGTCATACCCAGGCACTGGGTGTTGGCGGGAGCAGTAAAG[CG]CCATAAAAGCACCACTTGGATGACTATTGCAAAGTAAGCCTTCTTCGCTCGGATTCTATG	CCGCCTGAGGTCATACCCAGGCACTGGGTGTTGGCGGGAGCAGTAAAGCG	GFI1;GFI1	NM_001127216;NM_005263	TSS1500;TSS1500			RDMR					GFI1;GFI1	ENST00000427103.1;ENST00000294702.5	TSS1500;TSS1500	GFI1;GFI1	ENST00000427103.1;ENST00000294702.5	TSS1500;TSS1500	chr1:92949025-92952755	3						TRUE		0.505020080321285	0.100732818514454	0.0945784483487557	0.0896907686694235
chr4	46534014	-	cg03095358	1747230		TAATCCAACACCCACTAAAAATCAAAAACTATAATAAACATCTTAAATTC		II			NA	NA	NA	NA	NA	NA		OpenSea	GTCAAAAACTGTAGTCCAGCACCCACTAAGAATCAGAGGCTGTGGTAAACATCTTAAGTT[CG]GATTCAGGACCAAAAAGTACTTTATCTCTAGAATAAGAGGGAAAAGAAAATACAGCATTG	AGTCCAGCACCCACTAAGAATCAGAGGCTGTGGTAAACATCTTAAGTTCG											U6	ENST00000516434.1	TSS1500	U6	ENST00000516434.1	TSS1500										0.842874014380493	0.879585203528865	0.863000081479671	0.835848728605971
chr7	156190095	+	cg18686937	91729172		CRAACTCCTACTATACRCCTTACATATTACTAAAAATACRAATACAAAAC		II			NA	NA	NA	NA	NA	NA		OpenSea	TGTGCGCATCGCGTTCTCCAGCCAAATCAAAACATGCTCCGGGCCCAGGGTCCTGATTTG[CG]CTTTGTACCCGCATCCCTAGCAACATGCAAGGCGCACAGCAGGAGCCCGACGAGTATTTT	CGCTTTGTACCCGCATCCCTAGCAACATGCAAGGCGCACAGCAGGAGCCC								7:155882727-155882909																TRUE		0.142290515006715	0.0778804870609765	0.0588113627902304	0.0788758157010085
chr6	41027097	+	cg20172737	29689195		CCTTCACTTCCTAAAATAACTTTTTACTTTTAAAAAACTCAAAACTTACC		II			NA	NA	NA	NA	NA	NA		OpenSea	GCCCTGGATTAGACTTGGGGAGTGGGGCAAAAGGTCTTGAAGAGCAAGTTTGGGCAGGAA[CG]GTAAGCTCTGAGCTTCTCAAAAGCAAAAAGCCACTCCAGGAAGTGAAGGGACCATTTGGC	CGGTAAGCTCTGAGCTTCTCAAAAGCAAAAAGCCACTCCAGGAAGTGAAG	APOBEC2	NM_006789	Body				TRUE																	TRUE		0.578171670069635	0.88241780237454	0.861507438795379	0.881602419784488
chr5	63199618	-	cg04641695	50652878		ACATTTTTATATCTCTTCTTCTACTCCTACAAACTTAATCATACATTTAC		II			rs7711613	0.268532	NA	NA	NA	NA		OpenSea	GCAAAAAGCATACATTTTTATATCTCTTCTTCTGCTCCTACAAACTTAGTCATACATTTG[CG]GAGGCCAACGCACATATACAGATATCTTCTATTAAAAAACCTTGGAATTTTGAAGGATGA	CATTTTTATATCTCTTCTTCTGCTCCTACAAACTTAGTCATACATTTGCG							TRUE																	TRUE		0.21556675653499	0.811068440543135	0.816514875531269	0.827842870224706
chr14	74230413	-	cg23367119	89676937		CAATACCAACCAAATCCCTATATCCCTTATATTCTTATATCCCTATTATC		II			NA	NA	NA	NA	NA	NA	chr14:74225626-74227209	S_Shelf	TCCCAAGTCCACAATGCCAGCCAGGTCCCTATGTCCCTTGTGTTCTTGTGTCCCTATTGT[CG]TTTCCCTCTAGAGAACTAAAGTACAACCTCCAGGACCTCATTACCTACAATTACAACAGA	CGACAATAGGGACACAAGAACACAAGGGACATAGGGACCTGGCTGGCATT	C14orf43	NM_001043318	5'UTR				TRUE				C14orf43;C14orf43	ENST00000394071.2;ENST00000486739.1	5'UTR;3'UTR	C14orf43;C14orf43	ENST00000394071.2;ENST00000486739.1	5'UTR;3'UTR			chr14:74230101-74230561	4	chr14:74216427-74230867	6		TRUE		0.873844792389457	0.830019602352282	0.837564301824785	0.808789081012281
chr3	56835829	+	cg20138711	59663923	89761121	TAATCACCTAAAATCAACAATAACATCCCAAAAAACAAACCCAACAACCA	TAATCGCCTAAAATCAACGATAACATCCCAAAAAACAAACCCGACAACCG	I	C	Grn	NA	NA	NA	NA	NA	NA	chr3:56835650-56836210	Island	CCAGGCTGCAGTTCGCTCTCTTGACCGTGAGGTAGAAGGGGTAATCCTTGGCCACCATGG[CG]GCTGCCGGGCCTGCCCTTTGGGATGTCACCGCTGACCCTAGGCGACTACAAAACTCCCAG	CGGCTGCCGGGCCTGCCCTTTGGGATGTCACCGCTGACCCTAGGCGACTA	ARHGEF3;ARHGEF3;ARHGEF3	NM_019555;NM_001128615;NM_019555	1stExon;Body;5'UTR				TRUE	3:56810691-56811410	3:56835785-56836462	Promoter_Associated	ARHGEF3;ARHGEF3;ARHGEF3;ARHGEF3;ARHGEF3	ENST00000495373.1;ENST00000296315.3;ENST00000495373.1;ENST00000296315.3;ENST00000498517.1	1stExon;1stExon;5'UTR;5'UTR;3'UTR	ARHGEF3;ARHGEF3;ARHGEF3;ARHGEF3;ARHGEF3;ARHGEF3;ARHGEF3;ARHGEF3;ARHGEF3	ENST00000465659.1;ENST00000296315.3;ENST00000495373.1;ENST00000296315.3;ENST00000481422.1;ENST00000498517.1;ENST00000477833.1;ENST00000477440.2;ENST00000486829.1	1stExon;1stExon;5'UTR;5'UTR;3'UTR;3'UTR;3'UTR;3'UTR;3'UTR	chr3:56835185-56836415	3						TRUE		0.0927986314228141	0.073733776224707	0.0777362226052246	0.0764845836874367
chr14	73958888	+	cg05690394	21753580		TAATAAATAAAACCCCRAAAAAAATACAACAAATCTCCAAATTCCAACAC		II			NA	NA	NA	NA	NA	NA	chr14:73957750-73958889	Island	GGCTCTGACATCCAGCCCCAACTTCAGTCAGGACGACCTCGGTGAGCCGGTGCTGCAGAC[CG]TGCTGGAACCTGGAGATTTGCTGTATTTTCCTCGGGGCTTCATTCACCAAGCTGAATGCC	GGTGAATGAAGCCCCGAGGAAAATACAGCAAATCTCCAGGTTCCAGCACG	HEATR4;C14orf169	NM_203309;NM_024644	Body;1stExon				TRUE	14:73027320-73028934			C14orf169	ENST00000531973.1	5'UTR	C14orf169;HEATR4	ENST00000531973.1;ENST00000565094.1	5'UTR;TSS1500	chr14:73958580-73958895	3						TRUE		0.348535916213554	0.19385715384024	0.172441295314641	0.187155502136353
chr7	71791328	-	cg16619414	65750186		AAAACTTTAACTAATAAATTACATACCTCTAAATTTCCAAATACTAAACC		II			NA	NA	NA	NA	NA	NA		OpenSea	CAGAAAGGATGAAGGCTTTAGCTAGTGGGTTACATACCTCTGGGTTTCCAAGTACTAAGC[CG]TGACCCTGTGCAACATCTCTGTGACCTGGCTACATCTCTGTTTCTTCATCTGTAAAATGG	CGGCTTAGTACTTGGAAACCCAGAGGTATGTAACCCACTAGCTAAAGCCT	CALN1;CALN1	NM_001017440;NM_031468	5'UTR;Body								CALN1;CALN1;CALN1	ENST00000329008.5;ENST00000395276.2;ENST00000431984.1	5'UTR;5'UTR;5'UTR	CALN1;CALN1;CALN1;CALN1	ENST00000329008.5;ENST00000446128.1;ENST00000395276.2;ENST00000431984.1	5'UTR;5'UTR;5'UTR;5'UTR	chr7:71791305-71791635	3								0.158085160849902	0.495459260112942	0.409443179510203	0.442809713780824
chr10	106028537	-	cg00351324	39612251		ATATTTCAAATAAACCCCTCAACCCAAATAACRCAAACRATATAAAAACC		II			NA	NA	NA	NA	NA	NA	chr10:106028542-106029047	N_Shore	TAGCGAAGTCTGTATTTCAAATGAGCCCCTCAACCCAGGTGACGCAGGCGGTGTGGGGAC[CG]CATCCGGAGGGCGACCTGGAGCCGACTGACTTCACAAAGGCCTCCTGCCGCAAACCTTCA	CGGTCCCCACACCGCCTGCGTCACCTGGGTTGAGGGGCTCATTTGAAATA	GSTO2	NM_183239	TSS200					10:106018470-106019100	10:106027989-106029477	Promoter_Associated	GSTO2	ENST00000450629.2	TSS200	GSTO2	ENST00000338595.1	TSS200	chr10:106027720-106028575	3						TRUE		0.0939842502638487	0.0797784267092151	0.0782746213962915	0.115240202976917
chr14	61122051	-	cg04166812	84631478		CCTAAACCTCCTTCTTTAACCTAAAATACCAAAAAAACAAATCTCTTCTC		II			rs7152548	0.155449	NA	NA	NA	NA	chr14:61123613-61124613	N_Shore	TACCACATTTTCCTGGACCTCCTTCTTTAACCTGAGATGCCAGGGGGACAAGTCTCTTCT[CG]GCTGCTGATTACTTCAAGATGTGGGGGCTGGTTTGAACTGAAGGATAAAGACACGCGCAC	CTGGACCTCCTTCTTTAACCTGAGATGCCAGGGGGACAAGTCTCTTCTCG						RDMR		14:60191691-60192113									chr14:61121860-61122195	3						TRUE		0.777717613808951	0.857352871995107	0.839734778038328	0.87705538859977
chr19	50119633	+	cg06378142	96758505		TAAAAATTACACAAATTAACATCCATCAACTTCTCAAAAAACAACCTATC		II			NA	NA	NA	NA	NA	NA	chr19:50119223-50119476	S_Shore	TAAGAACCAGTATGTTACAGATAATGGCAGTAGCTCACAGTCACGGGGCATCTCACTACA[CG]ACAGGCTGCCTCCTGAGAAGCTGATGGATGTTAACTTGTGTAATTTTCACCCATCCTAGT	CGACAGGCTGCCTCCTGAGAAGCTGATGGATGTTAACTTGTGTAATTTTC	PRR12	NM_020719	Body																							0.360859598853868	0.414706107120243	0.400902806050856	0.421209734990709
chr11	115631100	+	cg05578358	36727569		ACCTAACRAACCCTAAATACAAAATAATATAAACRCAAATCTTTCAAACC		II			NA	NA	NA	NA	NA	NA	chr11:115630398-115631117	Island	GGCAGGCGGAGGCTGCGCGCCTCTCGCACCTCCACGCCCACCCTCCCGCCGCCCCCCCCT[CG]GCCTGAAAGATCTGCGTCCACACCACCCTGCACCCAGGGCCCGTCAGGTTTTGCAGAAGT	CGGCCTGAAAGATCTGCGTCCACACCACCCTGCACCCAGGGCCCGTCAGG								11:115135507-115136465			CTC-774J1.2;CTC-774J1.2;CTC-774J1.2;CTC-774J1.2;CTC-774J1.2;AP000797.3	ENST00000501294.1;ENST00000537070.1;ENST00000499809.1;ENST00000514294.2;ENST00000535683.1;ENST00000539305.1	3'UTR;TSS200;TSS200;TSS200;TSS200;5'UTR	CTC-774J1.2;CTC-774J1.2;CTC-774J1.2;CTC-774J1.2;CTC-774J1.2;AP000797.3	ENST00000501294.1;ENST00000537070.1;ENST00000499809.1;ENST00000514294.2;ENST00000535683.1;ENST00000539305.1	3'UTR;TSS200;TSS200;TSS200;TSS200;5'UTR	chr11:115630180-115631190	3						TRUE		0.146709309635561	0.0761013291777815	0.0581463542670598	0.0964566290556799
chr10	16441204	+	cg11784121	51624943		ACCCAACCAAAAAAATAAACAATCAATCAATATCCATAATAATAAAATAC		II			NA	NA	NA	NA	NA	NA		OpenSea	GACCAAAAACAAAAAACAAACAAACAAACAAAAACCTCAAAAATCAGAAAGCTGAATTCA[CG]TATTTCACTATCATGGATATTGATTGATTGTCCATCTCTTTGGCTGGGCTGTCTCTTACC	CCCAGCCAAAGAGATGGACAATCAATCAATATCCATGATAGTGAAATACG											snoU13	ENST00000459384.1	TSS1500	snoU13	ENST00000459384.1	TSS1500										0.263803985885393	0.849262673829895	0.808082629301463	0.664412388934854
chr17	452707	-	cg06871344	48686279		CAAAAAACTCTAAAAACACRATCTCTATTCRTATTTACTAATATAAACAC		II			rs3744732	0.120797	NA	NA	NA	NA		OpenSea	TATGATATAAACAAAGGACTCTGGAGGCACGGTCTCTGTTCGTATTTGCTGGTGTGGGCA[CG]GGGCAGAAGTGGAGGGTGGGACGGGGCAGGGTTTGAGGGAAATCCACCGAACGAACCGAC	AAAGGACTCTGGAGGCACGGTCTCTGTTCGTATTTGCTGGTGTGGGCACG	VPS53;VPS53	NM_018289;NM_001128159	Body;Body				TRUE				VPS53	ENST00000576149.1	3'UTR	VPS53;VPS53;VPS53	ENST00000389040.5;ENST00000576149.1;ENST00000573028.1	3'UTR;3'UTR;3'UTR	chr17:452445-452750	3						TRUE		0.301164829659319	0.152844642262391	0.135607649212857	0.15361852192579
chr2	71212157	-	cg04076766	88802955	54636259	AAAAATAAAACCTAATAAACACAACAATACACAACTACACACAATAAACA	AAAAATAAAACCTAATAAACACGACGATACGCGACTACACACAATAAACG	I	A	Red	rs61732224	0.058584	NA	NA	NA	NA		OpenSea	CAGCAGCTTCCTGGAGGTGAGGCCTGATGGGCACGGCGGTGCGCGGCTGCACACAGTGGA[CG]GCCACTGGGTGGCGCCCGTGCCGCGGCTGCCTTTTGAGGTGCTGCTGCGCATGCTGTACC	GGAGGTGAGGCCTGATGGGCACGGCGGTGCGCGGCTGCACACAGTGGACG	ANKRD53;ANKRD53	NM_024933;NM_001115116	3'UTR;Body				TRUE	2:71065489-71065691	2:71211399-71212681	Promoter_Associated	ANKRD53;ANKRD53;AC007040.11	ENST00000441349.1;ENST00000272421.6;ENST00000453130.1	3'UTR;3'UTR;3'UTR	ANKRD53;ANKRD53;AC007040.11	ENST00000441349.1;ENST00000272421.6;ENST00000453130.1	3'UTR;3'UTR;3'UTR	chr2:71211585-71212290	3						TRUE		0.847813440154248	0.958688657588804	0.930309457024925	0.964028414087738
chr15	37178755	-	cg11965311	90695896		RTCTCCTACATCTACTCCRAAATCAAAAACATTACAATACAATTTACAAC		II			rs12898820	0.078923	NA	NA	NA	NA	chr15:37179516-37179782	N_Shore	AGAATCAACCCGTCTCCTGCATCTACTCCGAAGTCAAGAGCATTACAATACAATTTACAG[CG]CCTTTAACAACTCGCAAGTAAAGCATTAAAATTCGCTTTAATTGAGAAAATATTGATTTT	TCTCCTGCATCTACTCCGAAGTCAAGAGCATTACAATACAATTTACAGCG	LOC145845	NR_024264	TSS200			RDMR					RP11-122D10.1;RP11-122D10.1	ENST00000558089.1;ENST00000561259.1	TSS200;3'UTR	RP11-122D10.1;RP11-122D10.1	ENST00000558089.1;ENST00000561259.1	TSS200;3'UTR	chr15:37178620-37178770	3						TRUE		0.369496396736076	0.103405370006549	0.0763543458991606	0.0641352112676056
chr1	221054707	-	cg07179669	71627964		CCCTTAAACTCRAACCCAAAAAATTCAATTCAACATCAATTCCAAAACAC		II			NA	NA	NA	NA	NA	NA	chr1:221054554-221054888	Island	CAATCCTGAGTCCCTTAAACTCGAACCCAAGAAATTCAGTTCAGCATCAGTTCCAAGACA[CG]TTTCCAGGTACGGAAAAACTCCAGAGTACTGCCTAACGGGCGAGCCGACTAACAGTCAGA	CGTGTCTTGGAACTGATGCTGAACTGAATTTCTTGGGTTCGAGTTTAAGG	HLX	NM_021958	Body			CDMR		1:219120960-219121605			HLA-AS1;HLX;HLX;HLX	ENST00000552026.1;ENST00000549319.1;ENST00000549319.1;ENST00000366903.5	TSS1500;5'UTR;1stExon;ExonBnd	HLA-AS1;HLX;HLX;HLX;HLX	ENST00000552026.1;ENST00000427693.1;ENST00000549319.1;ENST00000549319.1;ENST00000366903.5	TSS1500;5'UTR;5'UTR;1stExon;ExonBnd	chr1:221054185-221055255	3						TRUE		0.398994761181953	0.0970646347258464	0.102591372259434	0.122527483989403
chr13	31377233	-	cg19975936	58778836	73775993	TAAACAAAACAAACACACCATCTAATAACAACTCTCAAAACATCCACACA	TAAACAAAACAAACGCGCCATCTAATAACAACTCTCAAAACGTCCACACG	I	C	Grn	NA	NA	NA	NA	NA	NA	chr13:31377145-31377493	Island	GGGGCTCCTGAGTAGGCAGGGCAGACGCGCCATCTAGTGGCAGCTCTCAGGACGTCCACA[CG]CCTGCTCCTGCGGGCTCCCGCGCCCTGGGGTGGCAGGCACCGGCATGCTAGAGGTTAACG	TAGGCAGGGCAGACGCGCCATCTAGTGGCAGCTCTCAGGACGTCCACACG								13:30275172-30275486	13:31376984-31377940	Unclassified	LINC00398	ENST00000414407.1	TSS200	LINC00398	ENST00000414407.1	TSS200	chr13:31376940-31377535	3						TRUE		0.0472939618325206	0.0717541334514319	0.0884903978306898	0.106362816844227
chr12	4810234	+	cg10993517	31698166	51759205	AACATCCATAATTCTTCATCTTCCACATCCACTTTATCACCAAAAACACA	AACATCCGTAATTCTTCATCTTCCACATCCACTTTATCACCGAAAACACG	I	C	Grn	NA	NA	NA	NA	NA	NA		OpenSea	GATGTGAAAAGTGGATAGAAAGATGTGGGTCAGTCTGAGGGATGTTTAGAAAGTTGAATG[CG]TGCTTCCGGTGATAAAGTGGATGTGGAAGATGAAGAATCACGGATGCTTCCGAAGTTCTT	AGCATCCGTGATTCTTCATCTTCCACATCCACTTTATCACCGGAAGCACG							TRUE				RP11-234B24.2	ENST00000527518.1	3'UTR	RP11-234B24.6;RP11-234B24.2	ENST00000543979.1;ENST00000527518.1	5'UTR;3'UTR	chr12:4809725-4810335	3						TRUE		0.214128366992666	0.95742544202827	0.951319112966994	0.163692212510888
chr15	56567891	-	cg22330822	60640113		TTATATATTTTATTTATCTATATTTTTTTAACCCACACRACTTTATTATC		II			NA	NA	NA	NA	NA	NA		OpenSea	TGCTATTATTGTTATATATTTTGTTTGTCTATATTTTTTTAACCCACACGACTTTATTGT[CG]TTATTTTTTTAAATGCTCAACATTCCCTTATATTACCAATAGATTTAACTTTTCTGAACT	CGACAATAAAGTCGTGTGGGTTAAAAAAATATAGACAAACAAAATATATA											U6	ENST00000362914.1	TSS1500	U6;TEX9	ENST00000362914.1;ENST00000560827.1	TSS1500;5'UTR										0.690814435718698	0.856933124082418	0.931160197297877	0.886585692938427
chr14	70041888	+	cg00160911	53807213		AAAAAAAAATCACAATTTACATCAAACRCCATATTTCCACCCAATTATTC		II			NA	NA	NA	NA	NA	NA	chr14:70038108-70040302	S_Shore	ATGAAGGAATTGCTCAGCTTGTTTCTAAAGGAAACCCTGAGGAGCAAACAAACTTGATAG[CG]AATAATTGGGTGGAAATATGGCGCCTGATGCAAATTGTGATTTTTTTTTTTTCAATGAAA	AAAAAAAATCACAATTTGCATCAGGCGCCATATTTCCACCCAATTATTCG	CCDC177	NM_001271507	TSS1500						14:70040441-70042418	Unclassified									chr14:70037662-70042008	6	chr14:70038040-70042251	6				0.310436057631009	0.826477692526286	0.808570316589052	0.788167115349047
chr18	76069470	-	cg17870959	67668928		AAAACTATATATTTCTATATTACTACAAAAACCRACTATAAAAATCCCAC		II			NA	NA	NA	NA	NA	NA	chr18:76069222-76069699	Island	CGCGCATCCGTGAAGCTGTGTGTTTCTGTGTTACTACAGGGGCCGGCTGTGGAAATCCCA[CG]CTCCAGACCGCGTGCCGGGCAGGCCCAGCCCGGAGGCCCGTCCAGGAGCGCGGCTGCGGG	AAGCTGTGTGTTTCTGTGTTACTACAGGGGCCGGCTGTGGAAATCCCACG								18:74170082-74170687									chr18:76069185-76069995	3						TRUE		0.144266618829906	0.0640617816270487	0.0612725422494651	0.0744461355144622
chr8	54569999	+	cg01887995	13783593		CTATTATAACCTTAACACAAATAAAAACTACAAAACAACCRTTTTATTTC		II			NA	NA	NA	NA	NA	NA	chr8:54569667-54570010	Island	TAGACTGAGGCAGGCTCAGCCTCGGGGGTCCGCCACGGCTGCGGCAGTTTGTGCAGAATC[CG]AAATAAAACGGTTGCCTTGCAGCTTTCATTTGTGTTAAGGCCACAACAGTTTCTGGGCTG	TGTTGTGGCCTTAACACAAATGAAAGCTGCAAGGCAACCGTTTTATTTCG								8:54732264-54733177											chr8:54569235-54572443	6	chr8:54569080-54571502	6		TRUE		0.536184341589747	0.905409831328087	0.925797246558198	0.922580711590241
chr11	115631116	+	cg24186674	65766570		AACAAACTTCTACAAAACCTAACRAACCCTAAATACAAAATAATATAAAC		II			NA	NA	NA	NA	NA	NA	chr11:115630398-115631117	Island	GCGCCTCTCGCACCTCCACGCCCACCCTCCCGCCGCCCCCCCCTCGGCCTGAAAGATCTG[CG]TCCACACCACCCTGCACCCAGGGCCCGTCAGGTTTTGCAGAAGTTTGCTGAGGGTCCTCA	GCAAACTTCTGCAAAACCTGACGGGCCCTGGGTGCAGGGTGGTGTGGACG								11:115135507-115136465			CTC-774J1.2;CTC-774J1.2;CTC-774J1.2;CTC-774J1.2;CTC-774J1.2;AP000797.3	ENST00000501294.1;ENST00000535683.1;ENST00000537070.1;ENST00000499809.1;ENST00000514294.2;ENST00000539305.1	3'UTR;TSS200;TSS1500;TSS1500;TSS1500;5'UTR	CTC-774J1.2;CTC-774J1.2;CTC-774J1.2;CTC-774J1.2;CTC-774J1.2;AP000797.3	ENST00000501294.1;ENST00000535683.1;ENST00000537070.1;ENST00000499809.1;ENST00000514294.2;ENST00000539305.1	3'UTR;TSS200;TSS1500;TSS1500;TSS1500;5'UTR	chr11:115630180-115631190	3						TRUE		0.166659834478864	0.106117220568281	0.125820378678352	0.152954565517702
chr10	77127199	-	cg27367142	98731386		ATTACACAATAACRCTCCRAAAACTACTTCATTCCCAAAAATTTAATAAC		II			rs76160885	0.010417	NA	NA	NA	NA		OpenSea	TGGTTAGGACAATTGCACAATGGCGCTCCGGAGACTGCTTCATTCCCAGAGGTTTGGTGG[CG]TTTGTGGCTGCTGCAGCCCTGGTCTGCCGGACGGGGCCATACATCATCGTGTCATTTTAC	CGCCACCAAACCTCTGGGAATGAAGCAGTCTCCGGAGCGCCATTGTGCAA							TRUE				ZNF503;ZNF503-AS1	ENST00000418818.2;ENST00000531808.1	3'UTR;5'UTR	ZNF503;ZNF503-AS1	ENST00000418818.2;ENST00000531808.1	3'UTR;5'UTR								TRUE		0.647306089479543	0.0988432448465075	0.0860250896348751	0.061091025095704
chr5	13867120	-	cg01409259	84708943		AAAACTTAATCTATCTTATCCACTACTATATAATCAACACCAAAAACAAC		II			rs797055	0.09317	NA	NA	NA	NA		OpenSea	TCCGTGGGGGCAAGGCTTGATCTGTCTTATCCACTACTGTGTAGTCAGCACCAAGGACAG[CG]CCCGGCAATTGCTGAGCTCTGTGTTATTTGTGTAACCAAGGAACGCTGTGGAAAGGAGGA	AGGCTTGATCTGTCTTATCCACTACTGTGTAGTCAGCACCAAGGACAGCG	DNAH5	NM_001369	Body								CTB-51A17.1	ENST00000503244.1	5'UTR	CTB-51A17.1	ENST00000503244.1	5'UTR	chr5:13867000-13867230	3								0.143697858982509	0.757203628842719	0.717582672896714	0.544391706783616
chr15	79574676	-	cg01938189	25701239		CRACCRTAAAACCAACCCTAATCATCAAATTATTCCCAATTTTAAAAATC		II			NA	NA	NA	NA	NA	NA	chr15:79576059-79576270	N_Shore	ATGAAATCCAACGGCCGTGGAACCAGCCCTGATCATCAAATTATTCCCAGTTTTGAGGAT[CG]CACTGCACCCTCCTCTCTCCCTCTCTTTCCTACACCTTGGACAGACAGCCTGAGATTCCA	GGCCGTGGAACCAGCCCTGATCATCAAATTATTCCCAGTTTTGAGGATCG	ANKRD34C;ANKRD34C-AS1	NM_001146341;NR_038997	TSS1500;Body					15:77361614-77362266			ANKRD34C;RP11-17L5.4;RP11-17L5.4;RP11-17L5.4;RP11-17L5.4;RP11-17L5.4;RP11-17L5.4;RP11-17L5.4;RP11-17L5.4	ENST00000421388.2;ENST00000560872.1;ENST00000559225.1;ENST00000560533.1;ENST00000560732.1;ENST00000559979.1;ENST00000560452.1;ENST00000557790.1;ENST00000558297.1	TSS1500;3'UTR;3'UTR;3'UTR;3'UTR;3'UTR;3'UTR;3'UTR;3'UTR	ANKRD34C;RP11-17L5.4;RP11-17L5.4;RP11-17L5.4;RP11-17L5.4;RP11-17L5.4;RP11-17L5.4;RP11-17L5.4;RP11-17L5.4	ENST00000421388.2;ENST00000560872.1;ENST00000559225.1;ENST00000560533.1;ENST00000560732.1;ENST00000559979.1;ENST00000560452.1;ENST00000557790.1;ENST00000558297.1	TSS1500;3'UTR;3'UTR;3'UTR;3'UTR;3'UTR;3'UTR;3'UTR;3'UTR					chr15:79574498-79577133	6				0.0585505000530527	0.0642387133417374	0.0582745365733566	0.0489027464055486
chr3	13008969	-	cg06059056	10684172	25671204	TCCTCTCCAAATTACAATACAAACACCACATAACAACCACAATAAAAACA	TCCTCTCCGAATTACAATACAAACACCACATAACGACCGCAATAAAAACG	I	A	Red	NA	NA	NA	NA	NA	NA	chr3:13008648-13009210	Island	GAAGGGACTGGGTCCTCTCCGAGTTGCAGTGCAGGCACCACATGGCGGCCGCAGTGGGAG[CG]GGCCGGGCCGGGAGCCGGGACCCAGGCCCAGCAGAGGCCGCCGACTCCCGCCAGCGAGCC	TCCTCTCCGAGTTGCAGTGCAGGCACCACATGGCGGCCGCAGTGGGAGCG	IQSEC1;IQSEC1	NM_001134382;NM_014869	Body;TSS200					3:12983735-12984569	3:13008122-13010089	Promoter_Associated	IQSEC1;IQSEC1;IQSEC1	ENST00000273221.4;ENST00000473088.1;ENST00000273221.4	5'UTR;3'UTR;1stExon	IQSEC1;IQSEC1;IQSEC1;IQSEC1	ENST00000273221.4;ENST00000474467.1;ENST00000473088.1;ENST00000273221.4	5'UTR;TSS200;3'UTR;1stExon	chr3:13008560-13009055	3						TRUE		0.125174703004892	0.103863596936879	0.125628310789737	0.130089000933187
chr13	36841043	-	cg19141625	98652179		ATCCTACTACATAATAAATAAACCAATTACAAATTACCTCCTATTTTCTC		II			NA	NA	NA	NA	NA	NA		OpenSea	AATCAGAACAGATCCTGCTACATGGTGAGTGAGCCAGTTACAAATTACCTCCTATTTTCT[CG]TATCACTATCCATACTCCTAGTTTTAGAACTGGTCTTCTGAGAAGCAGACACTAAGATGG	CGAGAAAATAGGAGGTAATTTGTAACTGGCTCACTCACCATGTAGCAGGA	CCDC169-SOHLH2;CCDC169;CCDC169;CCDC169;CCDC169;CCDC169;CCDC169;CCDC169	NM_001198910;NM_001144983;NM_001144982;NM_001144984;NM_001198908;NM_001144986;NM_001144985;NM_001144981	Body;Body;Body;Body;Body;Body;Body;Body								RNU6-71	ENST00000384474.1	TSS1500	RNU6-71;CCDC169;CCDC169;CCDC169	ENST00000384474.1;ENST00000479850.2;ENST00000471781.1;ENST00000486683.1	TSS1500;3'UTR;3'UTR;3'UTR										0.864994449181858	0.932390035765828	0.829688698496317	0.852644316321446
chr4	13297106	+	cg08456674	59777596		TTCCTTATCTATCAAATAAAAACACAAATCCTACCCTTTCCTAAAAATAC		II			rs16888504	0.014931	NA	NA	NA	NA		OpenSea	TGGACATATGGGAGCTGGGTGTTTGAGGGCAGGTCACGCCTACTCCATGCCCCCTCATAG[CG]TACCTCTAGGAAAGGGCAGGATTTGTGTTCCCATTTGACAGATAAGGAAACTGAGGCCAG	TCCTTATCTGTCAAATGGGAACACAAATCCTGCCCTTTCCTAGAGGTACG																					chr4:13296251-13297257	6				0.417976492003329	0.846508519012437	0.764536997334029	0.618232302566201
chr18	77139072	-	cg24884543	67603964	2674245	CTTTCTTCCCAATACCACATCAACACCTATTAAATAAAATTCCTCTACCA	CTTTCTTCCCGATACCGCATCAACGCCTATTAAATAAAATTCCTCTACCG	I	T	Red	NA	NA	NA	NA	NA	NA	chr18:77138797-77139201	Island	CAATCAAGCTGCCTTTCTTCCCGATACCGCATCAGCGCCTGTTGAATGGAATTCCTCTGC[CG]TCATCTGTCGGCGCTGGAGCATCCTGAGTTTCCGGACGGGCCCGGCCCTGCGAGGGCGCG	CGGCAGAGGAATTCCATTCAACAGGCGCTGATGCGGTATCGGGAAGAAAG							TRUE	18:75239537-75240422	18:77138821-77139631	Unclassified							chr18:77139040-77139295	3						TRUE		0.0793994326287298	0.13780091054341	0.132607082682825	0.12827830798971
chr3	143393375	+	cg18566197	79680237		TAACATATACTACCTAAAATCACRACTAAATATCRCTCTAATTCTAAAAC		II			NA	NA	NA	NA	NA	NA		OpenSea	CACCCATAAACACACGAGCAGTGCCAGCGCCCTGGTTCACACTTCCCCTTGAAACCGGTG[CG]CCCCAGAATTAGAGCGACACCTAGCCGTGATTTTAGGTAGTACATGCTAGGAAAGCTTAT	CGCCCCAGAATTAGAGCGACACCTAGCCGTGATTTTAGGTAGTACATGCT	SLC9A9	NM_173653	Body						3:143392596-143393768	Unclassified				SLC9A9	ENST00000483124.1	3'UTR	chr3:143393225-143393495	3								0.0664290845576325	0.0917933496450203	0.0930329994812657	0.0800219122666554
chr18	77207209	-	cg00445548	47670291	24729943	CACAACAACTAAAACTAAACTAAAACCACAAAACAAAAACCACCTCTTCA	CACGACGACTAAAACTAAACTAAAACCACGAAACAAAAACCGCCTCTTCG	I	C	Grn	NA	NA	NA	NA	NA	NA	chr18:77206921-77207546	Island	CTGTGGTGACCACACGGCGGCTGAGGCTAAGCTGGAGCCACGGAGCAAGGGCCGCCTCTT[CG]CCTGCCCGGGCCCCTCTAGCCCCATCTTCCCTCTGCCCACTGACATCTGAGAATCCGCCG	CACGGCGGCTGAGGCTAAGCTGGAGCCACGGAGCAAGGGCCGCCTCTTCG	NFATC1;NFATC1;NFATC1;NFATC1;NFATC1	NM_006162;NM_172388;NM_172389;NM_172387;NM_172390	Body;5'UTR;Body;Body;Body				TRUE	18:75307809-75308409			NFATC1;NFATC1	ENST00000397790.2;ENST00000545796.1	5'UTR;5'UTR	NFATC1;NFATC1	ENST00000397790.2;ENST00000545796.1	5'UTR;5'UTR			chr18:77202020-77222374	6				TRUE		0.115015018927826	0.0840020509284549	0.863058482887407	0.0924566251860089
chr9	100498418	+	cg12120033	66700538		TCAAACAATCTTATATATACAAACATTCACAACAACCCAATAAAAAACRC		II			rs2805798	0.289816	NA	NA	NA	NA		OpenSea	CCCTGTCATTTAATTGCTCTGTACCTTAGGTTCATCATCTGTCATGTGGCATGACTATAG[CG]CGTCCTCCACTGGGCTGTTGTGAATGTCTGCACATATAAGACTGCTTGATATAAGTGGTG	CGCGTCCTCCACTGGGCTGTTGTGAATGTCTGCACATATAAGACTGCTTG																										0.754103669413064	0.820197223719284	0.783121593976173	0.817021050581591
chr4	997012	-	cg00810208	35754223	85640483	AACAAAAAACCAAACCAAACCAAAATCCCAAAAAAATAAAATCCAAAACA	AACGAAAAACCGAACCGAACCGAAATCCCGAAAAAATAAAATCCGAAACG	I	A	Red	rs113289555	0.142726	NA	NA	NA	NA	chr4:995482-997541	Island	GGGCCGCGGAGGGGCGAGGGGCCGGGCCGGGCCGGGGTCCCGGGGGGGTGGGGTCCGGGG[CG]GGGGCTCCGAGGCGGTGTGGGTGGGAGGTGGAGCGGTGGGCCGGGGGCGTTCGCCCTGAG	CGCCCCGGACCCCACCCCCCCGGGACCCCGGCCCGGCCCGGCCCCTCGCC	IDUA	NM_000203	Body				TRUE	4:985293-987930	4:996765-997083	Unclassified_Cell_type_specific				IDUA;IDUA;IDUA	ENST00000514417.1;ENST00000502829.1;ENST00000514698.1	TSS1500;5'UTR;5'UTR	chr4:996825-997330	3						TRUE		0.405015834472334	0.0941540833212483	0.0788496568625435	0.0832337714058144
chr7	145395986	+	cg27635135	7659446		ACTAAATACTCAAAAAACCTACTATATCCTTATCCATTATAATTTTTTCC		II			NA	NA	NA	NA	NA	NA		OpenSea	TAAGGTGTGTTTTACCTGAATGTAACTGGAGGCTATTTCAAATTAGCAGAGGCATAAAAA[CG]GAAAAAATTACAATGGATAAGGACACAGTAGGCTTTTTGAGTATCCAGTTCAAATGAATG	CGGAAAAAATTACAATGGATAAGGACACAGTAGGCTTTTTGAGTATCCAG						CDMR											chr7:145395965-145396290	3						TRUE		0.748916290456618	0.854876772290418	0.898258363613582	0.829446540506818
chr14	45267997	-	cg02278912	83649557		TACTATACTAAATTTCTAAAATCTTAACTATCCCAACRAAACAAAATTCC		II			NA	NA	NA	NA	NA	NA		OpenSea	GGGCCAGCAGCTGCTGTGCTGGATTTCTGGGGTCTTAGCTGTCCCAGCGGGGCAGGGTTC[CG]GACCTGCACCCGGCCATGGCCATGCCTGAGCCTCCCCCTGCTCCCCCCGCTCCCCCCACC	GCTGTGCTGGATTTCTGGGGTCTTAGCTGTCCCAGCGGGGCAGGGTTCCG								14:44337381-44337921									chr14:45267905-45268235	3						TRUE		0.220102028895206	0.075496422542005	0.0774393558127831	0.0595526817938028
chr14	74761279	+	cg14133494	59744956		ACCAAAACCRATCCCTATACTCTACCTTATATAAAACCTCTAAAATCAAC		II			NA	NA	NA	NA	NA	NA		OpenSea	GAGCCAAGGAGTAGCTTCCACTTCTTAAACGCAAACCTCTGCCTGCACTATCAATCCTAA[CG]CTGATTTCAGAGGCCTCACATAAGGCAGAGCACAGGGACCGGTTCTGGCCCTGGAGGGAA	CGCTGATTTCAGAGGCCTCACATAAGGCAGAGCACAGGGACCGGTTCTGG	ABCD4;ABCD4	NR_003256;NM_005050	Body;Body						14:74760652-74761629	Unclassified	AC005519.4;ABCD4	ENST00000554532.1;ENST00000556289.1	TSS200;TSS1500	ABCD4;AC005519.4;ABCD4;ABCD4;ABCD4;ABCD4;ABCD4;ABCD4;ABCD4;ABCD4;ABCD4;ABCD4;ABCD4	ENST00000489678.1;ENST00000554532.1;ENST00000481935.1;ENST00000553486.1;ENST00000553745.1;ENST00000496015.1;ENST00000557554.1;ENST00000469672.1;ENST00000556119.1;ENST00000460308.2;ENST00000555617.1;ENST00000554453.1;ENST00000556289.1	3'UTR;TSS200;3'UTR;3'UTR;3'UTR;3'UTR;3'UTR;3'UTR;3'UTR;3'UTR;3'UTR;3'UTR;TSS1500			chr14:74760943-74761804	6	chr14:74760661-74761805	6				0.604933501443852	0.0928357194348058	0.10414486648094	0.100484252631887
chr3	13008878	+	cg11397854	14647930		RAAAAAAACCCAATCCCTTCTAAAACTAAAACTTAACAACRAATAAAAAC		II			NA	NA	NA	NA	NA	NA	chr3:13008648-13009210	Island	TCCCCACAGCCTGCGCCAGCCCACCGCTCAGCACCCGGGAAGGCCGCTCGCCCCGCGCCG[CG]CCCTCACCCGCTGTCAAGCTCTAGCTCCAGAAGGGACTGGGTCCTCTCCGAGTTGCAGTG	GAGAGGACCCAGTCCCTTCTGGAGCTAGAGCTTGACAGCGGGTGAGGGCG	IQSEC1;IQSEC1	NM_001134382;NM_014869	Body;Body					3:12983735-12984569	3:13008122-13010089	Promoter_Associated	IQSEC1	ENST00000473088.1	3'UTR	IQSEC1;IQSEC1	ENST00000473088.1;ENST00000474467.1	3'UTR;3'UTR	chr3:13008560-13009055	3					TRUE	TRUE		0.200958896100099	0.0834140257939573	0.0910647799072986	0.0882428676375919
chr14	71228388	-	cg12984098	37694123		AATATAATAATACACRCCAATAACTCTCAATAATCATATCCTCAAATACC		II			NA	NA	NA	NA	NA	NA		OpenSea	AAAATTAGCTAGGTGTGGTAGTGCACGCCAGTGACTCTCAATAATCATGTCCTCAAATAC[CG]GTATCTACCAAGCACCCGTTGCTACTAATCATTAAAGCACCAAAGCTTGTGAAAGCCTTA	GTGTGGTAGTGCACGCCAGTGACTCTCAATAATCATGTCCTCAAATACCG	MAP3K9;MAP3K9;MAP3K9;MAP3K9	NM_001284231;NM_001284230;NM_033141;NM_001284232	Body;Body;Body;5'UTR								MAP3K9;MAP3K9	ENST00000542284.1;ENST00000553414.1	TSS1500;5'UTR	MAP3K9;MAP3K9	ENST00000542284.1;ENST00000553414.1	TSS1500;5'UTR										0.282596924875164	0.0840578018943151	0.0840077313512579	0.0658854542828254
chr7	27164285	-	cg22772747	36704967		TAAAATCTCACTTCTAAAAAATTCATTCCTAATAAAACCCTAACRACTCC		II			NA	NA	NA	NA	NA	NA	chr7:27162087-27162426	S_Shore	AAATGGTAAGTTGGAATCTCACTTCTGAGAGATTCATTCCTAGTGAGGCCCTGACGACTC[CG]ATCCATTCCTGACGATCTGCATTAATTATTTAATGAGTCACGTGACCTCAAAGATTACAA	CGGAGTCGTCAGGGCCTCACTAGGAATGAATCTCTCAGAAGTGAGATTCC	HOXA3	NM_153631	5'UTR			CDMR	TRUE				HOXA3;HOXA-AS2;HOXA-AS2;HOXA-AS2	ENST00000317201.2;ENST00000517550.1;ENST00000521159.1;ENST00000521687.1	5'UTR;5'UTR;5'UTR;5'UTR	HOXA3;HOXA3;HOXA3;HOXA3;HOXA-AS2;HOXA-AS2;HOXA-AS2	ENST00000317201.2;ENST00000522788.1;ENST00000521779.1;ENST00000521401.1;ENST00000517550.1;ENST00000521159.1;ENST00000521687.1	5'UTR;5'UTR;5'UTR;3'UTR;5'UTR;5'UTR;5'UTR			chr7:27162510-27164694	6	chr7:27159885-27165984	6		TRUE		0.61763373620477	0.49488914170582	0.50615118597513	0.491120921432602
chr14	70690454	-	cg26146732	44619199		AATAAAAAAAACTCCTATTAACAAACCCCCACRTCACAAACTAACTTACC		II			NA	NA	NA	NA	NA	NA		OpenSea	AGGGGCTCCTGAGTGAGAGGGGCTCCTGTTAACAGGCCCCCACGTCACAGACTAACTTGC[CG]GTTACCGCACAGGAACGGGAGGGGCCGACTCCTCCCCATGCAAACAGCGGCAGCTTCCCG	CGGCAAGTTAGTCTGTGACGTGGGGGCCTGTTAACAGGAGCCCCTCTCAC								14:69760189-69760338			RP11-486O13.2;RP11-486O13.2	ENST00000554008.1;ENST00000555198.1	TSS200;TSS200	RP11-486O13.2;RP11-486O13.2;RP11-486O13.2	ENST00000554008.1;ENST00000555198.1;ENST00000555480.1	TSS200;TSS200;5'UTR	chr14:70690280-70690655	3						TRUE		0.27222890133921	0.12077023357431	0.0963856460485248	0.0732611381641108
chr5	33693177	-	cg09711053	99606941		TTATTAACACTCTCTCCACTATCATCAAAAAATCAACAAATCTATTAATC		II			NA	NA	NA	NA	NA	NA		OpenSea	GGACTGCTTATTTATTAACACTCTCTCCACTGTCATCAAAGGGTCAGCAAGTCTGTTAGT[CG]GAAGCCTGCAATTCAGCTATCTCTGTTGCTGCTACACCCAGCTCACACATAACTGCTTGA	TATTAACACTCTCTCCACTGTCATCAAAGGGTCAGCAAGTCTGTTAGTCG	ADAMTS12	NM_030955	Body								ADAMTS12	ENST00000504582.1	3'UTR	ADAMTS12	ENST00000504582.1	3'UTR	chr5:33693100-33693410	3								0.128423688726059	0.816204041245704	0.753628232346083	0.834368827907342
chr13	27202820	-	cg09011602	18770571		AAATTCCTCTTTTCATTTTCTATTCCATAATAACATAAATCCAAAATACC		II			rs73496309	0.018756	NA	NA	NA	NA		OpenSea	TGCCAGTACGGAGATTCCTCTTTTCATTTTCTATTCCATGGTAACATGAGTCCAAAGTAC[CG]TGGTGGCATCCAGAACTTGCAGTTCAGTGGGATCTTTGCCTTGTTCCTGCTAAGTGTGTG	CGGTACTTTGGACTCATGTTACCATGGAATAGAAAATGAAAAGAGGAATC	WASF3;WASF3	NM_006646;NM_001291965	5'UTR;5'UTR						13:27202664-27204017	Unclassified_Cell_type_specific	WASF3;WASF3	ENST00000361042.4;ENST00000335327.5	5'UTR;5'UTR	WASF3;WASF3	ENST00000361042.4;ENST00000335327.5	5'UTR;5'UTR					chr13:27202500-27203886	6				0.520859161451254	0.874195425608831	0.853156105290688	0.89657058992106
chr1	196866512	-	cg10627839	7618280	13730897	ACACCCAAATAAACACATATTACAAAACTCAAATTTACTATCTACAAACA	ACGCCCAAATAAACGCGTATTACAAAACTCAAATTTACTATCTACAAACG	I	A	Red	NA	NA	NA	NA	NA	NA		OpenSea	CTGTGAGTACAGACGCCCAAGTGGACGCGTGTTACAAAACTCAGATTTGCTGTCTGCAGA[CG]GCTTGTGTGTTAATCCGCTCAATGGACCCTCTGCCTTATCTCAAGAGCCTGGGGCCAGTG	ACGCCCAAGTGGACGCGTGTTACAAAACTCAGATTTGCTGTCTGCAGACG	CFHR4	NM_006684	Body				TRUE	1:195132934-195133153									chr1:196866260-196866630	3						TRUE		0.786624688067404	0.854914306523041	0.881482877196288	0.893407996856273
chr2	239140340	-	cg04166618	46614977	87779495	AACACAAAAATATCAAATATCAAATACAACAAAAAACTCAAAACTCACCA	AACACGAAAATATCGAATATCAAATACGACAAAAAACTCAAAACTCGCCG	I	C	Grn	NA	NA	NA	NA	NA	NA	chr2:239140096-239140659	Island	AGTGCTTTAAGAAGCACGAGGATGTCGAGTGTCAAATGCGGCAAAGGGCTCAGAGCTCGC[CG]CCAAGGGGCGTGGCCTCCGGGCCGCGGCGGCCTCTGGGAGTTGTAGTCCCGCCTCAACTT	CGGCGAGCTCTGAGCCCTTTGCCGCATTTGACACTCGACATCCTCGTGCT	LOC643387;LOC151174;LOC151174	NR_026923;NR_026925;NR_026926	Body;TSS200;TSS200	high-CpG:238804953-238805106				2:238804642-238805131	2:239139148-239140591	Unclassified_Cell_type_specific	AC016757.3;AC016757.3;AC016757.3;AC016757.3;AC016757.3;AC096574.4;AC096574.4	ENST00000409942.1;ENST00000470346.1;ENST00000334973.4;ENST00000409376.1;ENST00000409070.1;ENST00000456601.1;ENST00000456601.1	TSS200;TSS200;TSS200;TSS1500;TSS1500;1stExon;5'UTR	AC016757.3;AC016757.3;AC016757.3;AC016757.3;AC016757.3;AC016757.3;AC096574.4;AC096574.4	ENST00000409942.1;ENST00000475669.1;ENST00000470346.1;ENST00000334973.4;ENST00000409376.1;ENST00000409070.1;ENST00000456601.1;ENST00000456601.1	TSS200;TSS200;TSS200;TSS200;TSS1500;TSS1500;1stExon;5'UTR	chr2:239140180-239140435	3						TRUE		0.0908821409672473	0.567648402821658	0.57874414599441	0.549514769662411
chr11	115630748	-	cg12918457	33638262	77688245	AATAAAAATACCAAAAAAAATAACAACCACTCCACCAAATATCATTACCA	AATAAAAATACCAAAAAAAATAACGACCGCTCCGCCGAATATCATTACCG	I	C	Grn	NA	NA	NA	NA	NA	NA	chr11:115630398-115631117	Island	CTTCCCTCCTCCAGTGAAAGTACCAGAAGAGATGGCGGCCGCTCCGCCGAGTGTCATTAC[CG]CGGAAGCAGCAGAAGCCGGCGGCAGGAGCGGGCCCGAGAGCCCGCGGCCAGTGGCCTGCG	AGTGAAAGTACCAGAAGAGATGGCGGCCGCTCCGCCGAGTGTCATTACCG								11:115135507-115136465			CTC-774J1.2;CTC-774J1.2;CTC-774J1.2;CTC-774J1.2;CTC-774J1.2;CTC-774J1.2;CTC-774J1.2;CTC-774J1.2;CTC-774J1.2;AP000797.3	ENST00000499809.1;ENST00000501294.1;ENST00000514294.2;ENST00000537070.1;ENST00000535683.1;ENST00000514294.2;ENST00000537070.1;ENST00000499809.1;ENST00000535683.1;ENST00000539305.1	3'UTR;3'UTR;3'UTR;3'UTR;3'UTR;1stExon;1stExon;1stExon;1stExon;5'UTR	CTC-774J1.2;CTC-774J1.2;CTC-774J1.2;CTC-774J1.2;CTC-774J1.2;CTC-774J1.2;CTC-774J1.2;CTC-774J1.2;CTC-774J1.2;AP000797.3	ENST00000499809.1;ENST00000501294.1;ENST00000514294.2;ENST00000537070.1;ENST00000535683.1;ENST00000514294.2;ENST00000537070.1;ENST00000499809.1;ENST00000535683.1;ENST00000539305.1	3'UTR;3'UTR;3'UTR;3'UTR;3'UTR;1stExon;1stExon;1stExon;1stExon;5'UTR	chr11:115630180-115631190	3						TRUE		0.0762719459041101	0.144591066540802	0.159054188752029	0.270821332154234
chr1	158944784	-	cg02490589	31663911		ACTTTAAAAAAACTACRCAAAATTTACCTAAATTCTACCATTTTAAATAC		II			NA	NA	NA	NA	NA	NA		OpenSea	CCTGCATTTTGGCTTTGAAGGGACTACGCAAAGTTTGCCTAGGTTCTACCATTTTAAATA[CG]CATTATGGTCTGTTTCTATAGCCGTTAGATTTATTTGACTGCATCTAAACCTCCCTTAGC	CTTTGAAGGGACTACGCAAAGTTTGCCTAGGTTCTACCATTTTAAATACG	PYHIN1;PYHIN1;PYHIN1;PYHIN1	NM_198930;NM_198929;NM_152501;NM_198928	Body;Body;3'UTR;3'UTR								PYHIN1;PYHIN1	ENST00000368138.3;ENST00000368140.1	3'UTR;3'UTR	PYHIN1;PYHIN1	ENST00000368138.3;ENST00000368140.1	3'UTR;3'UTR								TRUE		0.285807543198199	0.642390563688057	0.650649478691676	0.681960762268818
chr3	13009511	+	cg05592666	86721129		RCCAATATTAAAAAAACTACRCAAAATCCTCCTTCCAAAACAAAAACTTC		II			NA	NA	NA	NA	NA	NA	chr3:13008648-13009210	S_Shore	AGGCGCGGGGTGCAGAGCGCAAGGGCGGAGTCCCAGACACTGCATCCAGGTCCCAGCGCG[CG]AAGCCTCTGTTCTGGAAGGAGGACTTTGCGCAGCCCCTCCAACACTGGCGCCTCCCGGGA	CCAGTGTTGGAGGGGCTGCGCAAAGTCCTCCTTCCAGAACAGAGGCTTCG	IQSEC1;IQSEC1	NM_014869;NM_001134382	TSS1500;Body					3:12983735-12984569	3:13008122-13010089	Promoter_Associated	IQSEC1;IQSEC1	ENST00000273221.4;ENST00000473088.1	TSS1500;3'UTR	IQSEC1;IQSEC1;IQSEC1	ENST00000474467.1;ENST00000273221.4;ENST00000473088.1	TSS1500;TSS1500;3'UTR	chr3:13009085-13009755	3								0.108294351992535	0.0921157709536941	0.0914843590939242	0.0822362759609096
chr7	156190025	+	cg19130610	34611175	31619861	AAAACATATTTTAATTTAACTAAAAAACACAATACACACAAACAATACCA	GAAACATATTTTAATTTAACTAAAAAACGCGATACGCACAAACAATACCG	I	A	Red	NA	NA	NA	NA	NA	NA		OpenSea	TCGGCACCTTCTTTCCAGGGCATGCGACGTGATCATTTTCACGAATGCAGCGTGTTTTCC[CG]GCACTGCCTGTGCGCATCGCGTTCTCCAGCCAAATCAAAACATGCTCCGGGCCCAGGGTC	CGGCACTGCCTGTGCGCATCGCGTTCTCCAGCCAAATCAAAACATGCTCC								7:155882727-155882909																TRUE		0.235852412922477	0.160766684049272	0.192680687458755	0.147609177125334
chr21	41239214	-	cg19069346	76760202		AAATCRAACATTTCCTTCCATCCTAACRAAATTTAAAACAACRACCTAAC		II			rs73904457	0.058097	NA	NA	NA	NA		OpenSea	ACTTTTTAAAGAAATCGAGCATTTCCTTCCATCCTGGCGGAATTTGGAGCAGCGACCTAA[CG]TGCCGTTCTCTTTTGCACCACTAGGTGGCCCCTGGTGCTCTCAGATGTCGGCCAGGCTTG	AATCGAGCATTTCCTTCCATCCTGGCGGAATTTGGAGCAGCGACCTAACG	PCP4	NM_006198	TSS200				TRUE		21:41238871-41240099	Unclassified	PCP4;PCP4	ENST00000328619.5;ENST00000468717.1	TSS200;TSS200	PCP4;PCP4;PCP4;TMPRSS3	ENST00000328619.5;ENST00000462224.1;ENST00000468717.1;ENST00000553129.1	TSS200;TSS200;TSS200;3'UTR	chr21:41239120-41239395	3						TRUE		0.351081128703401	0.0427015302474138	0.0670805085250629	0.0470422116527943
chr19	45016425	-	cg02822634	81633967		ATCCTCTATAACCTAAATTTAACCCTTTATCCCTAATAACCTTAATTTTC		II			NA	NA	NA	NA	NA	NA		OpenSea	TTTGACACTGGGTCCTCTGTAGCCTGGATTTAGCCCTTTATCCCTAATGGCCTTGGTTTT[CG]TCTCTATAAAATGGGGCTGGATTGGACAGTTTCTAGAAAGCCTTCCATATCAAAAGGCCT	TCCTCTGTAGCCTGGATTTAGCCCTTTATCCCTAATGGCCTTGGTTTTCG	CEACAM20;CEACAM20;CEACAM20;CEACAM20	NM_001102599;NM_001102598;NM_001102597;NM_001102600	Body;Body;Body;Body								CEACAM20;CEACAM20;CEACAM20	ENST00000454753.1;ENST00000431738.1;ENST00000316962.7	3'UTR;3'UTR;3'UTR	CEACAM20;CEACAM20;CEACAM20	ENST00000454753.1;ENST00000448350.1;ENST00000316962.7	3'UTR;3'UTR;3'UTR			chr19:45016369-45016804	6	chr19:45016113-45017466	6				0.137566692447859	0.0501721338096785	0.0889788579817748	0.0882088319755475
chr13	20767968	-	cg09195389	59752980		ACTTCCTCCTCTTTTCRCAACTAAAAAACTACAAAAAAATAACTCCTTTC		II			rs9509086	0.450319	NA	NA	NA	NA	chr13:20766208-20767779	S_Shore	CGGCCCAGCCAACTTCCTCCTCTTTTCGCAACTGGGGAACTGCAAGGAGGTGACTCCTTT[CG]GGGTGAGGAGGCCCAGACTTTTCAGAAAGGAAAGAGGGCAGGTAAAACCTGCCAAGCCCC	CTTCCTCCTCTTTTCGCAACTGGGGAACTGCAAGGAGGTGACTCCTTTCG	GJB2	NM_004004	TSS1500					13:19665828-19666139			GJB2	ENST00000382848.4	TSS1500	GJB2	ENST00000382848.4	TSS1500	chr13:20767805-20768815	3						TRUE		0.349386032233308	0.113174865426638	0.0941815550504999	0.111458729417654
chr1	26690537	+	cg12813724	80739899	95654397	CACAATCCAATAACCAACCTTTTTCAAATAAAATCCCACAAATCTACACA	CACAATCCGATAACCAACCTTTTTCAAATAAAATCCCACAAATCTACGCG	I	A	Red	NA	NA	NA	NA	NA	NA	chr1:26686516-26687281	S_Shelf	GCGCTCCCTGGGCGCCCCCTGCTGGGCGATGCGGATGGTGAGGCCAATCGCATCGGCGGT[CG]CGCAGATTTGTGGGATCCCACTTGAAAAAGGTTGGTCATCGGACTGTGGTCTAGACTCAC	CGCGCAGATTTGTGGGATCCCACTTGAAAAAGGTTGGTCATCGGACTGTG	ZNF683;ZNF683	NM_001114759;NM_173574	Body;Body					1:26563076-26563127	1:26690210-26690753	Unclassified	ZNF683	ENST00000374203.3	3'UTR	ZNF683	ENST00000374203.3	3'UTR	chr1:26690320-26690590	3						TRUE		0.617492895484686	0.145433233308327	0.192546169108669	0.328119703190327
chr2	171676925	+	cg14005211	33606947	85683539	ACACACCTTTAAAACCTAAAATACAAATACATAACTAAACTAAAAACCCA	ACGCGCCTTTAAAACCTAAAATACGAATACGTAACTAAACTAAAAACCCG	I	C	Grn	rs34210682	0.014747	NA	NA	NA	NA	chr2:171676552-171676980	Island	AAGAGAGCCCGGGACCCTGCTGTAAAACAGCAAGCAGCACGTGTCCCAGGCACACTGTTG[CG]GGCCCTTAGCCTAGCTACGCATCCGCACCCCAGGCTTCAAAGGCGCGCTGGGCGCTCTAT	CGGGCCCTTAGCCTAGCTACGCATCCGCACCCCAGGCTTCAAAGGCGCGC	GAD1;GAD1	NM_000817;NM_013445	Body;Body			RDMR		2:171384759-171385226	2:171676916-171677083	Unclassified	GAD1	ENST00000429023.1	5'UTR	GAD1;GAD1	ENST00000485013.1;ENST00000429023.1	TSS1500;5'UTR	chr2:171676265-171677135	3						TRUE		0.77198071433699	0.318674580518512	0.486903452249987	0.602426842643267
chr5	180018495	+	cg10508993	62752840	88632275	AAAAACAAAAACCAAATATAAAAAACCTCATAACCTTACCCAAACAACCA	AAAAACGAAAACCGAATATAAAAAACCTCGTAACCTTACCCGAACAACCG	I	C	Grn	NA	NA	NA	NA	NA	NA	chr5:180017099-180019062	Island	AGAGCCCCAGGAGGGCGGCGAGCTTCATGGCGCGGGGGCTCGGGGCGCGCGGGGAACCTG[CG]GCTGCCCGGGCAAGGCCACGAGGCTTCTTATACCCGGTCCTCGCCCCTCCAGCGCCGGCC	CGGCTGCCCGGGCAAGGCCACGAGGCTTCTTATACCCGGTCCTCGCCCCT	SCGB3A1	NM_052863	TSS200				TRUE	5:179949706-179951668	5:180018124-180018566	Unclassified_Cell_type_specific	SCGB3A1;SCGB3A1	ENST00000292641.3;ENST00000292641.3	1stExon;5'UTR	SCGB3A1;SCGB3A1;SCGB3A1	ENST00000512120.1;ENST00000292641.3;ENST00000292641.3	TSS1500;1stExon;5'UTR	chr5:180018225-180019015	3						TRUE		0.0902845927379784	0.0872713258386427	0.0699881867733311	0.0734866370620989
chr10	106028928	-	cg02105002	9793331	84603412	AACACCAAAACTAATTAACAAATAAAATCACATACAAAAAACAAACCCCA	AACGCCGAAACTAATTAACGAATAAAATCACGTACGAAAAACAAACCCCG	I	T	Red	NA	NA	NA	NA	NA	NA	chr10:106028542-106029047	Island	GCTGATGCTCTGGGCGCCGGGGCTAGTTGGCGGGTAGGATCACGTGCGAGGGGCAGGCCC[CG]TCTAGGCCCCGCCTCCTTGCTGCTGCTGCCGCCGCCAATCCTGGTCCGGTTGCCCGAGTT	CGGGGCCTGCCCCTCGCACGTGATCCTACCCGCCAACTAGCCCCGGCGCC	GSTO2;GSTO2	NM_183239;NM_183239	5'UTR;1stExon	high-CpG:106018915-106018947				10:106018470-106019100	10:106027989-106029477	Promoter_Associated	GSTO2;GSTO2	ENST00000450629.2;ENST00000450629.2	1stExon;5'UTR	GSTO2;GSTO2	ENST00000338595.1;ENST00000338595.1	1stExon;5'UTR	chr10:106028685-106029015	3						TRUE		0.192020053607436	0.087809311598452	0.0732692264786595	0.0880003854464322
chr13	36052985	-	cg04916802	28627908		RCCCCTTACCTTCTTAAACCACCTACAAAACACCCTTAATTATCAAAAAC		II			NA	NA	NA	NA	NA	NA	chr13:36052553-36053119	Island	CCCAAGACCTCGCCCCTTGCCTTCTTGGGCCACCTGCAGAACACCCTTGGTTGTCAAGGA[CG]TGAGACAGCCGAGGACGGGGAGGCCCCAGGGCTGTTCGGGGGACCTTAAGTGGGTCCAAC	CGTCCTTGACAACCAAGGGTGTTCTGCAGGTGGCCCAAGAAGGCAAGGGG	MIR548F5;NBEA	NR_031646;NM_015678	Body;Body					13:34950494-34951119			NBEA;NBEA;NBEA	ENST00000543274.1;ENST00000537702.1;ENST00000402346.1	5'UTR;5'UTR;5'UTR	NBEA;NBEA;NBEA	ENST00000543274.1;ENST00000537702.1;ENST00000402346.1	5'UTR;5'UTR;5'UTR	chr13:36052565-36053630	3						TRUE		0.301536001898535	0.0814479440927374	0.074644533884866	0.0807587518634658
chr2	198315508	-	cg04311722	88630580	93642408	TACACATAATACTCATAAACTAACACAAATTCTAAATAAACATAAAATCA	TACGCGTAATACTCGTAAACTAACACGAATTCTAAATAAACATAAAATCG	I	A	Red	NA	NA	NA	NA	NA	NA	chr2:198317967-198318631	N_Shelf	GGGAGCCAGGGCTGCGCGTGGTGCTCGTGGGCTGGCACGGGTTCTGGGTGGGCATGGGGT[CG]GCCGGCCCCGCACTCGGCGCGGCCGGCGCCTTCTGGGCTTGATCCAGGGACGAGCTCCCT	TGCGCGTGGTGCTCGTGGGCTGGCACGGGTTCTGGGTGGGCATGGGGTCG								2:198023539-198023782																TRUE		0.449247341527413	0.777623127890624	0.857557540091684	0.837127845884413
chr1	115397599	-	cg04987755	42675102		AAACCATTAATTCTTTCTATTACCCTCATAAACCRTATATAACAATTCRC		II			NA	NA	NA	NA	NA	NA	chr1:115397448-115397942	Island	TTCTGAGGCGGGAGCCATTGGTTCTTTCTGTTGCCCTCATAGACCGTATGTAGCAGTTCG[CG]TGGGCACAGAACCCACGGTTTCCCGCTAGTTCTTCAAAGGTGAGGGCAGGTGCCCCGAGT	CGCGAACTGCTACATACGGTCTATGAGGGCAACAGAAAGAACCAATGGCT	SYCP1;SYCP1;SYCP1;SYCP1;SYCP1;SYCP1;SYCP1	NM_001282541;NM_001282542;NM_003176;NM_001282541;NM_001282542;NM_003176;NR_104211	1stExon;1stExon;1stExon;5'UTR;5'UTR;5'UTR;Body					1:115198972-115199456			SYCP1;SYCP1;SYCP1;SYCP1;SYCP1	ENST00000369522.3;ENST00000369522.3;ENST00000536734.1;ENST00000536734.1;ENST00000369518.1	1stExon;5'UTR;1stExon;5'UTR;TSS200	SYCP1;SYCP1;SYCP1;SYCP1;SYCP1;SYCP1;SYCP1	ENST00000369522.3;ENST00000369522.3;ENST00000536734.1;ENST00000536734.1;ENST00000455987.1;ENST00000455987.1;ENST00000369518.1	1stExon;5'UTR;1stExon;5'UTR;1stExon;5'UTR;TSS200					chr1:115397223-115397898	4				0.350413466545418	0.0536658131883389	0.0630424688359467	0.0653468350589752
chr1	173180530	-	cg01290890	3611843		TTTTATACTCCAAAACCTCAAAATCCAAAAATCAACTTTAAATCATCCTC		II			NA	NA	NA	NA	NA	NA		OpenSea	CTGGTTAATGTTTTTGTACTCCAGGACCTCAAAATCCAAGAATCAACTTTGAATCATCCT[CG]TTCCCAGTCATCAAGCTTTGTAGGCTAGCCCTGCAATGCAGTTTTTTCTTTCCTCCTCTT	CGAGGATGATTCAAAGTTGATTCTTGGATTTTGAGGTCCTGGAGTACAAA																					chr1:173179344-173180983	6				0.492164411788629	0.747833928522287	0.814468618497627	0.807457068420126
chr16	2903246	-	cg06077305	52666565	92744386	AAAAACAATACACAAAAAAACTAATATAAACCCCAAACCTATTACACTCA	AAAAACGATACGCAAAAAAACTAATATAAACCCCGAACCTATTACGCTCG	I	A	Red	NA	NA	NA	NA	NA	NA	chr16:2902829-2903362	Island	TCTTCTCCACCCAGGAGCGGTGCGCAGAGAGGCTGATGTAGACCCCGGGCCTGTTGCGCT[CG]GCACAGCCCTCGCCCCAGCTGATGATGCCGGCCAGCAGCCAGGCGCCGTCCACCTGGCAC	AGGAGCGGTGCGCAGAGAGGCTGATGTAGACCCCGGGCCTGTTGCGCTCG	PRSS22	NM_022119	Body					16:2842846-2843536						PRSS22	ENST00000575164.1	3'UTR	chr16:2903040-2903495	3						TRUE		0.187183287458536	0.827246644766848	0.794980580094548	0.740408798692224
chr10	106028519	-	cg22955449	16669106		AAATAAATAACRAAATCTATATTTCAAATAAACCCCTCAACCCAAATAAC		II			rs45463693	0.084095	NA	NA	NA	NA	chr10:106028542-106029047	N_Shore	TCAGCAGGCTGGGGTGGGTAGCGAAGTCTGTATTTCAAATGAGCCCCTCAACCCAGGTGA[CG]CAGGCGGTGTGGGGACCGCATCCGGAGGGCGACCTGGAGCCGACTGACTTCACAAAGGCC	GGTGGGTAGCGAAGTCTGTATTTCAAATGAGCCCCTCAACCCAGGTGACG	GSTO2	NM_183239	TSS200					10:106018470-106019100	10:106027989-106029477	Promoter_Associated	GSTO2	ENST00000450629.2	TSS200	GSTO2	ENST00000338595.1	TSS200	chr10:106027720-106028575	3						TRUE		0.0674489109245174	0.0673643665586563	0.0731803837199258	0.0481872551041452
chr2	177014685	-	cg12127282	59657170		AAAAAAAAATAAACACAAAATATTCCCCTCTCRCTTCTTTTTCTTCTACC		II			NA	NA	NA	NA	NA	NA	chr2:177014948-177015214	N_Shore	TCGGGCAGTAGGAAAAGGAGTAGACACAGGATATTCCCCTCTCGCTTCTTTTTCTTCTGC[CG]CTGAGGGCATTTGTTCCTTTCTGGAAAATACCACTTGGTAAGGAGGAGGGTTATTTGGAT	CGGCAGAAGAAAAAGAAGCGAGAGGGGAATATCCTGTGTCTACTCCTTTT	HOXD4;MIR10B	NM_014621;NR_029609	TSS1500;TSS1500			RDMR		2:176722692-176722932	2:177014584-177014772	Unclassified_Cell_type_specific	MIR10B;HOXD3;HOXD4	ENST00000385011.1;ENST00000468418.2;ENST00000306324.3	TSS1500;TSS1500;TSS1500	MIR10B;HOXD3;HOXD4;HOXD3	ENST00000385011.1;ENST00000468418.2;ENST00000306324.3;ENST00000432796.2	TSS1500;TSS1500;TSS1500;5'UTR			chr2:177013464-177018777	6	chr2:177011625-177017831	6	TRUE	TRUE		0.112293515419609	0.0915693928779361	0.111077669720284	0.073241813022471
chr14	60043137	-	cg06114035	37741584		CCTCAATAATTTAACTACTACTAAAAATTAAACRAAATCACCTCAACTAC		II			NA	NA	NA	NA	NA	NA	chr14:60043242-60043594	N_Shore	CGGATTTGTCACCTCAGTAATTTAACTACTACTGAGGGTTGAGCGAAGTCACCTCAGCTG[CG]CTAGGGCAGGAGATCTGGGCACTTGGTCCCACCCGCCACCTCTCTCTCCCCAGCCTCCAA	CGCAGCTGAGGTGACTTCGCTCAACCCTCAGTAGTAGTTAAATTACTGAG	CCDC175	NM_001164399	Body					14:59112800-59113347	14:60042725-60044340	Promoter_Associated							chr14:60043005-60043410	3								0.524072339138011	0.073115227598107	0.0669724658571743	0.0558214140714956
chr1	221055401	+	cg02455346	43741884		AATCCTTAACCTACCAACCTAAAAATCCCCRTAAAACTTAAAACTATTTC		II			NA	NA	NA	NA	NA	NA	chr1:221055492-221055800	N_Shore	GGGGCCATTCGGTGTATGTGCGAAGGGCTTTCTGAATGAGGGTGGAATCGACAGTTAACA[CG]AAACAGTTTCAAGCCTTACGGGGACCCCCAGGCTGGCAGGTCAAGGACTGGACACTGAAC	GTCCTTGACCTGCCAGCCTGGGGGTCCCCGTAAGGCTTGAAACTGTTTCG	HLX	NM_021958	Body			RDMR		1:219121720-219122400	1:221055354-221056003	Unclassified_Cell_type_specific	HLX	ENST00000549319.1	1stExon	HLX;HLX	ENST00000427693.1;ENST00000549319.1	5'UTR;1stExon			chr1:221049644-221064287	6	chr1:221047152-221056867	6		TRUE		0.835553920409254	0.858496715961092	0.838510580281593	0.814318945248642
chr4	41867415	+	cg14227486	43623101		AACRAAAATAATTTAAAATTTCRTAATCCCATCTCTACCCCAAAATTCCC		II			NA	NA	NA	NA	NA	NA	chr4:41867385-41867586	Island	CACACCACCTAGCACAGACAGCACCAGCTCACGGCCGCCGCAGTCCCTGGGTGGCCTCTA[CG]GGAATCCTGGGGCAGAGATGGGATTACGAAACCCTAAACCACTCCCGCTGCGCGCGAATC	CGGGAATCCTGGGGCAGAGATGGGATTACGAAACCCTAAACCACTCCCGC																	chr4:41867165-41867655	3						TRUE		0.468458633568379	0.830545461726835	0.731760727799694	0.725382132916601
chr3	38080704	+	cg00030422	66675937	39669202	CTAAAAACCTCCACATTTTAAAACTCCTAATCTCCATAACAACCAAAACA	CTAAAAACCTCCGCGTTTTAAAACTCCTAATCTCCATAACAACCGAAACG	I	C	Grn	NA	NA	NA	NA	NA	NA	chr3:38080628-38081187	Island	AGAGAAAGGCAAGGCGGAAGGGGTGAGGCCGGAAGCCGAAGTGCCGCAGGGAGTTAGCGG[CG]TCTCGGTTGCCATGGAGACCAGGAGCTCCAAAACGCGGAGGTCTTTAGCGTCCCGGACCA	CTAAAGACCTCCGCGTTTTGGAGCTCCTGGTCTCCATGGCAACCGAGACG	DLEC1;DLEC1;DLEC1;DLEC1	NM_007335;NM_007337;NM_007337;NM_007335	5'UTR;5'UTR;1stExon;1stExon				TRUE	3:38055646-38056292	3:38080065-38082042	Promoter_Associated	DLEC1;DLEC1	ENST00000346219.3;ENST00000346219.3	5'UTR;1stExon	DLEC1;DLEC1;DLEC1	ENST00000452631.2;ENST00000440294.2;ENST00000440294.2	5'UTR;1stExon;5'UTR	chr3:38080540-38080790	3						TRUE		0.0504152178286166	0.072724579077631	0.0969465995190781	0.08937888771692
chr11	4456403	+	cg12619972	77791828		TAACCATATACTTTAATTAACTCTTCAAATAACTATCTCCCCTAATAATC		II			NA	NA	NA	NA	NA	NA		OpenSea	AACTGTTTCCCTATCCGTGTAACCTGGAGAGGTTGATTCCTACTTCATAGGCTACTATGG[CG]ATTACTAGGGGAGACAGTTATCTGAAGAGCCAATTAAAGTACATGGCCACAAAACAGTGG	GGCCATGTACTTTAATTGGCTCTTCAGATAACTGTCTCCCCTAGTAATCG							TRUE																	TRUE		0.195595439130253	0.065404810651959	0.0586383257589788	0.0628199220355448
chr2	136875637	-	cg03608167	41679971		TAACAAAACAAATTAAAACTAAACTTACACTAATCCCCTCCATAATAACC		II			NA	NA	NA	NA	NA	NA	chr2:136874086-136875780	Island	TTGTACATTTATGACAAAGCAGGTTGAAACTGGACTTACACTGATCCCCTCCATGGTAAC[CG]CTGGTTCTCCAGATGCGGTGGCTACTGGAGCACTCAGGCCCTCGGCGTCACTTTGCTACC	GACAAAGCAGGTTGAAACTGGACTTACACTGATCCCCTCCATGGTAACCG	CXCR4;CXCR4	NM_003467;NM_003467	1stExon;5'UTR			DMR		2:136590497-136592659			CXCR4;CXCR4;CXCR4;CXCR4;CXCR4	ENST00000537957.1;ENST00000466288.1;ENST00000537957.1;ENST00000241393.3;ENST00000241393.3	5'UTR;TSS1500;1stExon;1stExon;5'UTR	CXCR4;CXCR4;CXCR4;CXCR4;CXCR4	ENST00000537957.1;ENST00000466288.1;ENST00000537957.1;ENST00000241393.3;ENST00000241393.3	5'UTR;TSS1500;1stExon;1stExon;5'UTR	chr2:136874865-136876330	3					TRUE	TRUE		0.054073336405119	0.0444237908229871	0.0564762066117453	0.0498659988576952
chr4	54970175	+	cg02381898	18760946		CTTCTTATTTCCCCTAATAAAAATAATCTACTTAAACTCCTATTCTTTAC		II			NA	NA	NA	NA	NA	NA	chr4:54966163-54968063	S_Shelf	TCCCAAGAAGCAGGCCTCTCCGCGCGCGAGAACAGAGGTGGGAGGACGGGAGTTTGCAGG[CG]CAAAGAACAGGAGTTTAAGCAGACTATTTCCACCAGGGGAAATAAGAAGCACAAAGAGCG	TTCTTATTTCCCCTGGTGGAAATAGTCTGCTTAAACTCCTGTTCTTTGCG						RDMR		4:54664494-54665226	4:54970026-54970282	Unclassified_Cell_type_specific	AC110298.1	ENST00000408292.1	TSS1500	AC110298.1	ENST00000408292.1	TSS1500	chr4:54969840-54970555	3						TRUE		0.846307385229541	0.898499189457721	0.918797261889654	0.949095712253607
chr19	6683391	-	cg04557709	92609213		AAAAACAACAAATACACCTTACATCTCAATATTCTAATATTTTAAATTAC		II			NA	NA	NA	NA	NA	NA		OpenSea	CAAAGGAAAAAAAAAACAACAAATACACCTTGCATCTCAATGTTCTAATGTTTTAAATTA[CG]GTGTAGTCAAATACTCATCTTACTATGAATTTCATTTCCCTGTATCTTTATTTTGTTTTA	AAAACAACAAATACACCTTGCATCTCAATGTTCTAATGTTTTAAATTACG	C3	NM_000064	Body											C3	ENST00000467528.1	TSS200					chr19:6681859-6683419	6				0.73287019168918	0.520853939993406	0.604704020317834	0.749272705870483
chr1	157670328	+	cg17134153	57808953		CAAATCTCATCTAAATAACAACTTCCTACCCTCCTTCTTAAAAATAAATC		II			NA	NA	NA	NA	NA	NA		OpenSea	CCACAGAAGCATGGGCACCGGCCGGGCAGAGGGTTGGGAAAGTCTGTCTCACCAAAAGCC[CG]ACTTATCTCCAAGAAGGAGGGCAGGAAGCTGCTACTCAGATGAGACCTGCAAGAATCAGA	AGGTCTCATCTGAGTAGCAGCTTCCTGCCCTCCTTCTTGGAGATAAGTCG	FCRL3	NM_052939	5'UTR								FCRL3;FCRL3;FCRL3	ENST00000368186.5;ENST00000368184.3;ENST00000292392.5	5'UTR;5'UTR;5'UTR	FCRL3;FCRL3;FCRL3;FCRL3;FCRL3;FCRL3;FCRL3	ENST00000496769.1;ENST00000492769.1;ENST00000368186.5;ENST00000485028.1;ENST00000368184.3;ENST00000292392.5;ENST00000480682.1	3'UTR;5'UTR;5'UTR;5'UTR;5'UTR;5'UTR;3'UTR								TRUE		0.0800881984923856	0.0723168719332947	0.0675229435353914	0.0563163556203
chr5	164774572	-	cg14018478	18683536		CCAATAAATAACTCAAATAACTTTATTTCCACACTTCAAATCAAATAAAC		II			NA	NA	NA	NA	NA	NA		OpenSea	CACGTTTCAGTCCAATAAGTAGCTCAAATGACTTTGTTTCCACACTTCAGATCAAATAGA[CG]TTAATACTTAAAACGTACCATTTATTATTTTGTTCAATTGGCTGTTGCATGTTCATTAGA	CGTCTATTTGATCTGAAGTGTGGAAACAAAGTCATTTGAGCTACTTATTG											CTC-535M15.2	ENST00000522189.1	TSS1500	CTC-535M15.2	ENST00000522189.1	TSS1500										0.916707558657289	0.840130023640662	0.863349484185872	0.859187019568597
chr6	40996055	-	cg24419528	40712947		AAAAAAAATAATAAACACAACCAAAAACAACTACTATATTCCTCTTAAAC		II			rs145718552	0.0247	NA	NA	NA	NA	chr6:40995802-40996241	Island	CCGAGGGTTCTGGGAAGGGTGGTGGGCACAGCCAGGAACAGCTGCTGTGTTCCTCTTAGG[CG]TAGGAGAACAACCCCTCTCGCCCCTACACCTCCTCCGGCCCTGCCCGCTGGGCGCTCAGA	CGCCTAAGAGGAACACAGCAGCTGTTCCTGGCTGTGCCCACCACCCTTCC	UNC5CL	NM_173561	3'UTR				TRUE	6:41103796-41104209	6:40994975-40996894	Promoter_Associated	UNC5CL	ENST00000244565.3	3'UTR	UNC5CL	ENST00000244565.3	3'UTR	chr6:40995345-40996855	3						TRUE		0.0646411678479138	0.0768667002380733	0.0591601640405372	0.0730649381803406
chr2	66463513	-	cg06746379	78723837		ATAAAAACCCAAATTTTCCATCCACACACRACATTTAAAAAATTCAAATC		II			NA	NA	NA	NA	NA	NA		OpenSea	ATGTGAGAAGTGTGGGGGCCCAAGTTTTCCATCCACACACGGCATTTGAGAAGTTCAAGT[CG]AGGGCTTGATTTATTTTGAAATTACTTCTGATTGCATGGACTGTGTTCTTTCAGCCGTAA	TGGGGGCCCAAGTTTTCCATCCACACACGGCATTTGAGAAGTTCAAGTCG											AC118345.1	ENST00000411785.1	TSS200	AC118345.1	ENST00000411785.1	TSS200										0.812281177732129	0.801931254259414	0.79918080873804	0.788504266623732
chr13	109741117	+	cg09966204	63740156		TAACCAAACTACTATAACCTCTCCTCCTCTATATACTTCTATCTAAAAAC		II			NA	NA	NA	NA	NA	NA		OpenSea	TCCTTCATGCTCGGCACCGCCACAGGCTGCCCTTCCGCATCGCGCGAGAAGAAGACACAG[CG]CCTTTAGACAGAAGCACACAGAGGAGGAGAGGCCACAGCAGCCTGGCCATGGCCAGACGA	CGCCTTTAGACAGAAGCACACAGAGGAGGAGAGGCCACAGCAGCCTGGCC	MYO16	NM_015011	Body					13:108538994-108539234																TRUE		0.948038444498694	0.0808877625320334	0.0809220776782865	0.0791851781079317
chr2	177012706	+	cg23986620	14804541		TAAAACAAACTACTAATTAACAAACTCTTAACAAAAATAAACRCCTTAAC		II			NA	NA	NA	NA	NA	NA	chr2:177012371-177012675	S_Shore	TGTCTCCTTGGGCCTCCCTAGACCTTCGCGGCCCTTCCCTGCTCTGCACAGGTGCAGCTC[CG]CCAAGGCGCTCACTTCTGTTAAGAGCTTGCTAATTAGCAGCCTGTCTTATTAGCGGCTTC	CGCCAAGGCGCTCACTTCTGTTAAGAGCTTGCTAATTAGCAGCCTGTCTT						RDMR		2:176720618-176721054						HOXD3	ENST00000432796.2	5'UTR	chr2:177012385-177012795	3						TRUE		0.218883855659302	0.484040137698674	0.47161528649759	0.388919737122342
chr9	14349430	+	cg13446474	69642891	94774233	AAACAAAAACCCACATAAAAAACATAACACAAAATACCTTTAACATCTCA	AAACAAAAACCCGCATAAAAAACATAACGCGAAATACCTTTAACGTCTCG	I	A	Red	NA	NA	NA	NA	NA	NA	chr9:14349307-14349515	Island	CCCGACATTAAATTTAGGGGGTGTGGAAGCGTAGACTGGGTTCAACCGGGAAATTTTCCC[CG]AGACGCCAAAGGCATTCCGCGTTATGTTTCCCATGCGGGTTTCTGCTTTTTGATAGCGAA	AAGCAGAAACCCGCATGGGAAACATAACGCGGAATGCCTTTGGCGTCTCG						RDMR		9:14339156-14339659			RP11-120J1.1;RP11-120J1.1	ENST00000416996.1;ENST00000440947.1	5'UTR;5'UTR	RP11-120J1.1;RP11-120J1.1	ENST00000416996.1;ENST00000440947.1	5'UTR;5'UTR	chr9:14349185-14349450	3						TRUE		0.0881395052805482	0.92664184837796	0.94111918733968	0.945708566691603
chr10	106028206	-	cg26589669	33651560		ACTCACTATTCAATTTTTATTATCACATCACCACCACRAAAAAATAAATC		II			rs641071	0.476791	NA	NA	NA	NA	chr10:106028542-106029047	N_Shore	CCCACTGGGTTGCTCACTATTCAATTTTTATTATCACATCACCACCACGAGAAGGTAGGT[CG]GAGAGCAATCATTTCATTCTATAGATGATGCAACTAAGGTCCCGAGGTTAAGTGAGGCCT	CTCACTATTCAATTTTTATTATCACATCACCACCACGAGAAGGTAGGTCG	GSTO2	NM_183239	TSS1500						10:106027989-106029477	Promoter_Associated	GSTO2	ENST00000450629.2	TSS1500	GSTO2	ENST00000338595.1	TSS1500	chr10:106027720-106028575	3						TRUE		0.219485760657041	0.0926180103837202	0.0855813881851016	0.106929203842341
chr10	50971121	-	cg00858661	41793989		ACATAACATACCTATAATTCAAATTACCATCAAATCTCTCCTAAATTATC		II			NA	NA	NA	NA	NA	NA	chr10:50969658-50970605	S_Shore	CTTGTATAGGAACATAACATACCTGTGGTTCAAGTTGCCATCAAATCTCTCCTGGATTAT[CG]CAGCAGCCTCCTAACTGGCTTCTCTGCTTCTACACTTACACTCTTGAATTTTAATCTCAA	CATAACATACCTGTGGTTCAAGTTGCCATCAAATCTCTCCTGGATTATCG	OGDHL;OGDHL;OGDHL	NM_001143996;NM_018245;NM_001143997	TSS1500;TSS1500;TSS1500								OGDHL;OGDHL	ENST00000419399.1;ENST00000374103.4	TSS1500;TSS1500	OGDHL;OGDHL	ENST00000432695.1;ENST00000374103.4	TSS1500;TSS1500					chr10:50968700-50971188	6				0.86867080842878	0.857653343815326	0.832903074395682	0.772874973427678
chr12	97846231	-	cg10797682	78763459		ACTCTTAACTAATCACTATAACTCACACTTCATTTAAAAAATAAAAACCC		II			NA	NA	NA	NA	NA	NA		OpenSea	CTCCTCCCCTTGCTCTTAGCTGATCACTGTGGCTCACACTTCATTTAGAAAATGAAAGCC[CG]TTGTCAGTCAAGAACTCACTCTCCTCTTACACCAAATCTACACACCTAGTTGGCTCTTTA	CGGGCTTTCATTTTCTAAATGAAGTGTGAGCCACAGTGATCAGCTAAGAG									12:97846080-97846294	Unclassified_Cell_type_specific	RMST	ENST00000538559.2	5'UTR	RMST	ENST00000538559.2	5'UTR	chr12:97846065-97846315	3								0.182765405306472	0.0654594504050992	0.053213467605999	0.0563342620306556
chr11	93681423	+	cg18213661	5696124		CAATAATAAAATAAAACCTACCACATTTAACCCTTAAAAATCCAACAAAC		II			NA	NA	NA	NA	NA	NA		OpenSea	CTTCGGCTCCGCATGAGAGGGAGACCGTGGGGAGAGTGAGAGGGAGAGGGAGAGGGAGAG[CG]CCTGTTGGATTCCTAAGGGTTAAATGTGGTAGGTTCTACCCCATTACTGTGAGTCATGCA	CGCCTGTTGGATTCCTAAGGGTTAAATGTGGTAGGTTCTACCCCATTACT																	chr11:93681385-93681835	3								0.470867839138789	0.679369559404617	0.688383478449478	0.670337360047142
chr2	171677602	-	cg14486905	87614328		CRCTAAAACTCTATTATACCTCAAATTTAATAAATATCACTCTCCTTATC		II			NA	NA	NA	NA	NA	NA	chr2:171678546-171680358	N_Shore	TTTCTTCTCCCCGCTGGGGCTCTGTTGTGCCTCAGGTTTAATGGATGTCACTCTCCTTAT[CG]CCTCCAACACCTGTGCGAAGCTGGAGGCACCAGTCAGGGTAGGGTAAGCGAGTGCTTGGA	GCTGGGGCTCTGTTGTGCCTCAGGTTTAATGGATGTCACTCTCCTTATCG	GAD1;GAD1	NM_000817;NM_013445	Body;Body			RDMR					GAD1	ENST00000429023.1	5'UTR	GAD1;GAD1;GAD1	ENST00000485013.1;ENST00000486850.1;ENST00000429023.1	TSS1500;TSS1500;5'UTR	chr2:171677165-171678255	3						TRUE		0.716319719451172	0.281682557567373	0.32162211179223	0.419232682344142
chr5	145722201	+	cg26836696	47715138	72774168	CTAAAAAAAATCCACAAATTAACTTATACAATAAAAAATATCACACTACA	CTAAAAAAAATCCGCAAATTAACTTATACGATAAAAAATATCGCACTACG	I	C	Grn	NA	NA	NA	NA	NA	NA	chr5:145722467-145722925	N_Shore	AGAGTTGCGGGTCATCAAACCACGGGGCCGAAATTCGGAGCAGAGTGGGTTTGCCCTCCG[CG]CAGTGCGACACCCCCTACCGCATAAGCTAACTTGCGGATCTCCCCCAGCTCCCTGGGCCT	CTGGGGGAGATCCGCAAGTTAGCTTATGCGGTAGGGGGTGTCGCACTGCG								5:145702325-145702492			CTC-359M8.1	ENST00000515598.1	3'UTR	CTC-359M8.1	ENST00000515598.1	3'UTR	chr5:145722145-145722355	3						TRUE		0.538796122549571	0.0626874758440475	0.100977725105718	0.104371623681087
chr2	27530153	-	cg07872868	58619180		TTTAAAAACCCTTAAAATCCACATACACCTAACTAACCTAACTAAAAACC		II			NA	NA	NA	NA	NA	NA	chr2:27529083-27531465	Island	GGTCCTGGGGATTTGGGGACCCTTGGGGTCCACATGCACCTGGCTGACCTGGCTGAAAGC[CG]CTGTCTCGGAGCCCCCCACAGCATTTTGTTCCCCTCCCGCTGGCCCGGGGGCCCCACCTT	CGGCTTTCAGCCAGGTCAGCCAGGTGCATGTGGACCCCAAGGGTCCCCAA	TRIM54;TRIM54	NM_032546;NM_187841	3'UTR;3'UTR				TRUE	2:27382599-27384952	2:27529290-27530288	Unclassified_Cell_type_specific	TRIM54;TRIM54	ENST00000380075.2;ENST00000296098.4	3'UTR;3'UTR	TRIM54;TRIM54	ENST00000380075.2;ENST00000296098.4	3'UTR;3'UTR	chr2:27529945-27530355	3						TRUE		0.247695916712573	0.80406204270404	0.835676980207267	0.854127977691418
chr7	146019420	+	cg18216587	67778820		TTTAATAAACCAACTAAAATACTACCAAAACTCATACATCTAAATTAACC		II			NA	NA	NA	NA	NA	NA		OpenSea	AAGATATTGCCTGCTTCACAGTAAAGAATTCCCCTTTCCAGGTTTTAACAGGACAAGGGA[CG]GCTAACTCAGATGTATGAGCTTTGGTAGTACCTCAGCTGGTCCATTAAAAATGTGCATGA	CGGCTAACTCAGATGTATGAGCTTTGGTAGTACCTCAGCTGGTCCATTAA	CNTNAP2	NM_014141	Body				TRUE																	TRUE		0.583632322821492	0.828740961567402	0.816710591922502	0.833612584294557
chr13	36052768	-	cg20704442	88799967		CTACRCTTTATTTCTACRTAAACTTATTTAAAAACCTTACTTAATATCCC		II			rs4943303	0.342538	NA	NA	NA	NA	chr13:36052553-36053119	Island	GCTCAAGATCGCTACGCTTTATTTCTGCGTGAGCTTATTTGAAAACCTTACTTGGTGTCC[CG]GCTTACTCTCCACGTCTGCTCCAGACCACGGTCTGCCCACGCACCCCTCAGCCTGCACCG	CGGGACACCAAGTAAGGTTTTCAAATAAGCTCACGCAGAAATAAAGCGTA	MIR548F5;NBEA	NR_031646;NM_015678	Body;Body			CDMR		13:34950494-34951119			NBEA;NBEA;NBEA	ENST00000543274.1;ENST00000537702.1;ENST00000402346.1	5'UTR;5'UTR;5'UTR	NBEA;NBEA;NBEA	ENST00000543274.1;ENST00000537702.1;ENST00000402346.1	5'UTR;5'UTR;5'UTR	chr13:36052565-36053630	3						TRUE		0.108081780968851	0.114557584554232	0.0931878886146318	0.0881962547189507
chr6	64773081	-	cg00450381	66750867		CAATTTTTTTCTACTATATACTCTCATCCTTTCCCATAATTTCAATTATC		II			rs3003687	0.09465	NA	NA	NA	NA		OpenSea	GTCATTCTAGGCAATTTTTTTCTACTGTATACTCTCATCCTTTCCCATGGTTTCAATTAT[CG]TCTGCACAGTGATGACTCATGAATTCATATTTTCCAACCAGATCCCTTCTCTGACCTTTA	AATTTTTTTCTACTGTATACTCTCATCCTTTCCCATGGTTTCAATTATCG	EYS;EYS	NM_001292009;NM_001142800	Body;Body														chr6:64772960-64773170	3								0.813671196485133	0.830028286876068	0.807194117387012	0.884081121290424
chr3	179280260	-	cg23688880	49600928		AATCCTATCAATTTATCTAATTTACTAATTCCCCTATCCCAAAATAAAAC		II			NA	NA	NA	NA	NA	NA	chr3:179280362-179281463	N_Shore	AAAAACTGCAAGATCCTATCAATTTGTCTGATTTACTGATTCCCCTATCCCAAAGTGGAG[CG]CAAAATTTTTACTTTTTCAACATAAAAGTTAGTTTAAAATACTTTTTCTGAAGAAAAAAA	CGCTCCACTTTGGGATAGGGGAATCAGTAAATCAGACAAATTGATAGGAT	ACTL6A;ACTL6A;ACTL6A	NM_177989;NM_004301;NM_178042	TSS1500;TSS1500;TSS1500						3:179280228-179282058	Promoter_Associated	ACTL6A;ACTL6A;ACTL6A	ENST00000429709.2;ENST00000450518.2;ENST00000392662.1	TSS1500;TSS1500;TSS1500	ACTL6A;ACTL6A;ACTL6A;ACTL6A;ACTL6A;ACTL6A;ACTL6A	ENST00000429709.2;ENST00000450518.2;ENST00000392662.1;ENST00000463661.1;ENST00000491202.1;ENST00000494843.1;ENST00000490364.1	TSS1500;TSS1500;TSS1500;TSS1500;TSS1500;TSS1500;TSS1500			chr3:179279830-179282078	6	chr3:179279486-179282049	6				0.487252874116119	0.0759445418604398	0.078630395035736	0.0839064158482959
chr1	108023482	+	cg26015416	26754290		AATAACAAATATTTAAATTATATCTACTTCCCCACRACACAAACCCRTCC		II			NA	NA	NA	NA	NA	NA	chr1:108023232-108023442	S_Shore	TGACCACGCTGCTGGGAACCGCCAGCCCCCTGGTGTTCTAGGTGTCACCTCCAGCCACAC[CG]GACGGGCCTGTGCCGTGGGGAAGCAGACACAACCCAAACATTTGCTACTAACATAGGAAA	CGGACGGGCCTGTGCCGTGGGGAAGCAGACACAACCCAAACATTTGCTAC	NTNG1;NTNG1;NTNG1	NM_014917;NM_001113226;NM_001113228	3'UTR;3'UTR;3'UTR					1:107824718-107825021			NTNG1;NTNG1;NTNG1;NTNG1;NTNG1	ENST00000370062.3;ENST00000370071.2;ENST00000370074.3;ENST00000370068.1;ENST00000370067.1	3'UTR;3'UTR;3'UTR;3'UTR;3'UTR	NTNG1;NTNG1;NTNG1;NTNG1;NTNG1	ENST00000370062.3;ENST00000370073.2;ENST00000370074.3;ENST00000370068.1;ENST00000370067.1	3'UTR;3'UTR;3'UTR;3'UTR;3'UTR	chr1:108023245-108023875	3						TRUE		0.103156335158875	0.104908835904628	0.159849824198963	0.106764611489498
chr15	96865874	-	cg00541962	57798591		ATAATCAATAAATATTTAATACRCTAACATCCTTAACTAAACTTCRAATC		II			NA	NA	NA	NA	NA	NA	chr15:96864881-96866787	Island	GCTATTTGTGTGTGATCAGTAAATATTTAGTGCGCTGACATCCTTAGCTGGGCTTCGGAT[CG]ATTCGGGGCCCACCGGGAGGTGCGCACGGTCCGGGCGGGGCCGCGCCGAGCTCGCCGAGG	CGATCCGAAGCCCAGCTAAGGATGTCAGCGCACTAAATATTTACTGATCA	NR2F2-AS1;NR2F2-AS1;NR2F2-AS1	NR_125738;NR_102743;NR_102744	Body;Body;Body			DMR	TRUE	15:94665576-94667752			RP11-327J17.3;RP11-327J17.3;RP11-327J17.3;RP11-327J17.3;RP11-327J17.3;RP11-327J17.3;RP11-327J17.3;RP11-327J17.3	ENST00000558929.1;ENST00000560800.1;ENST00000502125.2;ENST00000561344.1;ENST00000557863.1;ENST00000560170.1;ENST00000558935.1;ENST00000560010.1	TSS200;3'UTR;3'UTR;3'UTR;3'UTR;3'UTR;3'UTR;3'UTR	RP11-327J17.3;RP11-327J17.3;RP11-327J17.3;RP11-327J17.3;RP11-327J17.3;RP11-327J17.3;RP11-327J17.3;RP11-327J17.3	ENST00000558929.1;ENST00000560800.1;ENST00000502125.2;ENST00000561344.1;ENST00000557863.1;ENST00000560170.1;ENST00000558935.1;ENST00000560010.1	TSS200;3'UTR;3'UTR;3'UTR;3'UTR;3'UTR;3'UTR;3'UTR	chr15:96864905-96866415	3								0.777002772089754	0.365021947861923	0.410094519788103	0.386098612575557
chr10	96990700	+	cg03269218	57635202	1710971	CAAAAAACAACAACAAAAAAAACTTCAACCCAATAAACTTCCTAATTACA	CAAAAAACGACGACAAAAAAAACTTCAACCCGATAAACTTCCTAATTACG	I	A	Red	NA	NA	NA	NA	NA	NA		OpenSea	GATTCTTGGAGGGAGGGACCAGAGCAGAGGTGGTGAGTGGCAGGAGGAGGCAAATGTCCC[CG]CAACCAGGAAGTTCATCGGGTTGAAGTTTCCTCTGCCGTCGCCTCCTGCTCGCCAGCAGA	CAGGAGGCGACGGCAGAGGAAACTTCAACCCGATGAACTTCCTGGTTGCG								10:96980408-96980971			RP11-310E22.4;RP11-310E22.4	ENST00000451737.1;ENST00000451737.1	3'UTR;1stExon	RP11-310E22.4;RP11-310E22.4	ENST00000451737.1;ENST00000451737.1	3'UTR;1stExon	chr10:96990080-96991010	3						TRUE		0.0414873817239988	0.0595665522548995	0.0691828087989025	0.0730058808655468
chr12	49691064	-	cg24453580	75738879	64718226	TCCAAAATCTAACATACAAAATAAACAAACTACACAACACAATAAATACA	TCCAAAATCTAACGTACGAAATAAACGAACTACGCGACACGATAAATACG	I	A	Red	NA	NA	NA	NA	NA	NA	chr12:49688873-49691360	Island	CCCGACGCCAGATCCAGAGTCTAACGTGCGAGGTGGACGGGCTGCGCGGCACGGTGAGTA[CG]AAGCTGCGCGCTCGGGCCCGGGGAGCGGACGATGAAATGTTCTGCAACTGGCCCCTTCCA	TCCAGAGTCTAACGTGCGAGGTGGACGGGCTGCGCGGCACGGTGAGTACG	PRPH	NM_006262	Body			DMR		12:47976066-47977703	12:49690073-49691259	Unclassified	PRPH;RP11-161H23.9	ENST00000257860.4;ENST00000553259.1	ExonBnd;3'UTR	PRPH;PRPH;PRPH;RP11-161H23.9	ENST00000533401.1;ENST00000530631.1;ENST00000257860.4;ENST00000553259.1	5'UTR;5'UTR;ExonBnd;3'UTR	chr12:49690185-49691695	3						TRUE		0.0883226764013887	0.694105248429894	0.751310538237515	0.779421496178278
chr12	117797209	+	cg02500231	69692949		TTAAAATCRAAACAAACRCAAAAAATTCRTAAACACCAAAAAACACTAAC		II			NA	NA	NA	NA	NA	NA	chr12:117798076-117799448	N_Shore	CTATTTTATCTTCAGTTCTGAAAAAATAACGGGGGAAAAAATCTATGCTCCAGAGAGCTG[CG]TCAGTGTTCCCTGGTGTTTACGAATTTCTTGCGTTTGCCCCGACCCCAATTAGAGAAGCA	TGGGGTCGGGGCAAACGCAAGAAATTCGTAAACACCAGGGAACACTGACG	NOS1	NM_000620	5'UTR					12:116281592-116282023			NOS1;NOS1	ENST00000397605.3;ENST00000549189.1	5'UTR;3'UTR	NOS1;NOS1;NOS1	ENST00000477584.1;ENST00000397605.3;ENST00000549189.1	3'UTR;5'UTR;3'UTR	chr12:117797025-117797655	3						TRUE		0.136099355121267	0.0789242327365729	0.0832141126386303	0.10404059852569
chr5	29151828	+	cg11666098	82732492		TTAAAAACAAAACCTCATTCTATTCTAAATAATCTCATTCCATCTATTTC		II			NA	NA	NA	NA	NA	NA		OpenSea	AAATATATTAATCAGAAAGGAAAGTAAAACTTAGAAGTATGCTAATTGTCTTGTGCTTTG[CG]AAATAGATGGAATGAGACCACTTAGAATAGAATGAGGCTTTGTTCTTAATTGCTGTCAGG	TAAGAACAAAGCCTCATTCTATTCTAAGTGGTCTCATTCCATCTATTTCG							TRUE				CTD-2118P12.1	ENST00000565798.1	5'UTR	CTD-2118P12.1	ENST00000565798.1	5'UTR								TRUE		0.436882369352305	0.891883070520797	0.836306735129868	0.891442770616555
chr3	147125714	+	cg17546247	35779210		ACCCTCRATTAACCTATCTTTACCTAACRCAAAATCTATTCAACAACTAC		II			NA	NA	NA	NA	NA	NA	chr3:147126988-147128999	N_Shore	CAACAATCATTTTAATATATAGTCAATGGCTCTTTGTGGAAGGGACAAAAAGAAACTACG[CG]CAGTTGTTGAATAGACTTTGCGCTAGGCAAAGACAGGTTAATCGAGGGCCGCATCGCGAA	CCCTCGATTAACCTGTCTTTGCCTAGCGCAAAGTCTATTCAACAACTGCG	ZIC4;ZIC1	NM_032153;NM_003412	TSS1500;TSS1500			RDMR	TRUE				ZIC4;ZIC4;ZIC1	ENST00000491672.1;ENST00000383075.3;ENST00000282928.4	TSS1500;TSS1500;TSS1500	ZIC4;ZIC4;ZIC4;ZIC4;ZIC1;ZIC1	ENST00000463250.1;ENST00000491672.1;ENST00000464144.1;ENST00000383075.3;ENST00000282928.4;ENST00000472523.1	TSS1500;TSS1500;TSS1500;TSS1500;TSS1500;5'UTR	chr3:147124905-147126215	3						TRUE		0.524930992828466	0.243952299829642	0.27824940284289	0.286484693313372
chr3	147125712	+	cg23189410	3664217	64654282	CTCAATTAACCTATCTTTACCTAACACAAAATCTATTCAACAACTACACA	CTCGATTAACCTATCTTTACCTAACGCAAAATCTATTCAACAACTACGCG	I	T	Red	NA	NA	NA	NA	NA	NA	chr3:147126988-147128999	N_Shore	TTCAACAATCATTTTAATATATAGTCAATGGCTCTTTGTGGAAGGGACAAAAAGAAACTA[CG]CGCAGTTGTTGAATAGACTTTGCGCTAGGCAAAGACAGGTTAATCGAGGGCCGCATCGCG	CGCGCAGTTGTTGAATAGACTTTGCGCTAGGCAAAGACAGGTTAATCGAG	ZIC4;ZIC1	NM_032153;NM_003412	TSS1500;TSS1500			RDMR	TRUE				ZIC4;ZIC4;ZIC1	ENST00000491672.1;ENST00000383075.3;ENST00000282928.4	TSS1500;TSS1500;TSS1500	ZIC4;ZIC4;ZIC4;ZIC4;ZIC1;ZIC1	ENST00000463250.1;ENST00000491672.1;ENST00000464144.1;ENST00000383075.3;ENST00000282928.4;ENST00000472523.1	TSS1500;TSS1500;TSS1500;TSS1500;TSS1500;5'UTR	chr3:147124905-147126215	3						TRUE		0.562269478757554	0.326843521277519	0.380515056747273	0.316875745095914
chr7	27233480	+	cg21332500	5776911		AAATTTACRAACCTCTCCCAAAAAAACRCTAAAAACTTACTAATTTATAC		II			NA	NA	NA	NA	NA	NA	chr7:27231805-27233097	S_Shore	TTTCTCTGATTCTCCAGGTCTTGGTCGGCTGACACGCATTCGATCAAGTTTAAAGGAATG[CG]CATAAATCAGCAAGCCCCTAGCGTCTCCTTGGGAGAGGTCCGCAAATCCAGGAGGGCGCC	GATTTGCGGACCTCTCCCAAGGAGACGCTAGGGGCTTGCTGATTTATGCG						RDMR		7:27199936-27200029			HOXA13;RP1-170O19.14	ENST00000518136.2;ENST00000523331.1	3'UTR;TSS1500	HOXA13;RP1-170O19.14	ENST00000518136.2;ENST00000523331.1	3'UTR;TSS1500	chr7:27233320-27233950	3						TRUE		0.48201492467789	0.151157631126267	0.118147114961092	0.121000770447265
chr3	120626107	-	cg17736879	78778251		CCAAATTAAAATCTCAATTAACTATAACCCRCTAAACTACCATTCATTTC		II			NA	NA	NA	NA	NA	NA	chr3:120626880-120627579	N_Shore	TGTTGTGATGCCCAAATTGAAGTCTCAGTTAGCTGTGACCCGCTGAACTGCCATTCATTT[CG]CAAAGACATCGGGGTCCAAATTTTCCCGAAGTCAATAGCAGGTGAGGGCTCAGAACCAAA	CAAATTGAAGTCTCAGTTAGCTGTGACCCGCTGAACTGCCATTCATTTCG	STXBP5L;STXBP5L	NM_001308330;NM_014980	TSS1500;TSS1500								STXBP5L;STXBP5L;STXBP5L;STXBP5L	ENST00000273666.6;ENST00000471454.1;ENST00000472879.1;ENST00000497029.1	TSS1500;TSS1500;TSS1500;TSS1500	STXBP5L;STXBP5L;STXBP5L;STXBP5L;STXBP5L	ENST00000273666.6;ENST00000471454.1;ENST00000461772.1;ENST00000472879.1;ENST00000492541.1	TSS1500;TSS1500;TSS1500;TSS1500;TSS1500										0.856221404183056	0.896956618063362	0.886575893265101	0.878638511106926
chr2	61204501	+	cg20270835	7752462		CCTAACTTAACAATCAAAACCTTCTAAACTTTCCAATTTCATCTTTAATC		II			NA	NA	NA	NA	NA	NA		OpenSea	AGTAAAGTTGGACACTTTGGGGTATGTTATGTGTGTTCATAAGTGAGGTTAGGGGTTCAG[CG]ATTAAAGATGAAACTGGAAAGTTCAGAAGGTTTTGATTGCCAAGCTAGGTCATGAACCCA	CTAGCTTGGCAATCAAAACCTTCTGAACTTTCCAGTTTCATCTTTAATCG	PUS10	NM_144709	Body														chr2:61204425-61204635	3								0.90219166836531	0.888311892335352	0.873056094646474	0.90129137362419
chr13	28394966	-	cg05827312	88800186		AACCAATTACTCTTAATCCCCRCTTTACTAAAAAATCRCAAAAAACTTTC		II			NA	NA	NA	NA	NA	NA		OpenSea	GGGCCCATCAGAGCCAGTTACTCTTGGTCCCCGCTTTACTGGAGGGTCGCAGGAGACTTT[CG]CTTCCAAAAGCACACGCTCACAGCAGGCTTGTCACCCCCTCCTCCCAGGAGCGCACCTTC	GCCAGTTACTCTTGGTCCCCGCTTTACTGGAGGGTCGCAGGAGACTTTCG							TRUE	13:27292759-27293563									chr13:28394765-28395555	3						TRUE		0.0626843826468772	0.0613191814664065	0.0763625994952436	0.0665246517364128
chr10	112404974	-	cg23362884	75625428		AAAATTTAACTACRCAACCRTTTTCCATTAATATTACCATCTTATAACTC		II			NA	NA	NA	NA	NA	NA	chr10:112402953-112404328	S_Shore	GGCCTTTTCGAAGAGTTTAGCTACGCAACCGTTTTCCATTAATGTTACCATCTTGTGACT[CG]GGTGACCTGTGCGACTTGGGTCGTGAATTCTCAGGTCGGCCTTCCCAATGCTTGAGAAGG	GAGTTTAGCTACGCAACCGTTTTCCATTAATGTTACCATCTTGTGACTCG	RBM20	NM_001134363	Body					10:112394964-112395003													chr10:112402694-112407153	6		TRUE		0.906869958337027	0.872493191384006	0.840193164933135	0.838624221166511
chr2	171570700	-	cg20939723	6737439		CTTTTTCTTTCCAAAAATAACAAAAACAAATCTATACTAACTTTTCTCCC		II			NA	NA	NA	NA	NA	NA	chr2:171569877-171573904	Island	CTGGTGAGGAACTTTTTCTTTCCAAAGGTGGCAGGAACAAGTCTGTACTGACTTTTCTCC[CG]CCTTCGGGATCCTCTCTCGTATGATTTGTGGTTTGTGGGACCACAACAACCAGGCTTCCT	CGGGAGAAAAGTCAGTACAGACTTGTTCCTGCCACCTTTGGAAAGAAAAA	LOC440925;SP5	NR_027433;NM_001003845	Body;TSS1500				TRUE	2:171277816-171279780			AC007405.2;SP5	ENST00000409786.1;ENST00000375281.3	1stExon;TSS1500	AC007405.2;SP5	ENST00000409786.1;ENST00000375281.3	1stExon;TSS1500	chr2:171570025-171571435	3						TRUE		0.0728341433872242	0.209564728285546	0.289857076451448	0.340533060427722
chr5	27707411	+	cg22863428	79745498		AATTACCCACCTATTCTCTTTTATAACAAACCTTTTTAAATAAATTATCC		II			NA	NA	NA	NA	NA	NA		OpenSea	GTTCATCTATTACAGTGTGCTCCAAACACACTAAAAAGTGAGGAAATAACATATAATTTA[CG]GACAATTCATTTAAAAAGGTCTGCCATAAAAGAGAATAGGTGGGTAACTGTGGAGAGAAG	CGGACAATTCATTTAAAAAGGTCTGCCATAAAAGAGAATAGGTGGGTAAC																			chr5:27706317-27707789	5	chr5:27706921-27707591	6				0.260012966128095	0.848923970604805	0.859803891621101	0.849161117562028
chr1	227177885	-	cg10327440	58602850		TCTAACCAAAAAATAATCACACCAAACCATACAAAACTATACAATATTAC		II			NA	NA	NA	NA	NA	NA		OpenSea	CAGCATTATATTCTAACCAAAAAATGATCACACCAGGCCATGCAAAACTGTACAATATTA[CG]AGAAAAACCCTAAAAAATTTATAAAATGAATGATATTACACTATCAAATAAAAAGACAAG	CTAACCAAAAAATGATCACACCAGGCCATGCAAAACTGTACAATATTACG	CDC42BPA;CDC42BPA	NM_014826;NM_003607	3'UTR;3'UTR						1:227177879-227178222	Unclassified_Cell_type_specific	CDC42BPA;CDC42BPA;CDC42BPA	ENST00000366767.3;ENST00000366764.2;ENST00000366762.2	3'UTR;3'UTR;3'UTR	CDC42BPA;CDC42BPA;CDC42BPA	ENST00000366767.3;ENST00000448940.1;ENST00000366762.2	3'UTR;3'UTR;3'UTR			chr1:227176832-227178718	6	chr1:227177604-227178534	6		TRUE		0.868370951463437	0.889332507995461	0.855276572325625	0.857259055744342
chr2	171678202	-	cg12914459	26796261		AAACRTTTCRATCCCAAATACCTATATTCCCTTTCTAAACTACTATAATC		II			NA	NA	NA	NA	NA	NA	chr2:171676552-171676980	S_Shore	AAGAAATTATGAGACGTTTCGGTCCCAGATGCCTGTGTTCCCTTTCTGGGCTGCTGTGGT[CG]CCCTTTGAGTCTGCGGGGCCCGGCCAGTGGGTGTTGGGCAGCTCGATCGGAGCCTGGCCC	GACGTTTCGGTCCCAGATGCCTGTGTTCCCTTTCTGGGCTGCTGTGGTCG	GAD1;GAD1	NM_013445;NM_000817	Body;Body					2:171386384-171387649			GAD1	ENST00000429023.1	5'UTR	GAD1;GAD1;GAD1	ENST00000486850.1;ENST00000485013.1;ENST00000429023.1	TSS1500;TSS200;5'UTR	chr2:171677165-171678255	3								0.549690475992102	0.17897948173477	0.210570461962664	0.308745466255381
chr5	33758285	+	cg12917072	75711890		CCTTAACTTATAACCCAAACATCCCTTAAACTATCATAACAACTAATATC		II			NA	NA	NA	NA	NA	NA		OpenSea	TACATAGTAAGTGCCCGATAAGCATATTGGGCTATTAGCTATTATGCTAATATGCTACTA[CG]ATATTAGCTGCTATGATAGTCTAAGGGATGCCTGGGCCACAAGTTAAGGGTTTCTGTAGG	CTTAACTTGTGGCCCAGGCATCCCTTAGACTATCATAGCAGCTAATATCG	ADAMTS12	NM_030955	Body								ADAMTS12	ENST00000504582.1	3'UTR	ADAMTS12	ENST00000504582.1	3'UTR								TRUE	TRUE	0.499622092855536	0.884683407442413	0.87109769079309	0.902909612460089
chr8	1144375	-	cg21462914	92785440	8729507	TAAAAAAAACCCAAATACCTAACAAACAATCAATAATCAATTAACAACCA	TAAAAAAAACCCGAATACCTAACAAACAATCAATAATCGATTAACGACCG	I	A	Red	rs116697803	0.028236	NA	NA	NA	NA		OpenSea	CGTCCCGGCTGGTGGAGGGAGCCCGGATGCCTGGCAGACAGTCAGTGGTCGGTTGGCGGC[CG]GCCCACATAAGGGCACCATGCTCACCGTGTCTAGGCAGAGCTGGAGGCTCCTCCTGCCCA	CGGCCGCCAACCGACCACTGACTGTCTGCCAGGCATCCGGGCTCCCTCCA								8:1131072-1131783			CTD-2281E23.2	ENST00000520524.1	5'UTR	CTD-2281E23.2	ENST00000520524.1	5'UTR								TRUE		0.789303727395744	0.107381877009125	0.192572011956471	0.370888745888746
chr13	92051576	-	cg22284043	76808883	9602455	TCCCTTAATAACACTCATAAAAAAATAACCTTTCAAACCCTACAACCACA	TCCCTTAATAACACTCGTAAAAAAATAACCTTTCGAACCCTACAACCGCG	I	C	Grn	NA	NA	NA	NA	NA	NA	chr13:92051153-92051716	Island	GCTCCCCCAGGCTCCCTTGGTGGCACTCGTGGGAAGATGACCTTTCGGGCCCTGCAGCCG[CG]CAGGGTGAATCCCGGGGAGGCTTCCGGGGATGCTTGGTGCGGGTAGCCTGAGTGCAGCGC	CGCGGCTGCAGGGCCCGAAAGGTCATCTTCCCACGAGTGCCACCAAGGGA	GPC5	NM_004466	Body			DMR		13:90848721-90850229									chr13:92051460-92051735	3						TRUE		0.715869651932997	0.927485822712109	0.916389404267047	0.903341242513981
chr2	136876737	+	cg03101422	38691285		CTTCAACCTAATTTCTAATTCRTACCAAAACTTATCCTCTACTCAAAATC		II			NA	NA	NA	NA	NA	NA	chr2:136876711-136877051	Island	GCAGGGATTCCAAGCCGGGCTTGAACCCAGGTCTTCGGTCCCCATACTCGGCGTCTTCCA[CG]ATTTTGAGCAGAGGACAAGCTTTGGCACGAATCAGAAATTAGGTTGAAGAACTGGGCGGG	TTCAACCTAATTTCTGATTCGTGCCAAAGCTTGTCCTCTGCTCAAAATCG	CXCR4	NM_003467	TSS1500			DMR		2:136593041-136593556			CXCR4;CXCR4;CXCR4	ENST00000466288.1;ENST00000537957.1;ENST00000241393.3	TSS1500;TSS1500;TSS1500	CXCR4;CXCR4;CXCR4	ENST00000466288.1;ENST00000537957.1;ENST00000241393.3	TSS1500;TSS1500;TSS1500	chr2:136876420-136877250	3						TRUE		0.151798375320903	0.0496586071170375	0.0509120447750403	0.0571653752853151
chr6	36355542	+	cg05298677	69707176	88805423	AAATAAAACCACATCCCACTCTTTCATTTTCATTTCCCAAAAAAATAACA	AAATAAAACCGCATCCCGCTCTTTCGTTTTCGTTTCCCGAAAAAATAACG	I	A	Red	NA	NA	NA	NA	NA	NA	chr6:36355277-36356016	Island	CCAAGGCGTGTGCGCCCGGGTCCTCCGCAGGCGGGCAGGCGCGCGAGGCGCTCCGGTAAT[CG]CTATCCTTCCGGGAAACGAAAACGAAAGAGCGGGATGCGGTTCCACTTGCGCCGCTGCGG	CGCTATCCTTCCGGGAAACGAAAACGAAAGAGCGGGATGCGGTTCCACTT	ETV7	NM_016135	TSS200					6:36463238-36463978			ETV7;ETV7;ETV7;RP1-50J22.4;ETV7;ETV7	ENST00000340181.4;ENST00000340181.4;ENST00000538992.1;ENST00000411643.1;ENST00000339796.5;ENST00000339796.5	1stExon;5'UTR;TSS200;5'UTR;1stExon;5'UTR	ETV7;ETV7;ETV7;RP1-50J22.4;ETV7;ETV7	ENST00000340181.4;ENST00000340181.4;ENST00000538992.1;ENST00000411643.1;ENST00000339796.5;ENST00000339796.5	1stExon;5'UTR;TSS200;5'UTR;1stExon;5'UTR	chr6:36354180-36356055	3						TRUE		0.12003009464444	0.275982129592262	0.261096391850613	0.284780682729149
chr6	74355165	+	cg00327322	89806122		AATCATAATAATACATTCACTAATTTCCCTTTTTACTATAAACCCTTTAC		II			NA	NA	NA	NA	NA	NA		OpenSea	CAAACTTGCAGAACCTATGACAGTTGCAGCATCTGTGACAGTTGCTCAGTAGTTATCAAG[CG]TAAAGGGCTCACAGTAAAAAGGGAAATCAGTGAATGTACCACCATGATTAAAAAAAAAGG	ATCATGGTGGTACATTCACTGATTTCCCTTTTTACTGTGAGCCCTTTACG	SLC17A5	NM_012434	Body								SLC17A5	ENST00000481996.1	TSS1500	SLC17A5	ENST00000481996.1	TSS1500	chr6:74354705-74355255	3								0.23954678283163	0.0764530997015666	0.0822091229180678	0.118056762894153
chr10	118891601	+	cg22531668	19804898		AAACAAAAACRCCTAACTACRACRATTTATTCCACTTCCTTAAATATTTC		II			NA	NA	NA	NA	NA	NA	chr10:118892161-118892639	N_Shore	GAAATTAAGGAGGAGGGTCTGAGGGGCCGACCTCAGAGGGACAGATAGAGAAATCGAGAG[CG]AAACACTCAAGGAAGTGGAACAAATCGTCGTAGCCAGGCGTCTCTGCCTCTCCGGAAACC	GGCAGAGACGCCTGGCTACGACGATTTGTTCCACTTCCTTGAGTGTTTCG	VAX1	NM_199131	3'UTR			RDMR		10:118881558-118881751	10:118890930-118891759	Unclassified_Cell_type_specific	VAX1	ENST00000277905.2	3'UTR	VAX1	ENST00000277905.2	3'UTR	chr10:118890285-118891755	3						TRUE		0.248146342073346	0.253136044601523	0.295897538523114	0.426551163300382
chr9	14347289	+	cg15044280	43742208	7709859	CACAATAATAAAACCCCCAAAAACACTAACTATACAAAAAACAAAATTCA	CGCGATAATAAAACCCCCGAAAACACTAACTATACAAAAAACGAAATTCG	I	T	Red	NA	NA	NA	NA	NA	NA	chr9:14346265-14348149	Island	AGCGAGGTGGGGGAGGAGGGGGCGGGAACGGTCGAGGCACTGAGAGTGGGGGATGAGAAA[CG]AACTCCGTCCCCTGCACAGTCAGTGCCTTCGGGGGCTCCACCACCGCGCGCTCCCACCCT	CGAACTCCGTCCCCTGCACAGTCAGTGCCTTCGGGGGCTCCACCACCGCG	NFIB	NM_001190738	Body					9:14337222-14338178			RP11-120J1.1;RP11-120J1.1	ENST00000440947.1;ENST00000416996.1	TSS200;5'UTR	RP11-120J1.1;RP11-120J1.1	ENST00000440947.1;ENST00000416996.1	TSS200;5'UTR	chr9:14347185-14348370	3								0.094023194801674	0.894519697688853	0.891815097540288	0.90938283885477
chr5	132759700	-	cg10914727	76635832	86796411	TAAAATCCCAACAATTCACCAACTTACCACCAAATATCACTATATACACA	TAAAATCCCGACGATTCACCAACTTACCACCAAATATCGCTATATACACG	I	A	Red	NA	NA	NA	NA	NA	NA		OpenSea	GAGGAACAGCGCTGGGGTCCCGGCGGTTCACCAGCTTACCACCAGGTGTCGCTGTGTGCA[CG]AGGGCAAAGGGCACCCGCAGACCAGCAGGGCCGAGCCGGGCTCTGCAGAATCGGACTGGG	TGGGGTCCCGGCGGTTCACCAGCTTACCACCAGGTGTCGCTGTGTGCACG	FSTL4	NM_015082	Body					5:132787302-132787817	5:132758722-132760317	Unclassified							chr5:132759305-132759795	3						TRUE		0.0562312601735043	0.0864984602085472	0.0797749501693277	0.0773310883665378
chr8	57351185	+	cg24793642	14707271		AACRTCACACACTTACAATTCCTCAATTCTCTCATATCTAATATAAAATC		II			NA	NA	NA	NA	NA	NA	chr8:57350947-57351285	Island	CCGACCCCTCTCCTCTGTTCCTTCCTTCCCTAGGCAATTTTGAAGCATCCTCTAGGTTCC[CG]ATTCTACACCAGACATGAGAGAATTGAGGAACTGCAAGTGTGTGACGCTGTCCCACCCCG	GCGTCACACACTTGCAGTTCCTCAATTCTCTCATGTCTGGTGTAGAATCG								8:57513502-57513839						PENK;PENK	ENST00000519731.1;ENST00000520589.1	TSS200;TSS200								TRUE		0.933225383607063	0.860265222523085	0.913822112320596	0.817718052329874
chr2	171573419	+	cg24772753	80604142	85685823	AATACTACACAAAATCCAACAAACCCAACACCAAACCTCTTTATAAAACA	AATACTACGCAAAATCCGACGAACCCAACACCAAACCTCTTTATAAAACG	I	A	Red	NA	NA	NA	NA	NA	NA	chr2:171569877-171573904	Island	CGGGGCCCCCCACGCGCCCCGCTTCCCCGCCTCTGCGGCCGCTGCTGCTGCGGCCGCCGC[CG]CCCTACAAAGAGGCCTGGTGTTGGGCCCGTCGGACTTTGCGCAGTACCAGAGCCAGATCG	GGTACTGCGCAAAGTCCGACGGGCCCAACACCAGGCCTCTTTGTAGGGCG	SP5	NM_001003845	Body	high-CpG:171281467-171281679				2:171280043-171282448	2:171573355-171573606	Unclassified_Cell_type_specific							chr2:171573365-171574175	3						TRUE		0.309045306923052	0.208023481574298	0.222617580068501	0.166128723058806
chr7	29923832	+	cg00193963	81740154		AAAAATACAAAAAAACCAACTAAAACTTCACTACCTTATCACTAAAAACC		II			rs138069702	0.011	NA	NA	NA	NA	chr7:29923882-29924264	N_Shore	GTGCGCCACCACCTCCACCTCCGCCACCTCCCCCAACGCCACCCCCGCTGCCCCCGGCCT[CG]GTTCTTAGTGACAAGGCAGTGAAGCCTCAGCTGGCTCCCTTGCACCTCCCGCCCATCCCG	CGGTTCTTAGTGACAAGGCAGTGAAGCCTCAGCTGGCTCCCTTGCACCTC	WIPF3	NM_001080529	Body					7:29890020-29890744	7:29923588-29923865	Unclassified_Cell_type_specific							chr7:29923460-29923955	3						TRUE		0.833630088324811	0.582089650236699	0.588437532866463	0.557944118661608
chr14	60043289	+	cg14428252	79636505	23634536	AAATAAAACACCCCTCAAACACTAAAAAAAACATCTCCTCAAAAATAACA	AAATAAAACGCCCCTCGAACGCTAAAAAAAACGTCTCCTCAAAAATAACG	I	C	Grn	rs6573272	0.240144	NA	NA	NA	NA	chr14:60043242-60043594	Island	TGATGCCCTGGTTCCGGGAGGAGAGTCCCCGCTCAGGGTTCCCGCTGAGTGCCTCCTAAG[CG]CCACCTCTGAGGAGACGTCCCTTCCAGCGCCCGAGGGGCGTCTTACCCACAACAAACAGC	CGCCACCTCTGAGGAGACGTCCCTTCCAGCGCCCGAGGGGCGTCTTACCC	C14orf38	NM_001164399	Body					14:59112800-59113347	14:60042725-60044340	Promoter_Associated							chr14:60043005-60043410	3						TRUE		0.239400036958709	0.0619713932206834	0.0904948362665818	0.142167246683815
chr12	52546122	+	cg15392827	51638844	78714931	ACAAAACAAAACAAAACAAAACAAAACCAAACAAAACACTAAAAACACCA	ACGAAACAAAACGAAACGAAACGAAACCGAACAAAACACTAAAAACGCCG	I	C	Grn	NA	NA	NA	NA	NA	NA	chr12:52545937-52546363	Island	GGAGACTCCCCTCCCCTACCCCAGGCGGGGCGTCCCAAAGGCGGCGGGGCTCAGTTGTGG[CG]GCGCCTCCAGTGTCCTGTCCGGTCCCGTCCCGTTCCGTCCTGTCCCGTCCGGGCGGCCCC	CGGCGCCTCCAGTGTCCTGTCCGGTCCCGTCCCGTTCCGTCCTGTCCCGT					chr12:52545730-52545730			12:50832245-50832625	12:52545291-52546534	Unclassified							chr12:52545680-52546515	3						TRUE		0.181879086237939	0.0917242039348655	0.103271444030428	0.0981866740232817
chr5	174134944	+	cg08550251	59730209		CTACRATTCATCTCCTATCCATCCTACATAATCRAATTTAATCAAAACCC		II			NA	NA	NA	NA	NA	NA		OpenSea	CTTCTTCCTCCATATGTGCTACACCTGGCCAGCAAGGGAACCCCCTCTGAAATCAGTGCC[CG]GGTTCTGACCAAACCCGATCATGCAGGATGGATAGGAGATGAATCGTAGAAAAATGGAGG	TACGATTCATCTCCTATCCATCCTGCATGATCGGGTTTGGTCAGAACCCG								5:174067324-174067568									chr5:174134905-174135095	3						TRUE		0.853176239567992	0.796275180539719	0.901792170633372	0.82415899194636
chr13	36052605	-	cg02558362	93633481		AAAAACCTACAACCACRACRACRAAAATATACAATAATCTCTAAAAAAAC		II			NA	NA	NA	NA	NA	NA	chr13:36052553-36053119	Island	CATCAGAGCCGGAGAACCTGCAGCCACGACGGCGAGGATGTGCAGTGGTCTCTGGGGAAA[CG]CCGCCTTCTGCCCTCACCCGGCGCGTGTGGCCCTGTGCCGTCCGCTCGCCGCCTCTCTCT	AGAACCTGCAGCCACGACGGCGAGGATGTGCAGTGGTCTCTGGGGAAACG	MIR548F5;NBEA	NR_031646;NM_015678	Body;Body			CDMR		13:34950494-34951119			NBEA;NBEA;NBEA	ENST00000543274.1;ENST00000537702.1;ENST00000402346.1	5'UTR;5'UTR;5'UTR	NBEA;NBEA;NBEA	ENST00000543274.1;ENST00000537702.1;ENST00000402346.1	5'UTR;5'UTR;5'UTR	chr13:36052565-36053630	3						TRUE		0.110256470978284	0.0645222910312105	0.0699250918151079	0.117059658169324
chr19	37267026	+	cg03601372	63770530		CATAACAATAAATTACTTTAAAATCTTCTTTCTTACTCAATACAAATCCC		II			rs57098157	0.010064	NA	NA	NA	NA	chr19:37266594-37267027	Island	GGCGCGGAAGCCCCACAGCCCGCCGAGAACCAGGAATACGAGAGCCAGGCGGCGCGGCGG[CG]GGACCTGTACTGAGCAAGAAAGAAGATTTCAAAGTAATTTATTGTTATGAGATCCGTGCT	ATAACAATAAATTACTTTGAAATCTTCTTTCTTGCTCAGTACAGGTCCCG																	chr19:37266465-37267035	3						TRUE		0.788985227417621	0.857028514868423	0.819036713387368	0.883568762350875
chr17	45940213	-	cg25116223	6801490		TATAATACCTAAAACATTAAACTTCAAACCTCTACTCAATACCTATAAAC		II			NA	NA	NA	NA	NA	NA		OpenSea	ACTCAGCCTCCTGTAGTGCCTGGAGCATTGGACTTCAGACCTCTGCTCAGTGCCTGTGGG[CG]CAGCCTAGAACCCTGGCAGAGAGGGCACCCTTGCCTCTTCCATCTCTGAGTCCCCAAAGT	CGCCCACAGGCACTGAGCAGAGGTCTGAAGTCCAATGCTCCAGGCACTAC							TRUE										chr17:45939960-45940355	3								0.580706798727134	0.077488818844651	0.107737902202985	0.131262131297855
chr19	38346511	-	cg15135657	40728189		AATAATAACAAACCCCTATTACRACCTTAATACRAAATTCCCCTTAAAAC		II			NA	NA	NA	NA	NA	NA	chr19:38345808-38346160	S_Shore	GGCGGGGTGGTGGTGGTGACAAGCCCCTATTACGGCCTTAGTGCGGGATTCCCCTTGGGG[CG]GGAGACGTCGTCCTTCCGGGTGCGGGTGCGGACTGCAAGTCCTATCGGGGACCGCGACAC	CGCCCCAAGGGGAATCCCGCACTAAGGCCGTAATAGGGGCTTGTCACCAC								19:43038323-43038606			AC016582.2	ENST00000433142.1	TSS1500	AC016582.2	ENST00000433142.1	TSS1500	chr19:38346425-38346775	3						TRUE		0.254472727272727	0.0844936676197062	0.139809245880636	0.0850345317240044
chr17	80708513	+	cg00809820	73747210		AATTCAAATAATTAAACAACTAATAAAACAACAACCRCTAATCRAAACCC		II			NA	NA	NA	NA	NA	NA	chr17:80708192-80708528	Island	TGTTTGGGGGGTTCCCCAGATCCTTCTTCACCGCCTACCACCGGAAGATCCCCAAGGCTC[CG]GGCTTCGACCAGCGGCTGCTGCTCTACCAGCTGTTTAACTACCTGAACCACTGGAACCAC	CGGGCTTCGACCAGCGGCTGCTGCTCTACCAGCTGTTTAACTACCTGAAC	TBCD;FN3K	NM_005993;NM_022158	TSS1500;Body					17:78301522-78304167			TBCD;TBCD;TBCD	ENST00000355528.4;ENST00000397466.2;ENST00000536182.1	TSS1500;TSS1500;TSS1500	TBCD;TBCD;TBCD	ENST00000355528.4;ENST00000397466.2;ENST00000536182.1	TSS1500;TSS1500;TSS1500	chr17:80708220-80708815	3						TRUE		0.472745753109665	0.881742458958946	0.816363458528951	0.879982861433114
chr6	43612908	+	cg17536595	82760210	91715836	TAACAATAATCACACTTAACCAACATAAAAAACATAAACAACAAAACCCA	TAACGATAATCGCGCTTAACCAACATAAAAAACGTAAACAACGAAACCCG	I	A	Red	NA	NA	NA	NA	NA	NA	chr6:43612714-43613366	Island	AGCCTCCTGCTGTCTCTGGAGCTGGCGTCCGGCAGTGGGCAGGGCCTCAGCCCGGACCGT[CG]GGCCTCGCTGCTCACGTCTCTTATGCTGGTTAAGCGCGACTACCGCTATGATCGGGTTCT	CGGGCCTCGCTGCTCACGTCTCTTATGCTGGTTAAGCGCGACTACCGCTA	RSPH9	NM_152732	1stExon			DMR		6:43720734-43721344	6:43612908-43613649	Unclassified	RSPH9;RSPH9;RSPH9	ENST00000372163.4;ENST00000372154.3;ENST00000372154.3	1stExon;5'UTR;1stExon	RSPH9;RSPH9;RSPH9	ENST00000372165.4;ENST00000372154.3;ENST00000372154.3	1stExon;5'UTR;1stExon	chr6:43612660-43613435	3						TRUE		0.196041124100515	0.0753391573380433	0.0680427303002665	0.066943671033827
chr2	177027621	+	cg01014615	27622852		TCCTATAACTACTTTATATAATACATTCACRTAAACRAACRTCAACTTTC		II			NA	NA	NA	NA	NA	NA	chr2:177027617-177028014	Island	ATGCTCCTACTTCTAAAGAACTCTTTTTTAAAAATAAATAAATAAAAAATAATCAAGCGG[CG]AAAGTTGACGTCCGCCCACGTGAATGTATTATATAAAGCAGCTACAGGACCAGCTGGCTT	CCTGTAGCTGCTTTATATAATACATTCACGTGGGCGGACGTCAACTTTCG	HOXD3	NM_006898	TSS1500								HOXD3;HOXD3;HOXD3	ENST00000249440.2;ENST00000468418.2;ENST00000410016.1	TSS1500;5'UTR;5'UTR	HOXD3;HOXD3;HOXD3;HOXD3	ENST00000249440.2;ENST00000432796.2;ENST00000468418.2;ENST00000410016.1	TSS1500;5'UTR;5'UTR;5'UTR			chr2:177027413-177028842	6	chr2:177020901-177031333	6		TRUE		0.0731268881189604	0.714443046304099	0.66436625285885	0.472999000963036
chr11	77351193	+	cg19894446	59723215		RATTTTAAAAATCTTTCTTCCTATTACTACTATACTCTTTAATACCTAAC		II			NA	NA	NA	NA	NA	NA	chr11:77348423-77348959	S_Shelf	CTGGGGCACTGACTGGAAAGGAATTAATCCACCAAAATTGCAATTGATGTTTTGTTTCTT[CG]TTAGGCACTAAAGAGTATAGTAGTAATAGGAAGAAAGACTTCCAAAATCGTCATAATGGT	ATTTTGGAAGTCTTTCTTCCTATTACTACTATACTCTTTAGTGCCTAACG																								TRUE		0.880046623328875	0.824246614808413	0.836361366048573	0.835920122887865
chr1	85300095	+	cg22510161	80675858		TCCAAATATAATAACATCACTTCTACTCATCTATCTTCTCATTTACTATC		II			rs77009854	0.010417	NA	NA	NA	NA		OpenSea	AAGAAGACCTTTAAATACTAATAAGAGTAGAATTTGACCCTTAGGTAACCAGGTTGGAGA[CG]ATAGCAAATGAGAAGATAGATGAGCAGAAGTGATGTTACTATACCTGGAAAATCAACTTT	CCAGGTATAGTAACATCACTTCTGCTCATCTATCTTCTCATTTGCTATCG	LPAR3	NM_012152	Body								LPAR3	ENST00000491034.1	3'UTR	LPAR3	ENST00000491034.1	3'UTR			chr1:85300086-85300670	5	chr1:85299948-85301362	6				0.906006137658922	0.840003094218968	0.852194486158728	0.844530552762684
chr2	136876887	-	cg17398233	95656106	90625325	AACTAACTAAAATTTACAATAAACACACAAACAATACTTTCCCCCTCACA	AACTAACTAAAATTTACAATAAACGCGCAAACAATACTTTCCCCCTCGCG	I	C	Grn	NA	NA	NA	NA	NA	NA	chr2:136876711-136877051	Island	AAAGCGATCTCAGACTGGCTGAGGTTTGCAGTGGGCGCGCAGACAGTGCTTTCCCCCTCG[CG]CCACTTCCCTCCGGCGCGGAGACTGGGTGGGGCGGGGGAGCGAGTGTGGGGCGGGGCCGA	CGCGAGGGGGAAAGCACTGTCTGCGCGCCCACTGCAAACCTCAGCCAGTC	CXCR4	NM_003467	TSS1500			DMR		2:136593041-136593556			CXCR4;CXCR4	ENST00000537957.1;ENST00000241393.3	TSS1500;TSS1500	CXCR4;CXCR4	ENST00000537957.1;ENST00000241393.3	TSS1500;TSS1500	chr2:136876420-136877250	3						TRUE		0.0473799357243086	0.131921341856374	0.172645282722924	0.125576531927694
chr5	76373091	+	cg08821656	77609876	38777821	ACAAAAAACACTACAAACACAACTACAAAATATAAACCACCATAAAAACA	ACGAAAAACGCTACAAACGCGACTACGAAATATAAACCGCCGTAAAAACG	I	C	Grn	NA	NA	NA	NA	NA	NA	chr5:76372882-76373720	Island	CCCTGTCACCCTCGGGGTCGTCCTTGAGCGGCGGCGGCGCAGCGGGGGCCCAGCCCAGGG[CG]CCCTCACGGCGGCTCACATCCCGCAGCCGCGCCTGCAGCGCCTCCCGCTCGGCCTGCAGT	GCGGGAGGCGCTGCAGGCGCGGCTGCGGGATGTGAGCCGCCGTGAGGGCG	ZBED3	NM_032367	Body			DMR		5:76408578-76409476	5:76372998-76373845	Unclassified							chr5:76373065-76373335	3						TRUE		0.348704301544368	0.124633274914094	0.127843728315289	0.122598705396819
chr10	130339677	-	cg24875854	94656525		ATTTTACAAAATAAACAAACAAATATTATATACATAACCTTCRCTATCTC		II			NA	NA	NA	NA	NA	NA	chr10:130339526-130339777	Island	ACTCGTTGCTTATTTTGCAAAGTAAACAAGCAAATGTTATGTGCATAACCTTCGCTGTCT[CG]CTAAAGGTCAGCGCGCCCCTGCTCATTTCCCGGGCTGCCTTTTGGGGGCACTCTGATGCC	TTTTGCAAAGTAAACAAGCAAATGTTATGTGCATAACCTTCGCTGTCTCG							TRUE	10:130229667-130229761									chr10:130338820-130340055	3						TRUE		0.494401463234112	0.179859624400423	0.179501715649709	0.190469591993841
chr21	41239206	-	cg12174335	7691208		TTTTAAAAAAATCRAACATTTCCTTCCATCCTAACRAAATTTAAAACAAC		II			rs73904457	0.058097	NA	NA	NA	NA		OpenSea	AGTGTATTACTTTTTAAAGAAATCGAGCATTTCCTTCCATCCTGGCGGAATTTGGAGCAG[CG]ACCTAACGTGCCGTTCTCTTTTGCACCACTAGGTGGCCCCTGGTGCTCTCAGATGTCGGC	CGCTGCTCCAAATTCCGCCAGGATGGAAGGAAATGCTCGATTTCTTTAAA	PCP4	NM_006198	TSS200				TRUE		21:41238871-41240099	Unclassified	PCP4;PCP4	ENST00000328619.5;ENST00000468717.1	TSS200;TSS200	PCP4;PCP4;PCP4;TMPRSS3	ENST00000328619.5;ENST00000462224.1;ENST00000468717.1;ENST00000553129.1	TSS200;TSS200;TSS200;3'UTR	chr21:41239120-41239395	3								0.377433841468152	0.0842604205691202	0.114732446738258	0.0604985752147141
chr6	38702258	+	cg23591403	34693894		TATATACAATTTCATCATTTTTACCCCTTTAATTACTCCAACAATAATTC		II			NA	NA	NA	NA	NA	NA		OpenSea	TCATTTGATTAGTTGTGTGATTATACGCTAAGTTCTTGACTTTTGTTTTCAGAATGTGGT[CG]AACTATTGCTGGAGCAACTAAAGGGGCAAAAATGATGAAATTGTATATAGACAATGCAGC	ATATACAATTTCATCATTTTTGCCCCTTTAGTTGCTCCAGCAATAGTTCG	DNAH8;DNAH8	NM_001206927;NM_001206927	ExonBnd;Body								DNAH8;DNAH8;DNAH8	ENST00000441566.1;ENST00000449981.2;ENST00000359357.3	TSS200;ExonBnd;5'UTR	DNAH8;DNAH8;DNAH8	ENST00000441566.1;ENST00000449981.2;ENST00000359357.3	TSS200;ExonBnd;5'UTR										0.851727552816901	0.8209014520967	0.826818191244479	0.853132763443595
chr4	1595726	-	cg03799405	19682145	80803574	CCAACAAACACAAAATACAATCTAAAACAAAACAACATTACAAAAAACCA	CCAACAAACACGAAATACGATCTAAAACAAAACGACGTTACGAAAAACCG	I	A	Red	rs79966155	0.04538	NA	NA	NA	NA	chr4:1595293-1595539	S_Shore	AAGTCTGTGACACCAACAAGCACGAAATACGGTCTAGGGCAGGGCGGCGTTGCGGAAGGC[CG]ACCCGAGGGAGAGCAGGGGCCGCTGGGGGCAGCTCCCGGGGCCAAGGGTGAGCAGAGACC	CGGCCTTCCGCAACGCCGCCCTGCCCTAGACCGTATTTCGTGCTTGTTGG								4:1565618-1565724											chr4:1593114-1596195	6				TRUE		0.450589817315156	0.0665269172942346	0.0644730657140171	0.0646962763571108
chr7	37923971	+	cg05088704	57705569		AATAATCTTCATTTTCATATTCCTTACACAATACTTATACTTCTTTTTCC		II			NA	NA	NA	NA	NA	NA		OpenSea	TTTTGCGTATTATTAAAGATGAAGACTTCAAAATACTGGAGCAAAGACAAGTAGTATTAT[CG]GAAAAAGAAGCACAAGCACTGTGCAAGGAATATGAAAATGAAGACTATTTTAATAAACTT	CGGAAAAAGAAGCACAAGCACTGTGCAAGGAATATGAAAATGAAGACTAT	TXNDC3	NM_016616	Body								EPDR1	ENST00000476620.1	5'UTR	TXNDC3;EPDR1	ENST00000426106.1;ENST00000476620.1	3'UTR;5'UTR								TRUE		0.854465488549013	0.854285014691479	0.82756653124572	0.863444971445165
chr5	158532962	+	cg25221615	11632933		TCTCCCCTCTAAAAATATTTTAAAACCAAAATTTCTTCCATAAAATTTAC		II			NA	NA	NA	NA	NA	NA	chr5:158533557-158534000	N_Shore	GGCTCTGGGATGGGAGAAGGGAGCTTCTTAGCGATTTGAAAATTAGCATCCCTTCAGTAG[CG]CAAACCTTATGGAAGAAACCTTGGCCTTAAAACATTCTCAGAGGGGAGACTGGGAGGAAC	CTCCCCTCTGAGAATGTTTTAAGGCCAAGGTTTCTTCCATAAGGTTTGCG						CDMR	TRUE	5:158463785-158466003	5:158532923-158533208	Unclassified_Cell_type_specific	RP11-175K6.1	ENST00000499583.1	5'UTR	RP11-175K6.1;RP11-175K6.1;RP11-175K6.1	ENST00000517335.1;ENST00000523301.1;ENST00000499583.1	5'UTR;5'UTR;5'UTR	chr5:158532765-158533075	3						TRUE		0.712015238548766	0.163859221561178	0.257436166816481	0.441806930086309
chr12	133481390	-	cg16562275	88741853		TAAAAATTCCCCRACAAAATTCCTCTAAAAAACTTTTCCTCACCRAAAAC		II			rs11147157	0.130368	NA	NA	NA	NA	chr12:133484658-133485739	N_Shelf	GACAATGACTCTAGAGATTCCCCGGCAGAGTTCCTCTGGGAAGCTTTTCCTCACCGAAGA[CG]CGGCCTCAAGTCATCCCCAAGCCGGGGCTCCTGGGTGGCTTCTCAGGAAGCCAAGCTCCC	AGAGATTCCCCGGCAGAGTTCCTCTGGGAAGCTTTTCCTCACCGAAGACG								12:131991457-131991663	12:133481246-133481855	Unclassified	RP11-46H11.5	ENST00000536932.1	3'UTR	CHFR;CHFR;RP11-46H11.5;CHFR;CHFR;CHFR;CHFR	ENST00000542714.1;ENST00000541817.1;ENST00000536932.1;ENST00000542714.1;ENST00000541817.1;ENST00000540537.1;ENST00000499045.2	1stExon;1stExon;3'UTR;5'UTR;5'UTR;5'UTR;3'UTR	chr12:133481360-133481710	3						TRUE		0.123104317069625	0.132137912403336	0.137121697246429	0.108181524696767
chr14	29242040	-	cg22400166	64802978		CCACTTCAACTTCTACCAAACAAATAAAACTCTCCAACATAAAAATCTAC		II			NA	NA	NA	NA	NA	NA	chr14:29243403-29243763	N_Shore	TGCCCCCAACACCACTTCAGCTTCTGCCAGACAGATGGAACTCTCCAGCATGAAAATCTG[CG]CAGCCATTCCAACAAGCAGGGTAGGTGAAACTTGAATTAAAATTCTCCCCTCTTTATTTT	CACTTCAGCTTCTGCCAGACAGATGGAACTCTCCAGCATGAAAATCTGCG	C14orf23;C14orf23	NR_026732;NR_026731	Body;Body								C14orf23;C14orf23;C14orf23	ENST00000399387.4;ENST00000552957.1;ENST00000548213.1	1stExon;1stExon;1stExon	C14orf23;C14orf23;C14orf23	ENST00000399387.4;ENST00000552957.1;ENST00000548213.1	1stExon;1stExon;1stExon	chr14:29241840-29242050	3						TRUE		0.327844072613386	0.0713823719644852	0.081117795458956	0.0948052268853593
chr2	177027043	-	cg06316886	76723498		CRAATAACATTTCATTTAACCCCATAAAACATTCACTTATAACTTCCCCC		II			NA	NA	NA	NA	NA	NA	chr2:177027617-177028014	N_Shore	TCCAATTACCGCGAGTAGCATTTCATTTGGCCCCATGGAGCATTCACTTATAACTTCCCC[CG]AAAATTTCAATAATCCCTACCAAGGCTCCACGCTGGCCCTATCCTAAAGAGTTTTCCTAG	CGGGGGAAGTTATAAGTGAATGCTCCATGGGGCCAAATGAAATGCTACTC								2:176735140-176735772			HOXD3;HOXD3	ENST00000468418.2;ENST00000410016.1	5'UTR;5'UTR	HOXD3;HOXD3;HOXD3	ENST00000432796.2;ENST00000468418.2;ENST00000410016.1	5'UTR;5'UTR;5'UTR	chr2:177026825-177027110	3						TRUE		0.121726178508719	0.0889184834630408	0.0738452082025528	0.0592516310336235
chr1	3600879	-	cg17471939	93731921	89774538	TTACACTACAAAAAACCAACCCAAACTATAAAAATACACAAAACAACACA	TTACGCTACGAAAAACCAACCCGAACTATAAAAATACGCGAAACAACGCG	I	T	Red	NA	NA	NA	NA	NA	NA		OpenSea	TGGGGAATTTGTTTGCGCTGCGGAAAACCAGCCCGAACTGTGGGGATACGCGGAACAGCG[CG]TCTGGGGCAGGGTCGGGCCTCCCTCACTTATGCTCAGCCCGAAAGGGAGGGAGGCGATGC	CGCGCTGTTCCGCGTATCCCCACAGTTCGGGCTGGTTTTCCGCAGCGCAA	TP73	NM_005427	Body					1:3590595-3590796									chr1:3600665-3601135	3						TRUE		0.337037105171177	0.331655628675808	0.334961591030842	0.315954616441863
chr17	33841810	+	cg02064741	47802976		TACTTCTAACAAAACCCCTACCAATTAATCAAAAACTTATAAATACTAAC		II			NA	NA	NA	NA	NA	NA		OpenSea	TTTAACTGAGATTTTATTATGTTGACATTTGTTTCTCATTCCACATCGTCTTTGGCCAAG[CG]CCAGCACTTACAAGTCTCTGATTAACTGGTAGGGGCTTTGTCAGAAGCATCTGGATCACT	CGCCAGCACTTACAAGTCTCTGATTAACTGGTAGGGGCTTTGTCAGAAGC					chr17:33841707-33841707												chr17:33841720-33841975	3								0.854986252391457	0.873994424532059	0.848377511793047	0.810582589150112
chr7	4830343	+	cg19081270	1772939	68788993	ACCTCCAAAACTTCAAAAAACTTATTAATCTACTCCACAATACACCTCCA	ACCTCCAAAACTTCGAAAAACTTATTAATCTACTCCACGATACACCTCCG	I	A	Red	NA	NA	NA	NA	NA	NA	chr7:4832111-4832481	N_Shore	AATCTCTGTCCCCGGGCCTAGGTGTGGGCCATCGGCGAGTACCTGTCGGTGACCTACGAT[CG]GAGGTGCACCGTGGAGCAGATCAACAAGTTCTTCGAAGCCCTGGAGGCTCTGCTATTCGA	CGGAGGTGCACCGTGGAGCAGATCAACAAGTTCTTCGAAGCCCTGGAGGC	KIAA0415	NM_014855	Body					7:4796821-4796945			AP5Z1	ENST00000490487.1	5'UTR	AP5Z1;AP5Z1;AP5Z1;AP5Z1	ENST00000469614.1;ENST00000490487.1;ENST00000477680.1;ENST00000496303.1	5'UTR;5'UTR;5'UTR;5'UTR			chr7:4827152-4832959	6	chr7:4820449-4834964	6		TRUE		0.820073310843921	0.0476989774678654	0.0606288943631358	0.0470207457688072
chr12	133044994	-	cg09202928	78647100		ATTAAATAAATTATACTTCTCAAACACATAATCCAATAACTACCATATAC		II			NA	NA	NA	NA	NA	NA		OpenSea	TGAACTTCAAGATTAAGTGAGTTATGCTTCTCAGACACATAGTCCAATGACTGCCATGTG[CG]TTGACTCCCTCACCCTTCCAGTCAAGACTGATTATGCACCTGCTGTATGTATACACTGTC	CGCACATGGCAGTCATTGGACTATGTGTCTGAGAAGCATAACTCACTTAA																			chr12:133044543-133045152	4						0.665609466577639	0.146436340160615	0.185491899719432	0.145704278787827
chr2	223163033	+	cg23546474	63672821	98746562	TTCTACAAATAAAACACACTACTCTCTACAAATCCTAACAAAACTAAACA	TTCTACAAATAAAACGCGCTACTCTCTACAAATCCTAACGAAACTAAACG	I	A	Red	NA	NA	NA	NA	NA	NA	chr2:223162946-223163912	Island	TCCACCGCGGCATTTCCAAAACAACAGGGACAAGTCTCCCCGGCTCGCCGCAGGCCTGAC[CG]CCCAGCTCCGCCAGGATTTGCAGAGAGCAGCGCGCTCCATTTGCAGAAAGGAAATCGAGT	CGCCCAGCTCCGCCAGGATTTGCAGAGAGCAGCGCGCTCCATTTGCAGAA	PAX3;PAX3;PAX3;CCDC140;CCDC140;PAX3;PAX3;PAX3;PAX3;PAX3	NM_181458;NM_013942;NM_181457;NM_153038;NM_153038;NM_181461;NM_000438;NM_181460;NM_181459;NM_001127366	Body;Body;Body;5'UTR;1stExon;Body;Body;Body;Body;Body			RDMR		2:222871158-222872120			CCDC140;CCDC140	ENST00000295226.1;ENST00000295226.1	1stExon;5'UTR	CCDC140;CCDC140	ENST00000295226.1;ENST00000295226.1	1stExon;5'UTR	chr2:223162760-223163355	3						TRUE		0.102340244259383	0.0912571174736502	0.09542488238247	0.125680118562935
chr7	32315577	-	cg04182427	18736577		AAAAACATACTCACTTAATATAACCCTATAACTATAAATACCAACTTATC		II			rs11771230	0.067946	NA	NA	NA	NA		OpenSea	TGACATAATACAGAAGCATGCTCACTTAGTATGACCCTGTAACTGTAGATACCAGCTTAT[CG]AGTTGGCATACTTTAATTATGAACTGCAAGATAGATAAAACTCAATATCCAATTTATGAA	GAAGCATGCTCACTTAGTATGACCCTGTAACTGTAGATACCAGCTTATCG	PDE1C	NM_001191058	Body																chr7:32315240-32315642	6						0.740288917817999	0.128080114132166	0.151911249213544	0.224421309043322
chr13	70681276	-	cg21878148	67688237		CCACATTTTCAACCTAAAACATTTTAAACTTAATAACCACATAAACACAC		II			NA	NA	NA	NA	NA	NA	chr13:70681732-70682219	N_Shore	CATCTCTTAACCCACATTTTCAACCTGAAACATTTTAGACTTAGTAGCCACATGAGCACA[CG]CGGTGAAATGAGTGGAAATTGAGAGATGCTTGGAAGCCCCGTGGGGACTTACTGTACCTG	CACATTTTCAACCTGAAACATTTTAGACTTAGTAGCCACATGAGCACACG	KLHL1;ATXN8OS	NM_020866;NR_002717	Body;TSS200				TRUE				ATXN8OS;ATXN8OS	ENST00000414504.1;ENST00000424524.1	TSS200;TSS1500	ATXN8OS;ATXN8OS	ENST00000414504.1;ENST00000424524.1	TSS200;TSS1500								TRUE		0.721464710158904	0.844319519991028	0.82410168917599	0.833554118849804
chr7	27162090	+	cg26297005	26706991		TTACACCAAAACRATTAAAAAAAATTAACCCTCCACRATTCCTAACAACC		II			NA	NA	NA	NA	NA	NA	chr7:27162087-27162426	Island	GAATCCAACTCCAAACTCCTCCGAAGTTAAATATTGACCAGAACCTCTTTCAACAGGCCG[CG]GTTGCCAGGAACCGTGGAGGGCCAACTCCTCCCAACCGCCCTGGTGCAAAGTCCCACGCG	TGCACCAGGGCGGTTGGGAGGAGTTGGCCCTCCACGGTTCCTGGCAACCG	HOXA3	NM_153631	5'UTR					7:27128260-27128938			HOXA-AS2;HOXA-AS2;HOXA-AS2;HOXA-AS2;HOXA-AS2;HOXA-AS2;HOXA-AS2;HOXA3;HOXA-AS2	ENST00000517635.2;ENST00000523364.1;ENST00000524048.1;ENST00000521159.1;ENST00000521687.1;ENST00000517641.1;ENST00000517641.1;ENST00000317201.2;ENST00000517550.1	5'UTR;5'UTR;TSS1500;TSS200;TSS200;1stExon;5'UTR;5'UTR;5'UTR	HOXA-AS2;HOXA-AS2;HOXA-AS2;HOXA-AS2;HOXA-AS2;HOXA-AS2;HOXA-AS2;HOXA3;HOXA3;HOXA3;HOXA3;HOXA-AS2	ENST00000517635.2;ENST00000523364.1;ENST00000524048.1;ENST00000521159.1;ENST00000521687.1;ENST00000517641.1;ENST00000517641.1;ENST00000317201.2;ENST00000522788.1;ENST00000521779.1;ENST00000521401.1;ENST00000517550.1	5'UTR;5'UTR;TSS1500;TSS200;TSS200;1stExon;5'UTR;5'UTR;5'UTR;5'UTR;3'UTR;5'UTR	chr7:27161900-27162830	3						TRUE		0.63826447258625	0.593272210331278	0.599529511817072	0.717183916722382
chr14	70690296	-	cg23442650	25683930		CAAAAACCCAAATTACTTCCTTCTTCTTATAAAAAAAACTCRATTCTTAC		II			NA	NA	NA	NA	NA	NA		OpenSea	AAAAAGAAATTCAGGGACCCAGGTTACTTCCTTCTTCTTGTAGGAAAAACTCGGTTCTTG[CG]ACACGACGAGGAAAGATTAGGCACGGAGACACTTTGAAGGGTGAGAAGTTACGGAATGTA	CGCAAGAACCGAGTTTTTCCTACAAGAAGAAGGAAGTAACCTGGGTCCCT											RP11-486O13.2;RP11-486O13.2	ENST00000554008.1;ENST00000555198.1	TSS200;TSS200	RP11-486O13.2;RP11-486O13.2;RP11-486O13.2	ENST00000554008.1;ENST00000555198.1;ENST00000555480.1	TSS200;TSS200;5'UTR	chr14:70690280-70690655	3								0.410960405535005	0.118938140704172	0.085432473444613	0.108356248779095
chr13	31999134	-	cg19123891	98796301		CTACATCCTACCCAACAAAATTTTTCAATAAAACATCTCTCTCATAAACC		II			NA	NA	NA	NA	NA	NA		OpenSea	TTAACTGGGCACTGCATCCTGCCCAGCAGGGTTTTTCAGTGGAGCATCTCTCTCATGAGC[CG]CTGAGGTCAAGAACTGTCTTATCATCTAGCATATGCCCAGGTCAGGTCTTCAGGAGCTGA	CGGCTCATGAGAGAGATGCTCCACTGAAAAACCCTGCTGGGCAGGATGCA									13:31997908-31999354	Unclassified											chr13:31997991-31999209	6				0.28821474675374	0.0836551724137931	0.12462850182704	0.0975357805856638
chr12	50237340	-	cg03379649	2686271		TTACTTATCTAAAATCATACATTAAATCTATAACTCAAAAACTTCCACCC		II			NA	NA	NA	NA	NA	NA	chr12:50236638-50236975	S_Shore	ACCGAGAGAACTTACTTGTCTGGGGTCATACATTGAATCTGTGACTCAAAAACTTCCACC[CG]GTTCAGGAAAGGGTAGCCAGGAGGTGCAGGTCACTTGCGAAGCCAGCCGACTCAGCCCTG	CGGGTGGAAGTTTTTGAGTCACAGATTCAATGTATGACCCCAGACAAGTA	BCDIN3D	NM_181708	TSS1500						12:50236160-50237519	Promoter_Associated	BCDIN3D;BCDIN3D	ENST00000550861.1;ENST00000333924.4	TSS1500;TSS1500	BCDIN3D;BCDIN3D	ENST00000550861.1;ENST00000333924.4	TSS1500;TSS1500			chr12:50236209-50237350	6	chr12:50235266-50238037	6		TRUE		0.68317223198594	0.90191440609062	0.896353489152784	0.870462815847471
chr5	78985588	-	cg04154027	52775964	43754577	AAACTCAATAACAAAACTTTAACACCTTCTATTTAAAATCACAAAACTCA	AAACTCGATAACGAAACTTTAACGCCTTCTATTTAAAATCGCGAAACTCG	I	C	Grn	NA	NA	NA	NA	NA	NA		OpenSea	CCCGGGCCCCAGAAGCTCGGTGGCGAAACTTTGACGCCTTCTATTTAAAGTCGCGGGGCT[CG]CCCGCCCCCGGCGCCGGGAACCCGAGCCGCCCCCGCAGGGGCAGGGCTGGGGAGGGCAGG	AAGCTCGGTGGCGAAACTTTGACGCCTTCTATTTAAAGTCGCGGGGCTCG	CMYA5	NM_153610	TSS200	high-CpG:79021199-79021441			TRUE	5:79021181-79022014			CMYA5	ENST00000446378.2	TSS200	CMYA5	ENST00000446378.2	TSS200	chr5:78984805-78986375	3						TRUE		0.821172775671224	0.935201045664253	0.936771848984003	0.941988920561502
chr17	48044380	+	cg12594366	62660546		AATACTTATTCTATATAAAACTACCTTTCTCCCTTTCTTCCTTAATTCTC		II			NA	NA	NA	NA	NA	NA	chr17:48045788-48047207	N_Shore	TTAGAAGGATATATATCCTCACAGGTTCACAGCTCCAGCTCTAAGGAGATGGTGGCATGG[CG]AGAATTAAGGAAGAAAGGGAGAAAGGTAGTCCCACATAGAATAAGCATTTCTCTACTGAG	ATGCTTATTCTATGTGGGACTACCTTTCTCCCTTTCTTCCTTAATTCTCG									17:48044212-48044737	Unclassified_Cell_type_specific	U6	ENST00000362622.1	TSS1500	U6	ENST00000362622.1	TSS1500	chr17:48044285-48044755	3								0.65583739260553	0.0648137155319869	0.051961961037762	0.0602436712880187
chr7	127881440	-	cg00666422	11747532		CTACTAATCTTTCTTAACAAACCACAAAACCCCACACAACTCTAAATCCC		II			NA	NA	NA	NA	NA	NA	chr7:127880750-127881375	S_Shore	TTCCTCCTTCTCTGCTGGTCTTTCTTGGCAGGCCACAGGGCCCCACACAACTCTGGATCC[CG]GGGAAACTGAGTCAGGAGGGATGCAGGGCGGATGGCTTAGTTCTGGACTATGATAGCTTT	TGCTGGTCTTTCTTGGCAGGCCACAGGGCCCCACACAACTCTGGATCCCG	LEP	NM_000230	5'UTR								LEP	ENST00000308868.4	5'UTR	LEP	ENST00000308868.4	5'UTR								TRUE		0.709379627409779	0.73146618963369	0.697014629256424	0.611063559803916
chr13	96728260	-	cg20180447	79610220		AAAAATTCAACCTAAACCAACACRAAAAATAAACTCATACCTTCCTTATC		II			NA	NA	NA	NA	NA	NA		OpenSea	GAATTGAGGAGAGAGGTTCAGCCTGAGCCAACACGGAAAGTAGACTCATGCCTTCCTTGT[CG]CAGAACACAGTAAAGGGGTACTACATATGACTATAACCTGGTAGCATATGGTGCTACACA	GAGGTTCAGCCTGAGCCAACACGGAAAGTAGACTCATGCCTTCCTTGTCG																	chr13:96728200-96728535	3								0.766931520383131	0.158015555795614	0.172669651046586	0.148654431941193
chr11	57194120	+	cg00522883	1772239		ATCTCCCTACCTCTACACCTAATTAAATTACTATCATTATTTTAAAAAAC		II			rs11822095	0.145191	NA	NA	NA	NA	chr11:57194340-57194650	N_Shore	CCCAATAGCTCCCCGGGAGCAGGTGGAGAAGCGGAGCTCCTGCGCTCGAATTCTGAATAC[CG]TCCCCTAAAATAATGACAGCAACTCAACCAGGTGCAGAGGCAGGGAGATTTCATACAGAA	TCTCCCTGCCTCTGCACCTGGTTGAGTTGCTGTCATTATTTTAGGGGACG	SLC43A3;SLC43A3;SLC43A3	NM_199329;NM_014096;NM_017611	5'UTR;5'UTR;5'UTR				TRUE		11:57193972-57194211	Promoter_Associated	SLC43A3;SLC43A3;SLC43A3;SLC43A3;SLC43A3;SLC43A3;SLC43A3	ENST00000529554.1;ENST00000395123.2;ENST00000395124.1;ENST00000352187.1;ENST00000528098.1;ENST00000529554.1;ENST00000395123.2	5'UTR;5'UTR;5'UTR;5'UTR;TSS200;1stExon;ExonBnd	SLC43A3;SLC43A3;SLC43A3;SLC43A3;SLC43A3;SLC43A3;SLC43A3;SLC43A3;SLC43A3;SLC43A3;SLC43A3;SLC43A3;SLC43A3;SLC43A3;SLC43A3;SLC43A3;SLC43A3;SLC43A3;SLC43A3;SLC43A3;SLC43A3;SLC43A3;SLC43A3	ENST00000526125.1;ENST00000529113.1;ENST00000529112.1;ENST00000529896.1;ENST00000529554.1;ENST00000395123.2;ENST00000530005.1;ENST00000528187.1;ENST00000524863.1;ENST00000529494.1;ENST00000395124.1;ENST00000529748.1;ENST00000525474.1;ENST00000532795.1;ENST00000533235.1;ENST00000526621.1;ENST00000352187.1;ENST00000530232.1;ENST00000528098.1;ENST00000529112.1;ENST00000529896.1;ENST00000529554.1;ENS…	3'UTR;TSS1500;5'UTR;5'UTR;5'UTR;5'UTR;5'UTR;5'UTR;5'UTR;5'UTR;5'UTR;5'UTR;5'UTR;5'UTR;5'UTR;5'UTR;5'UTR;TSS1500;TSS200;1stExon;1stExon;1stExon;ExonBnd	chr11:57193320-57195155	3						TRUE		0.182478745139392	0.138622859934335	0.160115640358485	0.167719965053026
chr12	52545978	-	cg08121755	97801310	12641168	AAAAATAACAAAACATAAATAACTCCCTAAAATTAACAACTAAATAAACA	AAAAATAACGAAACGTAAATAACTCCCTAAAATTAACGACTAAATAAACG	I	C	Grn	rs61238854	0.026532	NA	NA	NA	NA	chr12:52545937-52546363	Island	TGAGTGACTGATGGGGGTGGCGGGACGTGAGTGGCTCCCTAGGGTTGGCGGCTGGGTGGA[CG]CCGCGCCGCCTTCACCCGTGGCCTGCTCGGGGCCTGCAGCAGCCCGTGGCAGCCGGCAGG	GGGGGTGGCGGGACGTGAGTGGCTCCCTAGGGTTGGCGGCTGGGTGGACG					chr12:52545730-52545730			12:50832245-50832625	12:52545291-52546534	Unclassified							chr12:52545680-52546515	3						TRUE		0.328965023705161	0.178577639714305	0.117045982350209	0.188600199617294
chr9	34381150	+	cg00072711	88786942		CRTAACTCRACCTCTTCCCATCCCTATACATCTATCTTTAAATCTCCTAC		II			rs3753033	0.239863	NA	NA	NA	NA	chr9:34380737-34381151	Island	CGCGACAGTGAGTTCAGCATGTTCACCATCACTTCGCGCTCTGCTCCCGCGGGTCCCCAG[CG]CAGGAGACCCAAAGACAGATGCACAGGGATGGGAAGAGGCCGAGTCACGGACAGAGTGAG	GTGACTCGGCCTCTTCCCATCCCTGTGCATCTGTCTTTGGGTCTCCTGCG	C9orf24;C9orf24;C9orf24	NM_147168;NM_147169;NM_032596	Body;Body;Body					9:34369587-34371451			C9orf24	ENST00000481295.1	TSS1500	C9orf24;C9orf24	ENST00000481295.1;ENST00000379112.2	TSS1500;TSS1500	chr9:34381025-34381315	3						TRUE		0.589654288529509	0.886184045611845	0.825968285246382	0.879020508027271
chr7	22894281	-	cg15401507	61796132		TTAATCCTTTTTCAATTAAATAATTACATTTTAAAAATCAAATTCCAACC		II			NA	NA	NA	NA	NA	NA	chr7:22893794-22894577	Island	ACAGGCAGCTTTTAGTCCTTTTTCAATTAAATGATTGCATTTTGAGGATCAAATTCCAAC[CG]CAGGCGGAGGCGCCGAGCCCCGGACGGTCTCTGGGTTCTTGGTGCACTCGGGGCTCCTGC	TAGTCCTTTTTCAATTAAATGATTGCATTTTGAGGATCAAATTCCAACCG						DMR		7:22860806-22861321						AC005682.5	ENST00000432668.1	TSS1500	chr7:22893645-22894910	3						TRUE		0.138746224204016	0.116981051916051	0.0981159271079996	0.0884334761487982
chr14	92034978	+	cg05622443	16762113		AAAACATCCTAAAAAAATAATTCTACCTAAAAAAACACCTATATTCAATC		II			NA	NA	NA	NA	NA	NA		OpenSea	CTGGGGGTCTGGATGGAGACCGCCTTTTCCAGTAACATTTTCACCTTCTCTTTAATAGAG[CG]ACTGAACACAGGTGTTCTTCTAGGTAGAATCACCTTTCCAGGATGTCTTGGGCCCTTTAC	AGACATCCTGGAAAGGTGATTCTACCTAGAAGAACACCTGTGTTCAGTCG																					chr14:92034941-92035537	6				0.821021252971916	0.75527456963892	0.839976961290168	0.801529404236258
chr5	135266805	-	cg10472919	91672981		ATTTCTAAAAACACCTATATTCRTTATTAACCCCCTTAAAATACCCATCC		II			NA	NA	NA	NA	NA	NA	chr5:135265848-135266517	S_Shore	TTGCAGAAATGATTTCTGGAAACACCTGTGTTCGTTGTTAGCCCCCTTAGAATGCCCATC[CG]GAGGCGGGCTCTCCCTGGCTCGGAAGGCCTCCCCGCGGAGGGCCTGGCTTGCTGTCCGCT	TTTCTGGAAACACCTGTGTTCGTTGTTAGCCCCCTTAGAATGCCCATCCG	FBXL21	NM_012159	5'UTR					5:135294704-135294796			FBXL21	ENST00000467490.1	5'UTR	FBXL21;FBXL21;FBXL21;FBXL21	ENST00000495672.1;ENST00000475169.1;ENST00000472159.1;ENST00000467490.1	5'UTR;5'UTR;5'UTR;5'UTR	chr5:135266740-135266975	3						TRUE		0.64875149473089	0.815499636697388	0.833190173509706	0.74529204658301
chr14	73958272	-	cg14365570	12782977	84742247	CAAAACCACAAATAAATAACACAAATAAAAAACCAACCTAAAACTCCCCA	CGAAACCGCAAATAAATAACACGAATAAAAAACCGACCTAAAACTCCCCG	I	C	Grn	NA	NA	NA	NA	NA	NA	chr14:73957750-73958889	Island	CTGCGACGGCGTCGGGGCCGCAGGTGGATAACACGGGTGGGGAGCCGGCCTGGGACTCCC[CG]CTGCGGCGCGTCTTGGCCGAGCTGAACCGCATCCCCAGCAGCCGGCGGCGAGCGGCCCGC	CGGGGAGTCCCAGGCCGGCTCCCCACCCGTGTTATCCACCTGCGGCCCCG	HEATR4;C14orf169	NM_203309;NM_024644	Body;1stExon					14:73027320-73028934	14:73957338-73958818	Promoter_Associated	C14orf169	ENST00000531973.1	5'UTR	C14orf169;HEATR4	ENST00000531973.1;ENST00000565094.1	5'UTR;3'UTR	chr14:73957760-73958555	3						TRUE	TRUE	0.12114218943986	0.125219910787403	0.111403537750566	0.0998578666553258
chr6	105398579	-	cg25734928	3738562		CTTCRTCCTAATCACTCCATCTAAAAAACTAATATTCCCATAAAAATTAC		II			NA	NA	NA	NA	NA	NA	chr6:105400877-105401149	N_Shelf	GTCCTCCTATACTTCGTCCTGATCACTCCATCTAAAAAACTGGTGTTCCCATAAGAATTA[CG]TGGACAACCTCTTCTAATTAACCCCTTTCCCCCCACCCCCACTTTTAGCAGTATTGTATT	TTCGTCCTGATCACTCCATCTAAAAAACTGGTGTTCCCATAAGAATTACG																								TRUE		0.727633003847838	0.87312764955252	0.756357420947678	0.788139067288735
chr3	2165335	+	cg16026958	31695162		CCCCTATAATAAATCATCATATATCAACRACTAATTACAACCAATATAAC		II			rs4552334	0.108925	NA	NA	NA	NA		OpenSea	TACTCTCATGTTTCTGAACTGACATCTCGCAAGATTAATTGAGATGCTGTAGTTTTCTAG[CG]CTACACTGGCTGTAATTAGTCGCTGACATATGATGATTTATTATAGGGGATTCCTTTAGA	CGCTACACTGGCTGTAATTAGTCGCTGACATATGATGATTTATTATAGGG	CNTN4-AS2;CNTN4	NR_046555;NM_175607	Body;5'UTR								CNTN4-AS2;CNTN4	ENST00000447256.2;ENST00000418658.1	3'UTR;5'UTR	CNTN4-AS2;CNTN4;CNTN4;CNTN4;CNTN4	ENST00000447256.2;ENST00000422330.1;ENST00000427741.1;ENST00000455083.1;ENST00000418658.1	3'UTR;5'UTR;5'UTR;5'UTR;5'UTR										0.930150477876503	0.570972536735732	0.662260345276308	0.75617592540583
chr3	38765009	-	cg11595270	91651926		CCAACTCAAAAATCTTCCTCAAAATTTCCTCAAAATCTAAACAATCCACC		II			rs12632942	0.223351	NA	NA	NA	NA		OpenSea	CAGGTCATCTGCCAGCTCAGGGATCTTCCTCAGGATTTCCTCAGGATCTAGGCAGTCCAC[CG]TGCTGCCCTCAGAGGAGCTTGTGTCGTCCACTCCCTGCAGGGGAGAAGCCCAGGGCAGTG	CGGTGGACTGCCTAGATCCTGAGGAAATCCTGAGGAAGATCCCTGAGCTG	SCN10A	NM_006514	Body				TRUE														chr3:38764046-38766579	6		TRUE		0.865305727904883	0.789220342989087	0.688006666441883	0.632728418966992
chr2	111876873	+	cg01064683	39775901	1713350	AAAAAACACAAACATAAACACAACTAAATAAACTCAAAAACCAAAAATCA	AAAAAACACGAACGTAAACACGACTAAATAAACTCGAAAACCGAAAATCG	I	A	Red	NA	NA	NA	NA	NA	NA	chr2:111875206-111880965	Island	CGGGACGGCCGCGAAGAGCAAAGTTCGTCCGCGGTAGGAACTTCGAGGCCCGGTTAGGAC[CG]ATCTCCGGCCTCCGAGTCTACTTAGCCGTGTCCACGCTCGTGCCTTTTCCCTCTTGCAGC	AAAAGGCACGAGCGTGGACACGGCTAAGTAGACTCGGAGGCCGGAGATCG						RDMR		2:111592629-111594111						BCL2L11	ENST00000432179.1	TSS200	chr2:111874425-111877355	3								0.108318893811584	0.044238134438884	0.0519042433442231	0.0528981288821517
chr4	48486154	+	cg13958974	19672127		ATAAAACAAATACCCAAAAAATAAACAAATCCRTACCTAAAATTCATATC		II			rs6845250	0.194649	NA	NA	NA	NA	chr4:48485362-48486473	Island	CCTGTGTGGCTGCTGTCCCGGCGGCAATCTCTCCAATCTTATGTCCCTGCTGGTTGACGG[CG]ACATGAACCTCAGGTACGGATCTGTCTATTCCTTGGGCATCTGTCTCATCCCAGACGCGC	TGAGACAGATGCCCAAGGAATAGACAGATCCGTACCTGAGGTTCATGTCG	SLC10A4	NM_152679	1stExon			DMR	TRUE	4:48179840-48181568	4:48484734-48486402	Unclassified_Cell_type_specific	SLC10A4	ENST00000273861.4	1stExon	SLC10A4	ENST00000273861.4	1stExon	chr4:48484965-48487475	3						TRUE		0.0876850041887741	0.137219900847969	0.148908182428279	0.155322629812691
chr1	152691758	+	cg26420391	3743196		AACTCAACTTCTATACCTATACCTAACTATATAACTTAATACAAATCATC		II			NA	NA	NA	NA	NA	NA		OpenSea	ACAGGCAGCACCATTTCAAGCCTCCATTTCCCAATATAGAGACTGAGGCCCAGAGGTAAG[CG]ATGACTTGTACCAAGCCACATAGCCAGGTACAGGCACAGAAGCTGAGCTGAGAGTCCCTG	GCTCAGCTTCTGTGCCTGTACCTGGCTATGTGGCTTGGTACAAGTCATCG	C1orf68	NM_001024679	TSS1500								C1orf68;C1orf68	ENST00000368775.2;ENST00000362017.2	TSS1500;5'UTR	C1orf68;C1orf68	ENST00000368775.2;ENST00000362017.2	TSS1500;5'UTR								TRUE		0.426487502677148	0.135758020164986	0.189551545310111	0.287160723942333
chr7	71799177	-	cg07856521	86619329		AAATCTAACACACAAATAAAATCTCAAAAATCTAAATTAAAAAAATCTCC		II			rs13438441	0.184307	NA	NA	NA	NA	chr7:71800757-71802768	N_Shore	AAGGTGTGAAAGGGTCTGGCACACAAGTAGGGTCTCAGAAATCTGAATTAAGAGGGTCTC[CG]AAGGCTTTAAACGTCCAAAGTCTATCAATTGGAATTTCTCTCGTAATGAGAACCAGTGCC	CGGAGACCCTCTTAATTCAGATTTCTGAGACCCTACTTGTGTGCCAGACC	CALN1;CALN1	NM_001017440;NM_031468	5'UTR;Body			CDMR					CALN1;CALN1;CALN1	ENST00000329008.5;ENST00000395276.2;ENST00000431984.1	5'UTR;5'UTR;5'UTR	CALN1;CALN1;CALN1;CALN1	ENST00000329008.5;ENST00000446128.1;ENST00000395276.2;ENST00000431984.1	5'UTR;5'UTR;5'UTR;5'UTR	chr7:71799045-71799375	3						TRUE		0.126285300506879	0.466100572047446	0.477104550224459	0.456290341379821
chr6	90597356	+	cg18288532	96621307	61635131	ATAATACTTACACTAATCCACATCCCAAACATCCAAAATCTTACTATACA	ATAATACTTACGCTAATCCACATCCCGAACGTCCAAAATCTTACTATACG	I	A	Red	rs144051730	0.0174	NA	NA	NA	NA	chr6:90597207-90597653	Island	AGCCCGGGAGGGTGAGCTGACGCAGCAAGTCCGGGAGGGGCTGACGCGCCCGCGTGGACT[CG]CACAGCAAGATCCTGGACGCCCGGGATGTGGATCAGCGCAAGCACCACCTTCGAGAAGTC	CGCACAGCAAGATCCTGGACGCCCGGGATGTGGATCAGCGCAAGCACCAC								6:90653952-90654337									chr6:90597165-90597855	3						TRUE		0.433249063964311	0.252606436142222	0.264726299626722	0.263088472975118
chr7	129691449	+	cg20071949	66778296		CTTAAAAATTAAATTAAACCCCTCATCCCTACTAAATTTAAACTAACAAC		II			NA	NA	NA	NA	NA	NA	chr7:129690960-129691326	S_Shore	TCTTGATTAATCGTTTCCTTTATCAACTAGCATATTTAGGTTGATAAGAGATTTTTAGAA[CG]CTGTCAGTCCAAATTCAGCAGGGATGAGGGGCTCAACTTAATTTTCAAGTAATATTAACT	CGCTGTCAGTCCAAATTCAGCAGGGATGAGGGGCTCAACTTAATTTTCAA	ZC3HC1	NM_016478	TSS1500						7:129690558-129691560	Promoter_Associated	ZC3HC1;ZC3HC1;ZC3HC1	ENST00000358303.4;ENST00000360708.5;ENST00000481503.1	TSS200;TSS1500;TSS1500	ZC3HC1;ZC3HC1;ZC3HC1;ZC3HC1;ZC3HC1;ZC3HC1	ENST00000358303.4;ENST00000471022.1;ENST00000360708.5;ENST00000470651.1;ENST00000484432.1;ENST00000481503.1	TSS200;TSS1500;TSS1500;TSS1500;TSS1500;TSS1500			chr7:129690792-129691546	6	chr7:129690494-129691707	6		TRUE		0.0725215580742108	0.0419910621433992	0.0742180455647505	0.0671294262367103
chr5	87439429	+	cg13672078	53794530		AAAAAATAAAATTCCAAATTAACCCCTACAATAAAAATATACRTCACCCC		II			NA	NA	NA	NA	NA	NA	chr5:87437095-87437505	S_Shore	GAGGGTATCTTCTAAAGACAGCCAGAAAGTTTCGACAGTGTTTGGCGACCCAGCCAAGGC[CG]GGGTGACGCACACTCCTACTGCAGGGGCCAATTTGGAATTCCATCTTTTAGCATTTCTTA	CGGGGTGACGCACACTCCTACTGCAGGGGCCAATTTGGAATTCCATCTTT								5:87475076-87475194									chr5:87439065-87439795	3						TRUE		0.403239853684027	0.15140950293854	0.225469345849223	0.271266581086863
chr21	40759534	+	cg19761502	10702295	51798528	AACTCATACACAACATATTCACTACAACACAACTTCTAACAACCTTTACA	AACTCATACGCAACGTATTCACTACAACGCAACTTCTAACAACCTTTACG	I	C	Grn	NA	NA	NA	NA	NA	NA	chr21:40760626-40760829	N_Shore	GGGTAGTGGCCAGGGCAGAGGCACCACAAAGAGAGCTGGATTTGAACCCCCTACTCCCTG[CG]CAAAGGCTGCCAGAAGCTGCGCTGCAGTGAACACGCTGCGCATGAGCCCCTAGACCCCTC	GGCTCATGCGCAGCGTGTTCACTGCAGCGCAGCTTCTGGCAGCCTTTGCG	WRB;WRB	NM_004627;NM_001146218	Body;TSS200						21:40759363-40760978	Promoter_Associated	WRB;WRB;WRB	ENST00000398753.1;ENST00000380708.1;ENST00000466787.1	5'UTR;TSS200;TSS200	WRB;WRB;WRB;WRB;WRB;WRB;WRB;TMPRSS3	ENST00000471468.1;ENST00000398753.1;ENST00000442773.1;ENST00000380713.3;ENST00000380708.1;ENST00000466787.1;ENST00000487869.1;ENST00000553129.1	5'UTR;5'UTR;5'UTR;5'UTR;TSS200;TSS200;5'UTR;3'UTR	chr21:40759300-40760790	3						TRUE		0.0347037601271852	0.0961948482175722	0.0665914186694563	0.0667637715374725
chr14	97582463	-	cg06278679	71719135		AAAAATCTATCCTAATCCTTCTAAAACTTCCTAAAACACTTAAAACAAAC		II			NA	NA	NA	NA	NA	NA		OpenSea	GAAAGCTGGGAAGGAGTCTGTCCTGATCCTTCTAAGGCTTCCTGGAGCACTTGAAGCAAA[CG]CTAAGGCTTCCTAAGTGTTGAAGGATGCATAGGAGTTCATCACTCAATTAATCAGCAAAT	GGAGTCTGTCCTGATCCTTCTAAGGCTTCCTGGAGCACTTGAAGCAAACG											RP11-907D1.2;RP11-907D1.1	ENST00000557745.1;ENST00000557211.1	TSS1500;3'UTR	RP11-907D1.2;RP11-907D1.1	ENST00000557745.1;ENST00000557211.1	TSS1500;3'UTR										0.800761727821644	0.809477583343978	0.88163174320107	0.870368198874296
chr12	132908739	+	cg17399417	16621578		CCCATATCCAATATACTTATATTTCCAATAAAATATACCCAAATCTTAAC		II			NA	NA	NA	NA	NA	NA	chr12:132910476-132910802	N_Shore	TCATGTAAATACATTTTACTGCATTCTAAAATCTAGCAGGAAAAGATGTGGCCTAACTAC[CG]TCAAGATCTGGGTACATTTCATTGGAAATACAAGCACATTGGACATGGGAAAATACTGGG	CCATGTCCAATGTGCTTGTATTTCCAATGAAATGTACCCAGATCTTGACG																								TRUE		0.275054038797792	0.841622208156253	0.781371789256152	0.675653833420966
chr1	75593476	+	cg00419321	10607204		CTAACAAACRCAAAAAATTTCATATCTTTCTCTACCTTCTTAATTCTAAC		II			NA	NA	NA	NA	NA	NA	chr1:75595813-75596162	N_Shelf	TTCAAGGGCTTGAAAGATGCAGGAACTGAGCAAGAAGGTACCTATGCAAAGACGTAGGAG[CG]CTAGAATTAAGAAGGCAGAGAAAGACATGAAACCCCCTGCGCCTGCCAGCATATACTTTC	TGGCAGGCGCAGGGGGTTTCATGTCTTTCTCTGCCTTCTTAATTCTAGCG	LHX8	NM_001001933	TSS1500			RDMR					LHX8	ENST00000294638.5	TSS1500	LHX8	ENST00000294638.5	TSS1500	chr1:75593145-75593575	3						TRUE		0.0900209441792093	0.508745659030809	0.529120326785914	0.522184785425846
chr7	35470300	+	cg16769369	36703543		AAAACCAAAAAATAAACCCTTACTAAACTACAAACCTCTTATATTTCAAC		II			NA	NA	NA	NA	NA	NA		OpenSea	TGGTGATGGAGTCATCTCTTGCCACCTCCTCCCCGCCTCCTCAGAGCACTGCTGCATATG[CG]CTGAAATACAAGAGGCCTGCAGCTCAGTAAGGGCCTATCTTCTGGCCCTTACTCTTAAGC	CGCTGAAATACAAGAGGCCTGCAGCTCAGTAAGGGCCTATCTTCTGGCCC																	chr7:35470185-35470490	3								0.825893471911171	0.165393101846475	0.198572683619559	0.425403067243413
chr5	176557982	-	cg00506862	75704894		AATCTAAATATAAACTACTAACACTTAAACCTTTACCTTACAAAATCTTC		II			NA	NA	NA	NA	NA	NA	chr5:176558852-176561652	N_Shore	GCCTATAACTAAGTCTGAGTGTAGGCTGCTAACACTTAGACCTTTACCTTACAGAATCTT[CG]CAGCCAGTGCTGTGCATTGGAAGTTGCAGATGGGGAAACTGAGGCTCAGGACTGTTAAGT	GTCTGAGTGTAGGCTGCTAACACTTAGACCTTTACCTTACAGAATCTTCG																	chr5:176557625-176558115	3						TRUE		0.688112167162446	0.818490770062563	0.839926585082645	0.876044979554748
chr5	132386310	-	cg12308054	93790504		AAAATATAAAAACAATATAACCATTTACAAATTTTAATAATAATCAACCC		II			NA	NA	NA	NA	NA	NA	chr5:132387100-132388369	N_Shore	TTTAGTTAGGCAAAATGTGAGAACAGTGTGGCCATTTGCAAGTTTTAATGGTAATCAACC[CG]GGTTTGGGGTTGCTCCTATAGAGTGAAGTACCTCCGGAGGTGGCAGGAAATGCAGGTATT	CGGGTTGATTACCATTAAAACTTGCAAATGGCCACACTGTTCTCACATTT	HSPA4	NM_002154	TSS1500								HSPA4;HSPA4	ENST00000304858.2;ENST00000537974.1	TSS1500;TSS1500	HSPA4;HSPA4	ENST00000304858.2;ENST00000537974.1	TSS1500;TSS1500	chr5:132386185-132386575	3						TRUE		0.558554437328454	0.132257798089365	0.113889553832839	0.164353381802159
chr6	30072468	+	cg01249016	12755577		CCTAAAACAATAACAATAAAAATACCATTTCTTAAAAAACCACTATATAC		II			rs2844796	0.245811	NA	NA	NA	NA	chr6:30071225-30071428	S_Shore	AAGTTGCAGATAATAACACCTATCTTGGAGGATAGTTGTGGGGTTTTGAAATATTAGATG[CG]CACATAGTGGTCCTTTAAGAAATGGTACTTCTACTGTTATTGTCTTAGGTGGCAGAACCA	CGCACATAGTGGTCCTTTAAGAAATGGTACTTCTACTGTTATTGTCTTAG	TRIM31	NM_007028	Body								TRIM31;TRIM31-AS1	ENST00000496062.1;ENST00000440874.1	3'UTR;TSS1500	TRIM31;TRIM31;TRIM31;TRIM31-AS1;TRIM31;TRIM31	ENST00000471695.1;ENST00000496062.1;ENST00000477254.1;ENST00000440874.1;ENST00000468264.1;ENST00000484583.1	3'UTR;3'UTR;3'UTR;TSS1500;3'UTR;3'UTR					chr6:30072423-30072838	6		TRUE		0.905756620895621	0.875945479344913	0.888136221380333	0.899573337626791
chr13	20439201	+	cg18227944	42606874		TAATTTTCATTAAATAAACCTATACCTTTACCATACCACAAAAATAAAAC		II			NA	NA	NA	NA	NA	NA	chr13:20436776-20439089	S_Shore	AATACTTACCTTATGTCTGGAAATACAGATAATGTGATTTTTAAAAAACACATTGAGCCC[CG]TTTTACTTCTGTGGTATGGTAAAGGCACAGGTTTATTCAATGAAAATCAGACGTTAACCA	GATTTTCATTGAATAAACCTGTGCCTTTACCATACCACAGAAGTAAAACG	ZMYM5;ZMYM5;ZMYM5	NM_001142684;NM_001039649;NM_001039650	TSS1500;TSS1500;TSS1500						13:20438364-20439549	Promoter_Associated	ZMYM5	ENST00000337963.4	TSS1500	ZMYM5;ZMYM5	ENST00000535942.1;ENST00000337963.4	TSS1500;TSS1500			chr13:20436525-20439546	6	chr13:20436309-20440031	6		TRUE		0.11788010050716	0.0816438690766976	0.0833695879860138	0.0916892956518824
chr19	28403514	+	cg08190545	72787101		AAAACTTACTAATATAAAAACTTTCTAAAATAAAAAACATTCCATATCCC		II			rs811029	0.390937	NA	NA	NA	NA	chr19:28400280-28400833	S_Shelf	CTCTTTTTCTCAGTGTATGTTTGCTATAATGGCAATGATACAGCATTTCCATATAAGTTT[CG]GGATATGGAATGTTCCCCACCCCAGAAAGTCCCTACATCAGCAAGCCCTGATTCCACCCC	CGGGATATGGAATGTTCCCCACCCCAGAAAGTCCCTACATCAGCAAGCCC																	chr19:28403485-28403995	3						TRUE		0.71131631675233	0.710285686961049	0.66914581677674	0.619397896960676
chr13	113299796	-	cg03586128	68754848	21801121	CACCAAAAACAACAAAAACAACAAAAACAACAAAAATAACAAAAATAACA	CACCGAAAACGACGAAAACGACGAAAACGACGAAAATAACGAAAATAACG	I	A	Red	NA	NA	NA	NA	NA	NA	chr13:113303306-113303540	N_Shelf	GGACGGCGAGGACACCGAGGACGGCGAGGACGGCGAGGACGGCGAGGATGGCGAGGATGG[CG]AGGACACTGAGGATGGCGAGGATGGCGAGGACGGTGAGGACGGCGAGGACGGCGAGGATG	CGCCATCCTCGCCATCCTCGCCGTCCTCGCCGTCCTCGCCGTCCTCGGTG								13:112347680-112347978									chr13:113299525-113299850	3						TRUE		0.0271663063309482	0.710459707663561	0.700446729368764	0.735232552202992
chr12	97957454	+	cg07287698	70638834		TTTTAAACTACACATAAATAACAAAAAACACACTTAAATTATAACATCAC		II			NA	NA	NA	NA	NA	NA		OpenSea	GGTCTTGTTTCCCGGTCCTTGTAGCTAAGAATGTCGTGGAAGGATAAAATCTTGTTAATT[CG]TGATGTCACAATTCAAGTGTGCTTCCTGTCACTTATGTGTAGTTTAAAATGTTCTTTAAT	CGTGATGTCACAATTCAAGTGTGCTTCCTGTCACTTATGTGTAGTTTAAA	MIR135A2	NR_029678	TSS200								MIR135A2;RMST	ENST00000384854.1;ENST00000538559.2	TSS200;5'UTR	RMST;MIR135A2;RMST	ENST00000547946.1;ENST00000384854.1;ENST00000538559.2	TSS1500;TSS200;5'UTR								TRUE		0.501108647450111	0.1501623134884	0.120238044992192	0.101660087139654
chr21	40759694	-	cg15977137	14804563	63752293	AAACACTAATAAACAACATCACTAAACAAATCAAAAACCACACACATACA	AAACGCTAATAAACGACATCACTAAACGAATCAAAAACCACGCGCATACG	I	C	Grn	rs114798465	0.016	NA	NA	NA	NA	chr21:40760626-40760829	N_Shore	GCCTCATCACGCAGGCGCTGGTAGGCGGCATCACTGGGCGGGTCAGAAACCACGCGCATG[CG]CAGACACCCTCAGGCGACTGGCGGGTCGCGGCTTCCAAGCTCTAAATGGAGAGTTGTCCC	AGGCGCTGGTAGGCGGCATCACTGGGCGGGTCAGAAACCACGCGCATGCG	WRB;WRB;WRB	NM_004627;NM_001146218;NM_001146218	Body;1stExon;5'UTR					21:39681542-39681641	21:40759363-40760978	Promoter_Associated	WRB;WRB;WRB;WRB	ENST00000398753.1;ENST00000466787.1;ENST00000380708.1;ENST00000380708.1	5'UTR;TSS200;1stExon;5'UTR	WRB;WRB;WRB;WRB;WRB;WRB;WRB;WRB;TMPRSS3	ENST00000471468.1;ENST00000398753.1;ENST00000442773.1;ENST00000380713.3;ENST00000466787.1;ENST00000380708.1;ENST00000380708.1;ENST00000487869.1;ENST00000553129.1	5'UTR;5'UTR;5'UTR;5'UTR;TSS200;1stExon;5'UTR;5'UTR;3'UTR	chr21:40759300-40760790	3						TRUE		0.108429888832421	0.0300160706288062	0.0227313534671598	0.048893810635788
chr4	112846317	+	cg18820623	84782221		CAACTTTACTTCCTCACTTTCCAAATAAAATACCCTCATATAACCAAACC		II			NA	NA	NA	NA	NA	NA		OpenSea	ATGGGGCTCATTAAAGATAAAACAAAATTTTGTAGATAACACAGAAAAGAAAAAAATGTA[CG]GCTTGGCCACATGAGGGCATTCCATCTGGAAAGTGAGGAAGTAAAGCTGATGGTCCTTTC	CGGCTTGGCCACATGAGGGCATTCCATCTGGAAAGTGAGGAAGTAAAGCT											RP11-269F21.3	ENST00000511219.1	3'UTR	RP11-269F21.3	ENST00000511219.1	3'UTR			chr4:112846283-112846440	3	chr4:112846017-112846517	3				0.813217295880264	0.190508272297668	0.262074903994616	0.521415806767741
chr4	2366563	-	cg16951942	73674116	12800904	ACCTCCAAACAAATAACTAAAAATAACAAAAACTATATTCCACAATACCA	ACCTCCGAACGAATAACTAAAAATAACGAAAACTATATTCCGCGATACCG	I	C	Grn	rs140100257	0.011	NA	NA	NA	NA	chr4:2366421-2367092	Island	AAGGCGCCCACGGCCTCCGAGCGGGTGACTGGGAATGGCGGGGGCTGTGTTCCGCGATAC[CG]CGATAAAACCCCCACGTCGCCGCGGCAAAGTCGCGAGAGTACCGTGGACCCCGGAAGAGG	GCCTCCGAGCGGGTGACTGGGAATGGCGGGGGCTGTGTTCCGCGATACCG	ZFYVE28;ZFYVE28;ZFYVE28;ZFYVE28;ZFYVE28;ZFYVE28;ZFYVE28;ZFYVE28	NM_001172659;NM_001172660;NM_001172656;NM_020972;NM_001172658;NM_001172657;NM_001172659;NM_001172660	1stExon;1stExon;Body;Body;Body;Body;5'UTR;5'UTR					4:2336137-2336873	4:2365586-2367224	Promoter_Associated_Cell_type_specific	ZFYVE28;ZFYVE28;ZFYVE28	ENST00000515312.1;ENST00000515169.1;ENST00000515312.1	1stExon;TSS200;5'UTR	ZFYVE28;ZFYVE28;ZFYVE28;ZFYVE28;ZFYVE28	ENST00000515312.1;ENST00000515169.1;ENST00000504743.1;ENST00000515312.1;ENST00000508184.1	1stExon;TSS200;TSS200;5'UTR;5'UTR	chr4:2366380-2366810	3								0.621975730897511	0.964152261924701	0.887754359583808	0.958678841544985
chr19	14743662	-	cg20415960	34748134		AAAAATTACAATAATCTTACTAATCCTAAAAACATAACTATTAAATATAC		II			NA	NA	NA	NA	NA	NA		OpenSea	CTGTGATGGTGGAAGATTACAGTGGTCTTGCTAGTCCTGGGAGCATGGCTGTTGAATGTA[CG]TGTGTATGGATATGTAGGAAGGACTGGCAGAAGGAAAGGGAATAGGAAGTACCATTTGTC	AAGATTACAGTGGTCTTGCTAGTCCTGGGAGCATGGCTGTTGAATGTACG	ADGRE3;ADGRE3;ADGRE3	NM_032571;NM_001289159;NM_001289158	Body;Body;Body																		chr19:14743045-14743708	6				0.80356342447333	0.789554047503636	0.886727828746177	0.865105540897098
chr5	33582629	-	cg03095548	12774867		AACTTTACTTCCCACTTAACAATAAACATAACATTACCATTTACTACCAC		II			NA	NA	NA	NA	NA	NA		OpenSea	CACATGAGTCTAGCTTTGCTTCCCACTTAGCAATAGACATAGCATTGCCATTTGCTGCCA[CG]TCTTCTATCCCAAGAGCCAGAGAGCTCATTTGTGAACATCGGCATTCGGTCTATTTGGTC	CGTGGCAGCAAATGGCAATGCTATGTCTATTGCTAAGTGGGAAGCAAAGC	ADAMTS12	NM_030955	Body								ADAMTS12	ENST00000504582.1	3'UTR	ADAMTS12	ENST00000504582.1	3'UTR	chr5:33582565-33582855	3								0.34222151640429	0.851025254120317	0.813165580768367	0.869434762402695
chr7	98245396	+	cg13508382	1707599		TTAATCACRTTATCCATTATACCACAAACAAATAAATTTATCACTTATAC		II			NA	NA	NA	NA	NA	NA	chr7:98245805-98247759	N_Shore	TATCATAATAATTTCATTTATTTTGGTACAATTTGCTTTCAGAATCAACCTCGGCTTCTG[CG]CACAAGTGACAAATCCATTTGTTTGTGGTATAATGGATAACGTGATTAATGACCTTGCAA	TAATCACGTTATCCATTATACCACAAACAAATGGATTTGTCACTTGTGCG	NPTX2	NM_002523	TSS1500								NPTX2	ENST00000265634.3	TSS1500	NPTX2	ENST00000265634.3	TSS1500										0.872737391105815	0.828296289245316	0.736619733076125	0.675664276676508
chr8	32505269	-	cg15431703	71778245		CTTCTAAAAATAAACCRATAAAAATTTATTCCCCAAACATATCTAAAATC		II			NA	NA	NA	NA	NA	NA		OpenSea	GGCCAGGCCTTCTTCTGGAGGTGAGCCGATGGAGATTTATTCCCCAGACATGTCTGAGGT[CG]CCGCCGAGAGGTCCTCCAGCCCCTCCACTCAGCTGAGTGCAGACCCATCTCTTGATGGGC	TTCTGGAGGTGAGCCGATGGAGATTTATTCCCCAGACATGTCTGAGGTCG	NRG1;NRG1;NRG1;NRG1;NRG1;NRG1;NRG1;NRG1;NRG1;NRG1;NRG1;NRG1;NRG1;NRG1;NRG1;NRG1	NM_013960;NM_001160005;NM_001159995;NM_013957;NM_013956;NM_004495;NM_001159999;NM_013962;NM_001160002;NM_013964;NM_013958;NM_001160008;NM_013959;NM_001160001;NM_001160007;NM_001160004	Body;Body;Body;Body;Body;Body;Body;Body;Body;Body;Body;Body;1stExon;Body;Body;Body					8:32624729-32624818			NRG1	ENST00000520502.2	1stExon	NRG1;NRG1;NRG1	ENST00000523041.1;ENST00000522569.1;ENST00000520502.2	TSS200;5'UTR;1stExon					chr8:32502880-32505759	6		TRUE		0.634278394902265	0.269801199116441	0.368162491800092	0.70414549218897
chr4	185189300	+	cg04960065	58630875		ATACTAAAAACTCTCTAATTTACCCTCRACATCRTAATTCTATTTTCTAC		II			NA	NA	NA	NA	NA	NA		OpenSea	GCTCACAACGCCATAGCGAAACCGAAACCTCATTACAGGCAGCGAAGGCAGAACTGCAGG[CG]CAGAAAACAGAACTACGATGCCGAGGGCAAACCAGAGAGTCCCCAGCACACCGGGAAACA	TGCTGGGGACTCTCTGGTTTGCCCTCGGCATCGTAGTTCTGTTTTCTGCG					chr4:185189191-185189191	DMR	TRUE	4:185426242-185426318	4:185188823-185189857	Promoter_Associated	AC079080.1	ENST00000408596.1	TSS1500	AC079080.1	ENST00000408596.1	TSS1500	chr4:185189160-185189855	3						TRUE		0.7513202590214	0.201540368506257	0.26507586145616	0.377851869869502
chr14	99503809	+	cg17658888	88691286		TTCTACTTTTCTCTATATTAACTTCATTTACTACAAAAAATTCTCCTTTC		II			NA	NA	NA	NA	NA	NA		OpenSea	TGGGGGAGTGGGGAATGGGGAGGTGTTATTTAATGGGGACAGAGTTTCTGTTTGGGAGGA[CG]AAAGGAGAACTCCTTGTAGCAAATGAAGCCAACACAGAGAAAAGCAGAAGTGTGGGGATA	TCTGCTTTTCTCTGTGTTGGCTTCATTTGCTACAAGGAGTTCTCCTTTCG																	chr14:99503665-99504015	3								0.182176745813109	0.0561836481455949	0.059259629898343	0.0615791102330342
chr6	28473756	+	cg05154833	35729162		ACCTAAACTCAAAATATTACCTTCCAATTTTCTTAAAATTCTCTATTAAC		II			NA	NA	NA	NA	NA	NA		OpenSea	CAGGGAAGATAAGAAAAGATAGTCTGTGGGAAGCAGGATTTTATGCAATAGGCTTTATGG[CG]CCAATAGAGAATTCTAAGAAAATTGGAAGGCAATATTTTGAGCTTAGGTTTCCTGCTTCA	CGCCAATAGAGAATTCTAAGAAAATTGGAAGGCAATATTTTGAGCTTAGG	GPX6	NM_182701	Body														chr6:28473445-28473875	3								0.865521639316385	0.875438540023818	0.800094218793705	0.778991258202838
chr12	53184005	+	cg01492330	76668499	18679835	CTTCAATACAAACAACAACTCAAACAATAACTTTAACCAAAAAAACAACA	CTTCAATACGAACGACGACTCAAACAATAACTTTAACCGAAAAAACGACG	I	A	Red	NA	NA	NA	NA	NA	NA	chr12:53183713-53183931	S_Shore	CAAAGCCGCTGCCACCGCTGAAACCGCTGCTGCCGCCGCCAAATCCACCGCCGATTCCAC[CG]CCGCCTCCCCGGCCAAAGCCACTGCCTGAGCCGCCGCCCGCACTGAAGCCACCTCCTAAA	CGCCGCCTCCCCGGCCAAAGCCACTGCCTGAGCCGCCGCCCGCACTGAAG	KRT3	NM_057088	Body			DMR		12:51469981-51470493	12:53183915-53184054	Unclassified_Cell_type_specific							chr12:53183745-53184435	3						TRUE		0.543810191007537	0.0724115573212499	0.0534929856879694	0.0665029866085271
chr19	7616011	-	cg19839825	30771145	71646832	CTTAAATCACATCAAACACCAATACCCACAAATACAACCTATTATAAACA	CTTAAATCACATCAAACGCCGATACCCGCAAATACGACCTATTATAAACG	I	A	Red	NA	NA	NA	NA	NA	NA	chr19:7614785-7615998	S_Shore	TCCCGAGGGCACCTTGGGTCACATCAAACGCCGGTACCCGCAGGTGCGGCCTGTTGTGGG[CG]GGGCAGAGAGGCGGAGGCGGGACTCCGGGGGGGTGGGGGCCGGGCCTAGTGTGTGGGCGG	CTTGGGTCACATCAAACGCCGGTACCCGCAGGTGCGGCCTGTTGTGGGCG	PNPLA6;PNPLA6;PNPLA6;PNPLA6;PNPLA6	NM_001166114;NM_001166111;NM_006702;NM_001166113;NM_001166112	Body;Body;Body;Body;Body					19:7520786-7522616	19:7615539-7616596	Unclassified_Cell_type_specific	PNPLA6	ENST00000221249.5	ExonBnd	PNPLA6	ENST00000221249.5	ExonBnd	chr19:7615905-7616195	3						TRUE		0.765237187436377	0.779553404571374	0.769211076006447	0.816963585995012
chr5	3602272	-	cg14223293	8602260		AAAAAATAACTTTAATCTCCCAAAAAAACCCCTTTACACTTAAACTCCAC		II			NA	NA	NA	NA	NA	NA	chr5:3594467-3603054	Island	AAGCGAGAAAGAGGAGGTGGCTTTGGTCTCCCAGGGAAGCCCCTTTACACTTGGGCTCCA[CG]GACTGCGTCCTTTGCCCTCAGGCGCGCGCACCGCGGGAGTCCAGAGCAAATTGCCCTTAG	GGAGGTGGCTTTGGTCTCCCAGGGAAGCCCCTTTACACTTGGGCTCCACG								5:3655148-3656241									chr5:3601880-3603875	3						TRUE		0.439989387457301	0.916957486280666	0.903910000448652	0.869487382313233
chr11	32454975	-	cg26848718	4643839	55781920	CCTAATTAAACTAAAATAAAAACAACCTAAAAACACACATTTAAAAAACA	CCTAATTAAACTAAAATAAAAACGACCTAAAAACGCGCGTTTAAAAAACG	I	C	Grn	NA	NA	NA	NA	NA	NA	chr11:32454874-32457311	Island	GGGCCGGGTGCTCCTGGTTAGGCTAAGGTAGGAGCGGCCTGAAGACGCGCGTTTAGAAGG[CG]CGGGTGAAGGCGGGCAACAAGGGCAGAGCCCTTCTCCCGAGCCTTGGGCGAAGGTACCTC	CCTGGTTAGGCTAAGGTAGGAGCGGCCTGAAGACGCGCGTTTAGAAGGCG	WT1;WT1;WT1;WT1	NM_024425;NM_024426;NM_000378;NM_024424	Body;Body;Body;Body					11:32411416-32411658									chr11:32454600-32454995	3						TRUE	TRUE	0.0648439720343318	0.063197649618734	0.0692133444378288	0.0966634803586873
chr8	53326305	+	cg06691343	79660404	35638168	TCTATAACTCTAATCCAACATAACCTACCAAAACTATACATTTTACCACA	TCTATAACTCTAATCCGACGTAACCTACCGAAACTATACATTTTACCGCG	I	C	Grn	NA	NA	NA	NA	NA	NA		OpenSea	GAAAAAGAAAACGTTTTGCTGGCAACTTACAAAGTACAACTAGCACTCCCATCTCCACCG[CG]CGGCAAAATGCACAGCCTCGGCAGGTCACGCCGGATCAGAGCTACAGAATAGGTGTCAGA	CGCGGCAAAATGCACAGCCTCGGCAGGTCACGCCGGATCAGAGCTACAGA							TRUE	8:53488856-53488971	8:53326112-53327061	Unclassified_Cell_type_specific				ST18	ENST00000523652.1	3'UTR	chr8:53326005-53326430	3						TRUE		0.890200564389622	0.41370112373726	0.4226714795514	0.439731709267914
chr4	54976184	+	cg23999932	12727543		RCTTAAAAAAAATTAAAACTAAATAAATAATCCRACTATACCCTTCCCAC		II			NA	NA	NA	NA	NA	NA	chr4:54975387-54976202	Island	GCAGGGATGGCTGGTGGTGTGCACTGGAGAGCACGACGGTGACGCTGCGTGGGAAAGAGA[CG]TGGGAAGGGCATAGCCGGATTATCCACTCAGCTCCAATTTTCTCCAAGCGCCACTCACCC	CGTGGGAAGGGCATAGCCGGATTATCCACTCAGCTCCAATTTTCTCCAAG						RDMR		4:54670558-54670992									chr4:54976165-54976315	3						TRUE		0.56061278614778	0.841266471560495	0.899871259877475	0.911807888903614
chr20	21077101	-	cg14476643	15736296		CATCACTTCTACTTACATACCACTAACRAATATTTAATCACATAATCCTC		II			NA	NA	NA	NA	NA	NA	chr20:21080929-21082824	N_Shelf	ACAATTACGCACATCACTTCTACTTGCATGCCACTGGCGAATGTTTAGTCACATGGTCCT[CG]TGTCGCTGCAAGGGAGGCTGGGAAATGTAGTTCAGCTGGTCAGCCGTGTGCCCAGTGAGA	CGAGGACCATGTGACTAAACATTCGCCAGTGGCATGCAAGTAGAAGTGAT											LINC00237;LINC00237	ENST00000455890.1;ENST00000420705.1	3'UTR;3'UTR	LINC00237;LINC00237	ENST00000455890.1;ENST00000420705.1	3'UTR;3'UTR	chr20:21076925-21077375	3								0.046742652492752	0.0706509810088224	0.0615699977336612	0.0714463625390378
chr8	95703079	+	cg07917894	66603950		AAAATAATATTTACTCAAAAAAATAACAAATCTAATACTCAAAAACCATC		II			rs12546263	0.392123	NA	NA	NA	NA		OpenSea	AAAATGACCTTTTATATCTAGTCTGGAAAAGTCTAAGTAATCAAATATGTGCAGAAGTCC[CG]ATGGTCTTTGAGTATTAGACTTGCTATCTTTCTGAGCAAACATCATCTTTGAGTGAATGC	AGATGATGTTTGCTCAGAAAGATAGCAAGTCTAATACTCAAAGACCATCG	ESRP1;ESRP1;ESRP1;ESRP1;ESRP1	NM_017697;NM_001034915;NM_001122825;NM_001122827;NM_001122826	Body;Body;Body;Body;Body																chr8:95703028-95703387	6						0.516120405700682	0.0690769099984212	0.0832120506476495	0.0608881199538639
chr13	70681317	+	cg07217935	7685310		TAACCAAACAACAAATAAAAAATATAAACACAAATACAATAAATCCCCAC		II			NA	NA	NA	NA	NA	NA	chr13:70681732-70682219	N_Shore	TAGTAGCCACATGAGCACACGCGGTGAAATGAGTGGAAATTGAGAGATGCTTGGAAGCCC[CG]TGGGGACTTACTGTACCTGTGTCCACATCCTTCACCTGTTGCCTGGCTAGAGTTGTCTGG	AGCCAGGCAACAGGTGAAGGATGTGGACACAGGTACAGTAAGTCCCCACG	KLHL1;ATXN8OS	NM_020866;NR_002717	Body;TSS200				TRUE				ATXN8OS;ATXN8OS	ENST00000414504.1;ENST00000424524.1	TSS200;TSS1500	ATXN8OS;ATXN8OS	ENST00000414504.1;ENST00000424524.1	TSS200;TSS1500								TRUE		0.820234694225976	0.124502538767668	0.110410436776623	0.0907686091210903
chr2	177012133	+	cg22344631	87785344		CAATCCCTCAAAAACAAAACCACRAATTATAACAAATTTCRATCTCCATC		II			NA	NA	NA	NA	NA	NA	chr2:177012371-177012675	N_Shore	ACCTGACTCGGGCCCAGTAACTAGTGAGGTTTTGCCCAAGGGTGCGTGGAGTGGGGGAGG[CG]ATGGAGATCGAAATCTGTCATAATCCGTGGCTCTGCTCTTGAGGGACTGCGGTCTCCGGC	AGTCCCTCAAGAGCAGAGCCACGGATTATGACAGATTTCGATCTCCATCG						RDMR		2:176720327-176720473						HOXD3	ENST00000432796.2	5'UTR			chr2:177012027-177013267	6	chr2:177011625-177017831	6		TRUE		0.123716888399959	0.114308672205925	0.11320090676659	0.0811794646021025
chr22	17309849	-	cg19961720	41661563		CAAATATTCATATACACTCTCATAACACCRACATATAAACAAATAACCAC		II			NA	NA	NA	NA	NA	NA		OpenSea	AAATCAATTGACAAATATTCATATGCACTCTCATAGCACCGACATGTAAGCAAATGGCCA[CG]TTGTGAATTTTGTTACAACCACAGCTTCTCAATACTACATCATATCTCCCTCCTTTGGGG	CGTGGCCATTTGCTTACATGTCGGTGCTATGAGAGTGCATATGAATATTT	HSFYP1	NR_003607	Body								HSFY1P1	ENST00000425038.1	5'UTR	HSFY1P1	ENST00000425038.1	5'UTR								TRUE		0.321779512463385	0.750301604996717	0.750896768258202	0.761522384776152
chr2	177027931	-	cg06145336	51616892		ATAAATTATTACRATACRAACCAAAAATCACTTCAAAAACTTATAACTAC		II			NA	NA	NA	NA	NA	NA	chr2:177027617-177028014	Island	TTCATTAAGGGGTGAGTTATTGCGGTGCGAGCCAAAGGTCACTTCAAAGGCTTATGGCTG[CG]CGCTTTAGTCTTTAGAAGCGCCGGGAACGCTTTGTGTGAGGCTTTCCCGGGTGTAGTTTA	TGAGTTATTGCGGTGCGAGCCAAAGGTCACTTCAAAGGCTTATGGCTGCG	HOXD3	NM_006898	TSS1500					2:176735945-176736245			HOXD3;HOXD3;HOXD3	ENST00000249440.2;ENST00000468418.2;ENST00000410016.1	TSS1500;5'UTR;5'UTR	HOXD3;HOXD3;HOXD3;HOXD3	ENST00000249440.2;ENST00000432796.2;ENST00000468418.2;ENST00000410016.1	TSS1500;5'UTR;5'UTR;5'UTR	chr2:177027860-177028135	3						TRUE		0.105498048444198	0.0770119550095499	0.0676616784922685	0.085793021016634
chr12	52627047	+	cg09670128	69719278	84661137	TAAAATAAATAAACATAATAACTAAACCAAAATAAACCTAACAACAAACA	TAAAATAAATAAACATAATAACTAAACCGAAATAAACCTAACGACGAACG	I	A	Red	NA	NA	NA	NA	NA	NA	chr12:52626793-52627577	Island	CCGCTCCCGCGGATAAAAGGCGCGGAGTGTCCCCGAGGTCAGCGAGTGCGCGCTCCTCCT[CG]CCCGCCGCTAGGTCCATCCCGGCCCAGCCACCATGTCCATCCACTTCAGCTCCCCGGTAT	CGCCCGCCGCTAGGTCCATCCCGGCCCAGCCACCATGTCCATCCACTTCA	KRT7;KRT7	NM_005556;NM_005556	5'UTR;1stExon					12:50913081-50913793			KRT7;KRT7;KRT7;KRT7;KRT7;KRT7	ENST00000331817.5;ENST00000331817.5;ENST00000543899.1;ENST00000543899.1;ENST00000422319.2;ENST00000422319.2	5'UTR;1stExon;5'UTR;1stExon;5'UTR;1stExon	KRT7;KRT7;KRT7;KRT7;KRT7;KRT7;KRT7;KRT7;KRT7	ENST00000547613.1;ENST00000546666.1;ENST00000551537.1;ENST00000331817.5;ENST00000331817.5;ENST00000543899.1;ENST00000543899.1;ENST00000422319.2;ENST00000422319.2	TSS1500;5'UTR;TSS200;5'UTR;1stExon;5'UTR;1stExon;5'UTR;1stExon	chr12:52625145-52628035	3						TRUE		0.289165446559297	0.501996683946661	0.503393743957946	0.525606548424673
chr12	117797116	-	cg17119907	94688834	81708356	AACCATCCACTAAAATACCTTAAAAACAAAAAATAAACACAACCCCTACA	AACCATCCGCTAAAATACCTTAAAAACGAAAAATAAACGCGACCCCTACG	I	C	Grn	NA	NA	NA	NA	NA	NA	chr12:117798076-117799448	N_Shore	CGAGGCTTCTCAAACCATCCGCTGAGATGCCTTGAGGGCGGAGAATGGACGCGACCCCTG[CG]CACTTGGGGAGCTGCCACAAGAGCCCTTTTCCTATTTTATCTTCAGTTCTGAAAAAATAA	CGCAGGGGTCGCGTCCATTCTCCGCCCTCAAGGCATCTCAGCGGATGGTT	NOS1	NM_000620	5'UTR					12:116281383-116281500			NOS1;NOS1	ENST00000397605.3;ENST00000549189.1	5'UTR;3'UTR	NOS1;NOS1;NOS1	ENST00000477584.1;ENST00000397605.3;ENST00000549189.1	3'UTR;5'UTR;3'UTR	chr12:117797025-117797655	3						TRUE		0.182398188085175	0.202951399804198	0.203510847583541	0.19327411770294
chr4	69305232	+	cg14094101	82685838		TTCCTATTCAACACCTAACTTACTACAATCATATATTTTCCTACCTATTC		II			NA	NA	NA	NA	NA	NA		OpenSea	TCTTATTATTTCTTGTGTATTTCATTATAACCTTATTAGGCCCAAACAAAATAAGAGTCA[CG]AATAGGCAGGAAAACATATGACTGTAGTAAGCTAGGTGTTGAACAGGAAACTGTGGCTTC	TCCTGTTCAACACCTAGCTTACTACAGTCATATGTTTTCCTGCCTATTCG																	chr4:69305125-69305375	3								0.147098129056892	0.590496062462139	0.652281872357765	0.75764957385165
chr12	122019117	+	cg21249371	46713934	22737856	TTCACTCCTATACAAACTACATTAAAAAACACCAAATCCAATTCTCTACA	TTCGCTCCTATACGAACTACGTTAAAAAACGCCAAATCCAATTCTCTACG	I	T	Red	NA	NA	NA	NA	NA	NA	chr12:122016170-122017693	S_Shore	CATTTTTTAAAGGTTCTTGCGCTCGGCAAGGGGAGCAGATAGATGCTCAGGAGCGAAAGA[CG]CAGAGAATTGGATCTGGCGCCTCCTAACGCAGCCCGCACAGGAGCGAAGGGTAAGCCCTT	CGCAGAGAATTGGATCTGGCGCCTCCTAACGCAGCCCGCACAGGAGCGAA	KDM2B;KDM2B	NM_032590;NM_001005366	TSS200;TSS1500	low-CpG:120503262-120503513		RDMR		12:120503188-120503547	12:122019013-122020752	Promoter_Associated	KDM2B;RP13-941N14.1;KDM2B;KDM2B;KDM2B;RP13-941N14.1	ENST00000377069.3;ENST00000541574.1;ENST00000397480.2;ENST00000536437.1;ENST00000377071.3;ENST00000541574.1	TSS1500;1stExon;TSS200;TSS1500;TSS1500;5'UTR	KDM2B;KDM2B;KDM2B;RP13-941N14.1;KDM2B;KDM2B;KDM2B;RP13-941N14.1	ENST00000540191.1;ENST00000539394.1;ENST00000377069.3;ENST00000541574.1;ENST00000397480.2;ENST00000543025.1;ENST00000377071.3;ENST00000541574.1	TSS1500;TSS1500;TSS1500;1stExon;TSS200;TSS1500;TSS1500;5'UTR	chr12:122018800-122019235	3						TRUE		0.199181372052288	0.0411709317653952	0.0450885470923463	0.0391531843338285
chr7	156731373	+	cg13342834	96609251		ATTTTTAAATTTAACAAATAATACCAAATTTCCAACCCAAAAACTATACC		II			NA	NA	NA	NA	NA	NA	chr7:156733539-156734750	N_Shelf	GACCACTCGGTATAGGGAGGGTGTGGGGGATGGGTGCTTACTCTCCCTGGGAGTGCAAAC[CG]GCACAGCTTTTGGGTTGGAAATTTGGCATTATCTGTTAAATTTAAAAATAATATTCCTAC	CGGCACAGCTTTTGGGTTGGAAATTTGGCATTATCTGTTAAATTTAAAAA																	chr7:156731065-156731375	3								0.181816023738872	0.821004987217635	0.826415684638648	0.868278534945202
chr6	56112498	+	cg15703636	76613242		RTACATTTTCTAATACTAACAAAATTTAAACTAAATATTTCCACCAAAAC		II			NA	NA	NA	NA	NA	NA	chr6:56112188-56112444	S_Shore	TTGGCCGAAGACCAGAGGGTGGATTTTGGATCTGGATCTTGAAGGGCGAACTGCTAGTGT[CG]CCCTGGTGGAAACACTCAGTTCAAATCCTGCTAGCATCAGAAAATGCACGATTGAGGATT	CGCCCTGGTGGAAACACTCAGTTCAAATCCTGCTAGCATCAGAAAATGCA	COL21A1	NM_030820	TSS200					6:56219983-56220458	6:56112076-56112825	Unclassified_Cell_type_specific	COL21A1;COL21A1;COL21A1;COL21A1	ENST00000244728.5;ENST00000370811.2;ENST00000244728.5;ENST00000370819.1	1stExon;TSS200;5'UTR;5'UTR	COL21A1;COL21A1;COL21A1;COL21A1;COL21A1	ENST00000244728.5;ENST00000535941.1;ENST00000370817.3;ENST00000244728.5;ENST00000370819.1	1stExon;TSS200;TSS1500;5'UTR;5'UTR	chr6:56112185-56112515	3						TRUE		0.0418343882721019	0.0650142091206307	0.0540753346371695	0.0620779986247094
chr13	28369514	-	cg20084504	13649100		ACCCTCCTCTCTTTATTTTAAAACAAATTCCCTTAACCRAATCCCTAATC		II			NA	NA	NA	NA	NA	NA	chr13:28371509-28371768	N_Shore	TCTCTCAGAGGGCCCTCCTCTCTTTGTTTTAAGGCAAATTCCCTTAGCCGAGTCCCTGGT[CG]CGGAACATTCCGGGCAAGGAATCCGAGAATCCGAAGTGATCCTGCCCCAGGGAGTCCCCG	CCCTCCTCTCTTTGTTTTAAGGCAAATTCCCTTAGCCGAGTCCCTGGTCG								13:27266992-27267845									chr13:28369445-28370055	3						TRUE		0.263431525363534	0.832465828523558	0.686152384541283	0.410106467678082
chr2	57765322	+	cg04415451	16605550		ATATATTCCAATTACTAAAACATATATTACACRTATCAAATAAAAAATCC		II			NA	NA	NA	NA	NA	NA		OpenSea	GTTAGGACCAGTGAAAAGGTTTGCAAGTAGAAGTGCATATTGAGAAAAGGTTAGGGTTAT[CG]GATCCCCTATCTGATACGTGTAACATATGCTTTAGCAATTGGAATATATGGCATAGAACA	CGGATCCCCTATCTGATACGTGTAACATATGCTTTAGCAATTGGAATATA							TRUE																	TRUE		0.66368639121567	0.876485361922255	0.816124618461215	0.85430811509861
chr12	49295318	-	cg09503219	54671863		ACTCTTCTTAAACCTTAAACTAACTAACTTTTAATCTAAAACTACACATC		II			NA	NA	NA	NA	NA	NA		OpenSea	CTGAAACTCAGACTCTTCTTGGACCTTGAGCTGGCTGGCTTTTAGTCTAGAACTACACAT[CG]GTTCTCCTAAATCTCCAGGTTGCTAATTGCAGATCTTGGGACTTCTGAGCCTCCAATAAT	CTCTTCTTGGACCTTGAGCTGGCTGGCTTTTAGTCTAGAACTACACATCG									12:49295043-49295437	Unclassified_Cell_type_specific							chr12:49295125-49295350	3								0.86599491883047	0.907089730110946	0.896412667877881	0.868337129840547
chr6	52172083	+	cg13912224	99789101	46719582	AACTACTATACAACACTCTATAACTACAATACTATCTATCCATCAATCCA	AACTACTATACGACGCTCTATAACTACAATACTATCTATCCATCGATCCG	I	T	Red	NA	NA	NA	NA	NA	NA	chr6:52171922-52172147	Island	CTGCCAGGTGTTCACCCCTATCCCACGGACATCCTGCATTCCTGGCCGCTTGGCGCCCCA[CG]GACCGATGGACAGACAGCACTGCAGCCACAGAGCGTCGCACAGTAGCCACCGCGCTGGCC	CGGACCGATGGACAGACAGCACTGCAGCCACAGAGCGTCGCACAGTAGCC								6:52279882-52280081									chr6:52172040-52172495	3						TRUE		0.147916093156417	0.822053309613888	0.813052441146685	0.914806896551724
chr7	53558999	+	cg01474074	9632505		ATTCCACAAAACTAACTACAAAACTTAAATATACACTAATTCCRATACCC		II			NA	NA	NA	NA	NA	NA		OpenSea	GAACAGGCACATGTGAACATTTCTAACATTCTTGTTAGAAATTGGTGCCAGAACCAACAG[CG]GGCATCGGAATCAGTGCATACTCAAGTCCTGCAGTCAGTCCTGTGGAACACAGCCCTGTA	CGGGCATCGGAATCAGTGCATACTCAAGTCCTGCAGTCAGTCCTGTGGAA											7SK	ENST00000410222.1	TSS1500	7SK	ENST00000410222.1	TSS1500	chr7:53558840-53559010	3								0.793576103845798	0.85155593601877	0.789372338104588	0.689441194183946
chr6	134491531	-	cg17284168	57780983		ACRAAAACRCTATCAAAAAACTTACCAATAAAATTAAAAACAAACTCTTC		II			NA	NA	NA	NA	NA	NA		OpenSea	CGCTGGCTGTGACGAGGACGCTGTCAGGGGACTTGCCAATGGAGTTGGGGACAGGCTCTT[CG]GTAAACTCGGGGTCAAAGTGCCGTAGGTCGTTGGGCCCACTCTGTGACGGGAAGGGAAAA	CGAGGACGCTGTCAGGGGACTTGCCAATGGAGTTGGGGACAGGCTCTTCG	SGK1;SGK1;SGK1;SGK1	NM_001143676;NM_001143678;NM_005627;NM_001143677	Body;Body;Body;Body					6:134533114-134533234						SGK1;SGK1;SGK1	ENST00000474427.2;ENST00000477460.2;ENST00000367855.3	3'UTR;3'UTR;3'UTR	chr6:134490800-134491770	3						TRUE		0.912149049036098	0.35018616500098	0.348173213813036	0.430582590520245
chr18	59319329	+	cg16331194	10641264		CCTAACTATTCAATTAATTTCTCTTTAAATAACCTTTCTCCCATAACTAC		II			rs11659375	0.105302	NA	NA	NA	NA		OpenSea	CCCCGGAGAAGAATGGAAAAACCAGTTCAGCTTATTTCCTACTGGGAGTGAGACAAGTGG[CG]CAGTCATGGGAGAAAGGTCACCTAAAGAGAAATTAACTGAACAGTCAGGGCATAAATCAA	CTGACTGTTCAGTTAATTTCTCTTTAGGTGACCTTTCTCCCATGACTGCG																	chr18:59319200-59319410	3								0.166146645865835	0.23503034088881	0.117575773717573	0.10701499216827
chr14	103740476	+	cg01997272	84753946	54725556	CTACTAAAAAACCCAACCCCTAAAACCTCAAAATCATTCAAATCCTAACA	CTACTAAAAAACCCAACCCCTAAAACCTCGAAATCGTTCGAATCCTAACG	I	C	Grn	NA	NA	NA	NA	NA	NA	chr14:103739578-103740892	Island	CGCAGAACTCGGCCGAGTGCACCGGGGTCTCCTGGCCTCTGCGCGCAGCTGGTCCTGCAG[CG]TCAGGACCCGAACGACCCCGAGGCCCCAGGGGCTGGGCCCTCCAGCAGCCCCGCAGCAGC	CTGCTGGAGGGCCCAGCCCCTGGGGCCTCGGGGTCGTTCGGGTCCTGACG							TRUE	14:102809332-102810663	14:103740402-103740926	Unclassified_Cell_type_specific							chr14:103740405-103741115	3						TRUE		0.401233208544373	0.154247584274968	0.13936039996552	0.126155982881855
chr3	157813670	+	cg27642784	11735553	70688843	TCTCAAATATACCAACTTAAAAAAACACTTACCTCTACTCTTACATACCA	TCTCGAATATACCAACTTAAAAAAACGCTTACCTCTACTCTTACGTACCG	I	C	Grn	NA	NA	NA	NA	NA	NA	chr3:157815581-157816095	N_Shore	GGAAATGCGCTCAGCGCTAACGACAGCCACAGAGCCACCCTTCTTACTGCCCCTTGACTG[CG]GCACGTAAGAGCAGAGGCAAGCGCTTTTCCAAGTTGGTATATTCGAGAGAGTGATACGCA	CGGCACGTAAGAGCAGAGGCAAGCGCTTTTCCAAGTTGGTATATTCGAGA						RDMR		3:159296300-159296370	3:157813580-157814433	Unclassified							chr3:157813160-157814170	3						TRUE		0.164558999587521	0.120991807281211	0.239693084071057	0.313058376287712
chr15	37178769	-	cg01300467	84765105		CTCCRAAATCAAAAACATTACAATACAATTTACAACRCCTTTAACAACTC		II			rs12898820	0.078923	NA	NA	NA	NA	chr15:37179516-37179782	N_Shore	TCCTGCATCTACTCCGAAGTCAAGAGCATTACAATACAATTTACAGCGCCTTTAACAACT[CG]CAAGTAAAGCATTAAAATTCGCTTTAATTGAGAAAATATTGATTTTTAAGTCTAGAAAAA	TCCGAAGTCAAGAGCATTACAATACAATTTACAGCGCCTTTAACAACTCG	LOC145845	NR_024264	TSS200			RDMR					RP11-122D10.1;RP11-122D10.1	ENST00000558089.1;ENST00000561259.1	TSS200;3'UTR	RP11-122D10.1;RP11-122D10.1	ENST00000558089.1;ENST00000561259.1	TSS200;3'UTR	chr15:37178620-37178770	3								0.438602113779449	0.103059103059103	0.0912506358888676	0.0863525611702872
chr14	76616872	-	cg19301990	2788596		CACTCTTACAAAAATATAACACATCTCACAATTACAACCAATATTAATAC		II			NA	NA	NA	NA	NA	NA	chr14:76618138-76618452	N_Shore	ACCAGGCTATTCACTCTTACAGAAGTATAACACATCTCACAATTGCAACCAATATTGATA[CG]TTATTATTATTATTATTATTTTGAGACGGAGTTTCACTCTTGTAGACCAGGCTGGAGTGC	CGTATCAATATTGGTTGCAATTGTGAGATGTGTTATACTTCTGTAAGAGT	GPATCH2L	NM_017926	TSS1500								C14orf118;C14orf118;C14orf118;C14orf118;C14orf118	ENST00000336993.6;ENST00000557263.1;ENST00000557207.1;ENST00000312858.5;ENST00000261530.7	TSS1500;TSS1500;TSS1500;TSS1500;TSS1500	C14orf118;C14orf118;C14orf118;C14orf118;C14orf118;C14orf118;C14orf118	ENST00000554375.1;ENST00000557542.1;ENST00000557263.1;ENST00000557207.1;ENST00000554125.1;ENST00000312858.5;ENST00000261530.7	TSS1500;TSS1500;TSS1500;TSS1500;TSS1500;TSS1500;TSS1500										0.944223192874272	0.871601391126009	0.786578389207719	0.571998656365469
chr16	71878874	-	cg17043801	41637878		ACAAACAACAACAAAAACACAATTATTATTCAAACATAAATTCAACTAAC		II			rs143163066	0.0119	NA	NA	NA	NA	chr16:71879763-71880296	N_Shore	AATACTTTAAAACAAACAACAACAAAAACACAGTTGTTATTCAAACATAAATTCAACTGG[CG]CTCACTTTTGTCTTCACTTAAGTTAATCAGATGTTCATGTTACTATGAAGTTGACCAGTT	CGCCAGTTGAATTTATGTTTGAATAACAACTGTGTTTTTGTTGTTGTTTG	ATXN1L	NM_001137675	TSS1500								ATXN1L;RP11-498D10.4;RP11-498D10.4	ENST00000427980.2;ENST00000568341.1;ENST00000569119.1	TSS1500;TSS1500;TSS1500	ATXN1L;RP11-498D10.4;RP11-498D10.4;RP11-498D10.4;ATXN1L	ENST00000427980.2;ENST00000568581.1;ENST00000568341.1;ENST00000569119.1;ENST00000565676.1	TSS1500;TSS1500;TSS1500;TSS1500;TSS1500	chr16:71878820-71879190	3								0.834908296662705	0.87557003257329	0.849800501830447	0.902278398167464
chr5	33764247	-	cg23359363	75611108		TCTACAAAAACTCTATTTTCAACTAATACTAAAACTACCTCCTCAAACAC		II			NA	NA	NA	NA	NA	NA		OpenSea	CACTGTAAGACTCTGCAAGGGCTCTGTTTTCAGCTGATACTGGAACTGCCTCCTCAAACA[CG]CTCGTCTACACATACAAATGCATTTCCAGCGAGGAGAGACTACTTCTCAAGTCATCTATG	CTGCAAGGGCTCTGTTTTCAGCTGATACTGGAACTGCCTCCTCAAACACG	ADAMTS12	NM_030955	Body				TRUE				ADAMTS12	ENST00000504582.1	3'UTR	ADAMTS12	ENST00000504582.1	3'UTR								TRUE		0.344905298231048	0.854872371167121	0.867941583902702	0.849142133210604
chr13	67730156	-	cg03544665	78703496		CAATTTCATCCTTCAAATCTCAACTCAAATACAATATCTTTAAAAATACC		II			NA	NA	NA	NA	NA	NA		OpenSea	ACATTGCTGGCCAATTTCATCCTTCAGGTCTCAGCTCAAATACAGTATCTTTAAGGATGC[CG]GAGATACAGGAGTGCTGGGAAGGCAAGACCATGGTCCCTTTAAATGATACGGGAGTGCTG	CGGCATCCTTAAAGATACTGTATTTGAGCTGAGACCTGAAGGATGAAATT	PCDH9;PCDH9	NM_020403;NM_203487	Body;Body		chr13:67730122-67730122														chr13:67730127-67730392	3						0.529474327953415	0.0763855652340384	0.127085670218732	0.0849563712676264
chr13	22391694	+	cg10236695	7618359		AATTAATTCCAATAAACATTCACTTACACTCCTAAAATAATAACCTTAAC		II			NA	NA	NA	NA	NA	NA		OpenSea	TGTGCTGACCCTGTTGAGTGAGCCGGTGGCTTCAGAAGCGGTGGAAAGACAGTGGTGAAA[CG]TTAAGGTCATCACTTCAGGAGTGCAAGTGAATGCTCACTGGAATTAACCAACGGAACAGT	GTTAATTCCAGTGAGCATTCACTTGCACTCCTGAAGTGATGACCTTAACG																	chr13:22391485-22391855	3								0.652492211838006	0.872702830057932	0.847142866262776	0.843048688681357
chr16	25851007	+	cg06678567	8694965		AACCTAAACTCTCATACTAAAAATTTATCATAAACAAAACAATAAAAAAC		II			NA	NA	NA	NA	NA	NA		OpenSea	TGTGTTATATTCTAGTGTTTATAAAAATGCCAGGGTCTCACAACAGTGATCAGTGAATAT[CG]CTCTTCACTGTTTTGTCTATGATAAATTTTTAGCATGAGAGTCTAGGTCAGTCATAAGAG	CGCTCTTCACTGTTTTGTCTATGATAAATTTTTAGCATGAGAGTCTAGGT	HS3ST4	NM_006040	Body				TRUE																	TRUE		0.18835304822566	0.165433135871848	0.128753166178103	0.210659598135044
chr14	102399772	+	cg02978496	6614305		AAAAACTAAACACTAAAACCACCATATACACATAATTAACCAATAAAACC		II			NA	NA	NA	NA	NA	NA		OpenSea	GTGCACCAGCTCGCATGGAGTATCGCCAACCAGGGAAGCTCGCCCGAGCCTTGGCGTCCA[CG]GTTTTACTGGTTAATCATGTGTACATGGTGGCCTCAGTGTCCAGCCCCTCCAGAGGTGGG	CGGTTTTACTGGTTAATCATGTGTACATGGTGGCCTCAGTGTCCAGCCCC																	chr14:102399745-102400035	3								0.725139514985889	0.843505305237695	0.845034780800074	0.836050307911468
chr21	46237456	+	cg18610930	56742269		CCCRAAACRTCTTTACRTACTCCTCTCCTAAATCATTACTAATTAAAATC		II			NA	NA	NA	NA	NA	NA	chr21:46236726-46238958	Island	GAGCCGACTCCGTGCACTCGACACAGGATCCCGCACCCAGGGCGATGCCGGGGGAGAGGG[CG]ACCCCAACCAGCAATGACTCAGGAGAGGAGCACGCAAAGACGCTTCGGGGACACTGCTGG	CCGAAGCGTCTTTGCGTGCTCCTCTCCTGAGTCATTGCTGGTTGGGGTCG	SUMO3	NM_006936	Body					21:45061241-45063445	21:46237177-46238850	Promoter_Associated	SUMO3	ENST00000479153.1	3'UTR	SUMO3;SUMO3	ENST00000479153.1;ENST00000466861.1	3'UTR;3'UTR			chr21:46236173-46239485	6	chr21:46219734-46240087	6		TRUE		0.098816783578319	0.060666713148054	0.0780133136901839	0.0644060630560799
chr10	130339750	+	cg18483529	27609185		TTATAAATTAAATCTTTATTAAACRAACACRTCTTATTTCCCCAACACCC		II			NA	NA	NA	NA	NA	NA	chr10:130339526-130339777	Island	CGCGCCCCTGCTCATTTCCCGGGCTGCCTTTTGGGGGCACTCTGATGCCGGGGATTTCCT[CG]GGTGTTGGGGAAACAAGACGTGCTCGCCTAACAAAGACTCAATCTACAAAGGCTGCAAAA	CGGGTGTTGGGGAAACAAGACGTGCTCGCCTAACAAAGACTCAATCTACA							TRUE	10:130229667-130229761									chr10:130338820-130340055	3						TRUE		0.125945951534199	0.137841928458046	0.13843385455448	0.131935206856489
chr2	177028804	-	cg10304824	68806579		ATAAACAAAAACCRACTACTACTAAAAATTTTCCATTTTATTCCAAATTC		II			rs1542180	0.391255	NA	NA	NA	NA	chr2:177029413-177029941	N_Shore	TGTAAGTGTTTGTAAGCAAGAACCGGCTGCTACTGAGAGTTTTCCATTTTGTTCCAGATT[CG]CCTCCACAGATATCAAAAGAAACCTGAAGAGCCTACAAAAAAAAAAGAGATAAAGACAAA	TAAGCAAGAACCGGCTGCTACTGAGAGTTTTCCATTTTGTTCCAGATTCG	HOXD3;HOXD3	NM_006898;NM_006898	1stExon;5'UTR			RDMR	TRUE				HOXD3;HOXD3;HOXD3;HOXD3	ENST00000249440.2;ENST00000468418.2;ENST00000410016.1;ENST00000249440.2	1stExon;5'UTR;5'UTR;5'UTR	HOXD3;HOXD3;HOXD3;HOXD3;HOXD3	ENST00000249440.2;ENST00000432796.2;ENST00000468418.2;ENST00000410016.1;ENST00000249440.2	1stExon;5'UTR;5'UTR;5'UTR;5'UTR			chr2:177027413-177028842	6	chr2:177020901-177031333	6		TRUE		0.169486723840429	0.0759082723015968	0.0678466708045288	0.0687920146669383
chr2	177015070	+	cg14399060	89772128		TATATTCCCCTAAAATCRAATCTATAACTATACRAATACCACACAAATTC		II			NA	NA	NA	NA	NA	NA	chr2:177014948-177015214	Island	GTACCTCACTCTGGGTGGGACCCAGAGGTTGTAACGTTGTCTATATATACCCTGTAGAAC[CG]AATTTGTGTGGTATCCGTATAGTCACAGATTCGATTCTAGGGGAATATATGGTCGATGCA	ATATTCCCCTAGAATCGAATCTGTGACTATACGGATACCACACAAATTCG	HOXD4;MIR10B	NM_014621;NR_029609	TSS1500;Body								HOXD4;HOXD3;MIR10B	ENST00000306324.3;ENST00000468418.2;ENST00000385011.1	TSS1500;TSS200;5'UTR	HOXD4;HOXD3;MIR10B;HOXD3	ENST00000306324.3;ENST00000468418.2;ENST00000385011.1;ENST00000432796.2	TSS1500;TSS200;5'UTR;5'UTR			chr2:177013464-177018777	6	chr2:177011625-177017831	6	TRUE	TRUE		0.0605305774988601	0.0455386433246785	0.0548473975077351	0.0464714436734979
chr4	41872254	+	cg06005688	49606149		TAAAACCCCAATTTTCCAACCTACCTATAAATAAATCCTAACRTTATTAC		II			NA	NA	NA	NA	NA	NA	chr4:41875445-41875794	N_Shelf	TAAGGATTGCTTAGGATGTTCATGGTAGTTACTGAGAGAAGCATAAGATGGCATGAATTA[CG]TAATAACGTCAGGATTTATCTACAGGCAGGCTGGAAAACTGGGGCTCCAAATACCTTCTT	GGAGCCCCAGTTTTCCAGCCTGCCTGTAGATAAATCCTGACGTTATTACG																								TRUE		0.881695236092123	0.54639909620105	0.502505079026204	0.465264056252841
chr14	29253725	+	cg23059304	96709149		TCCAAAAATATAATAAAAACTCTACATTAATTTCCAAAAATCTAATTTCC		II			NA	NA	NA	NA	NA	NA	chr14:29254365-29255069	N_Shore	CCATTCCCAGGATGTTAGAGGGCAGGCAATGTAGGCAGGACAGGACAGTTAGGGCTCCTC[CG]GAAATTAGACCTTTGGAAATCAATGCAGAGTTTCTATTACATTTCTGGACATTCAGAGAG	CCAGAAATGTAATAGAAACTCTGCATTGATTTCCAAAGGTCTAATTTCCG	C14orf23	NR_026731	Body								RP11-966I7.2;C14orf23	ENST00000535153.2;ENST00000550266.1	3'UTR;TSS1500	RP11-966I7.2;C14orf23	ENST00000535153.2;ENST00000550266.1	3'UTR;TSS1500	chr14:29253545-29255375	3						TRUE		0.680847642139641	0.0888314321926489	0.14830006714277	0.375334468499149
chr13	49049573	-	cg09751228	4793974		AAAAAAACATTCACTAACAAACTTATTCAAATAACTATTAACTAATCCTC		II			NA	NA	NA	NA	NA	NA		OpenSea	AAGGCTCCACTAGAGGAGCATTCACTGGCAGACTTATTCAAATGGCTGTTGGCTGATCCT[CG]ATGGCTATTGGCCCCTCTATTGGTTTCTTGCCCTTGGGCCCCTCCATAGTACTGCTTGCT	CGAGGATCAGCCAACAGCCATTTGAATAAGTCTGCCAGTGAATGCTCCTC	RB1	NM_000321	Body								RB1	ENST00000484879.1	TSS1500	RB1;RB1	ENST00000531171.1;ENST00000484879.1	TSS1500;TSS1500					chr13:49049360-49049704	3				0.86497727301992	0.861740928114023	0.789037494708857	0.879716725600087
chr16	86337662	+	cg27598583	57756988	41747222	CCAATAAATTTAAATTACAAACCCCACAAAATCAATACCAAAACCCAACA	CCGATAAATTTAAATTACAAACCCCGCAAAATCAATACCAAAACCCGACG	I	C	Grn	NA	NA	NA	NA	NA	NA	chr16:86337641-86337894	Island	GGGGAGTCTGTTTACTGCAGCCGCAGGCCCAGGGCCCTTGCGTGAGCTCCACGAAGTCTG[CG]CCGGGCCTTGGCACTGACCCTGCGGGGCCTGCAACCCAAACTCACCGGTTTCTGGGAGCT	CGCCGGGCCTTGGCACTGACCCTGCGGGGCCTGCAACCCAAACTCACCGG								16:84894919-84895526									chr16:86337420-86338175	3						TRUE		0.160550325640765	0.787080611637904	0.748659110900817	0.797860240542067
chr16	51189801	-	cg11967654	52716568		CCTACTAAACTACTATCACTCAATCCTAACCTCTCTTAAAACACTAAAAC		II			NA	NA	NA	NA	NA	NA	chr16:51189800-51190260	Island	GAAACTCCTTTCCTACTGAACTGCTGTCACTCAATCCTAACCTCTCTTAGAACACTGGAG[CG]GCTTCGAACCCGAAGTATGGAGCAGGCTTGGGTGGGTACCTCGCCCCTGGCCAAGTCTAC	CTACTGAACTGCTGTCACTCAATCCTAACCTCTCTTAGAACACTGGAGCG								16:49747215-49747761									chr16:51189700-51190695	3						TRUE		0.0911631450492846	0.116192752610098	0.110822740036369	0.137857765331401
chr19	1688277	-	cg15858416	74618925		CAAACCTAAAACAACAAAAACCCATCCACCCAAAAAATTATTAAAACCCC		II			NA	NA	NA	NA	NA	NA		OpenSea	TCTTTGAGGACCAGGCCTAAAGCAGCAAAGACCCATCCACCCAAGGAGTTGTTGAGACCC[CG]TAGACCTTTGCTAGGTGTGGATGACCTCCAGCCCTGTGGGACCAGAATGGGGTGGGAGAG	CGGGGTCTCAACAACTCCTTGGGTGGATGGGTCTTTGCTGCTTTAGGCCT																	chr19:1688000-1688615	3								0.161345230888017	0.127258336817313	0.130576355797595	0.143829600351339
chr7	27531429	-	cg17837894	79666109		TACTACTACTTTACCCRCTTAAACTTAACAAAATTTCRAATCACTTAAAC		II			NA	NA	NA	NA	NA	NA		OpenSea	TGGAGCGCAGCTGCTGCTGCTTTGCCCGCTTGAGCTTGGCAGGGTTTCGGATCACTTGGA[CG]ATCTCCACCTTCCGCTCGTTCTCCAGGCGGCATTTCAGGTTCTCCGCCCGACGCTGTTTC	CGTCCAAGTGATCCGAAACCCTGCCAAGCTCAAGCGGGCAAAGCAGCAGC								7:27497899-27498196									chr7:27531305-27532335	3						TRUE		0.856141726007015	0.872620709492356	0.874134428666977	0.854481994318688
chr17	1552302	+	cg08299976	11624582		TACTCCRCTCCCAATTACAAAAACAACTACAACRCCTCCTACTAATAAAC		II			NA	NA	NA	NA	NA	NA	chr17:1551730-1553249	Island	CGCGGTCCTGCGCGGCGCGCAGCTGGGTCTGCATGGCCGCCAGCTTGTGCCGCAGCTCAG[CG]TTCACCAGCAGGAGGCGCTGCAGCTGCTCCTGCAACTGGGAGCGGAGCAAAGGGTGGGGT	GCTCCGCTCCCAGTTGCAGGAGCAGCTGCAGCGCCTCCTGCTGGTGAACG	RILP	NM_031430	Body	high-CpG:1498953-1499390				17:1498481-1499964	17:1551600-1552863	Promoter_Associated				RILP;RILP;RILP;RILP	ENST00000573398.1;ENST00000574810.1;ENST00000573398.1;ENST00000570858.1	3'UTR;1stExon;1stExon;TSS200	chr17:1552160-1552475	3						TRUE		0.594789247904286	0.276479769214867	0.272573657545448	0.310282405574527
chr10	30060458	-	cg10309117	46646547		ATTACTATTTAATAACTCACTTTATTTAAACTTCACCACATAAAATTACC		II			NA	NA	NA	NA	NA	NA		OpenSea	ATGTTTTTGAAATTGCTGTTTGGTAACTCACTTTATTTAAACTTCACCACATGAGGTTGC[CG]CAATACATTTGATCATCCCCTTTCTCACTTTACATCTGAAACTGAAGCTGCTACTGGATT	CGGCAACCTCATGTGGTGAAGTTTAAATAAAGTGAGTTACCAAACAGCAA																	chr10:30060365-30060615	3								0.84328675929868	0.869343468797713	0.806253529079616	0.604301105635493
chr5	126627355	+	cg11565512	98657972		AAAATCAACACCRAATTTATCTTTCTTAAATAACTATCACTTAAAAAACC		II			NA	NA	NA	NA	NA	NA	chr5:126626053-126626901	S_Shore	AGTCTTAGACCAAAGGGGCCTTGTCAGTATGCTTGGCTCCTTAAGGAGTGCTGGGAGGGA[CG]GTTTTTCAAGTGATAGTTACTTAAGAAAGATAAATCCGGTGTTGATCTTTTTCTTTTAAA	CGGTTTTTCAAGTGATAGTTACTTAAGAAAGATAAATCCGGTGTTGATCT	MEGF10	NM_032446	5'UTR			RDMR					MEGF10;MEGF10;MEGF10;MEGF10	ENST00000503335.2;ENST00000508365.1;ENST00000418761.2;ENST00000274473.6	5'UTR;5'UTR;5'UTR;5'UTR	MEGF10;MEGF10;MEGF10;MEGF10	ENST00000503335.2;ENST00000508365.1;ENST00000418761.2;ENST00000274473.6	5'UTR;5'UTR;5'UTR;5'UTR	chr5:126627140-126627415	3						TRUE		0.160590609992469	0.0600226500566251	0.0492313969820856	0.055670698307895
chr21	40759659	+	cg21736411	57726861	96804895	CTAAAAATATCTACACATACACATAATTTCTAACCCACCCAATAATACCA	CTAAAAATATCTACGCATACGCGTAATTTCTAACCCGCCCAATAATACCG	I	C	Grn	rs114798465	0.016	NA	NA	NA	NA	chr21:40760626-40760829	N_Shore	CCCCCCTACTCCCCACACTCCCCCCCCCCACTTTTGCCTCATCACGCAGGCGCTGGTAGG[CG]GCATCACTGGGCGGGTCAGAAACCACGCGCATGCGCAGACACCCTCAGGCGACTGGCGGG	CTGAGGGTGTCTGCGCATGCGCGTGGTTTCTGACCCGCCCAGTGATGCCG	WRB;WRB	NM_004627;NM_001146218	Body;TSS200						21:40759363-40760978	Promoter_Associated	WRB;WRB;WRB	ENST00000398753.1;ENST00000380708.1;ENST00000466787.1	5'UTR;TSS200;TSS200	WRB;WRB;WRB;WRB;WRB;WRB;WRB;TMPRSS3	ENST00000471468.1;ENST00000398753.1;ENST00000442773.1;ENST00000380713.3;ENST00000380708.1;ENST00000466787.1;ENST00000487869.1;ENST00000553129.1	5'UTR;5'UTR;5'UTR;5'UTR;TSS200;TSS200;5'UTR;3'UTR	chr21:40759300-40760790	3						TRUE		0.0315597905839683	0.0506518486856166	0.0425022081193366	0.0312622358026303
chr6	90597394	+	cg12024822	57780975	31731272	ACTAAAACTCCCTACCAATCCACAAAAACTTCTCAAAAATAATACTTACA	ACTAAAACTCCCTACCGATCCGCAAAAACTTCTCGAAAATAATACTTACG	I	C	Grn	rs11755610	0.161779	NA	NA	NA	NA	chr6:90597207-90597653	Island	GGCTGACGCGCCCGCGTGGACTCGCACAGCAAGATCCTGGACGCCCGGGATGTGGATCAG[CG]CAAGCACCACCTTCGAGAAGTCTCTGCGGATCGGCAGGGAGTTTCAGCACCGCGCCAAAG	GCTGAAACTCCCTGCCGATCCGCAGAGACTTCTCGAAGGTGGTGCTTGCG								6:90653952-90654337									chr6:90597165-90597855	3						TRUE		0.244371767736377	0.537931845555524	0.559089717371926	0.492631938355048
chr12	54446253	-	cg26201952	52622831		CAAACTATAATTTTAAACTATAATTATTATCAAATACAACAAAAAAACCC		II			NA	NA	NA	NA	NA	NA	chr12:54447744-54448091	N_Shore	CTGAGCCCTGGCAAGCTATGATTTTAAACTATAATTGTTATCAAGTACAACAAGGGGACC[CG]GCTCCCTCCCTGGGCTCTCCCCTCCGCTACCCCCCGCAACTCTGAGTTATGGGCGATCAG	CGGGTCCCCTTGTTGTACTTGATAACAATTATAGTTTAAAATCATAGCTT	HOXC4;HOXC4	NM_014620;NM_153633	5'UTR;TSS1500						12:54446153-54447426	Unclassified	HOXC4;HOXC4;HOXC4	ENST00000430889.2;ENST00000303406.4;ENST00000507650.1	TSS1500;5'UTR;5'UTR	HOXC4;HOXC4;HOXC4	ENST00000430889.2;ENST00000303406.4;ENST00000507650.1	TSS1500;5'UTR;5'UTR	chr12:54446205-54447455	3						TRUE		0.10027984227072	0.0727646597196698	0.0453095086151883	0.068690990178868
chr11	5905892	-	cg05694052	97695583		CATATTTACAAACATAAAAACTATTCTATTAATAATCATAACTTATAACC		II			NA	NA	NA	NA	NA	NA		OpenSea	TTCTTTATTCACATGTTTACAGGCATGGAGACTGTTCTGTTGGTGGTCATGGCTTATGAC[CG]CTTTGTTGCCATCTGCAACCCTCTCCAGTACACCATGATCCTCACCAATAAAACCATCAG	CGGTCATAAGCCATGACCACCAACAGAACAGTCTCCATGCCTGTAAACAT	OR52E4	NM_001005165	1stExon								OR52E4	ENST00000316987.2	1stExon	OR52E4;TRIM5	ENST00000316987.2;ENST00000412903.1	1stExon;5'UTR								TRUE		0.443267761081446	0.314900635610266	0.313538655218294	0.257636071492636
chr17	14203157	+	cg15641446	49704168		AAAAAAATACRAATAAACRATACTACRCTTTACTAAATTCTTACCCAAAC		II			rs76671704	0.053955	NA	NA	NA	NA	chr17:14202632-14203258	Island	CATCGAAAACTTCCTGAACACGACCAGTAAGAATTTGATCTCGAGCTTCCGAACTCCAAA[CG]CCTGGGCAAGAATTCAGCAAAGCGCAGCACCGCTCACCCGCACTTCCCCCAGCTAGCGGT	CGCCTGGGCAAGAATTCAGCAAAGCGCAGCACCGCTCACCCGCACTTCCC	HS3ST3B1	NM_006041	TSS1500			DMR		17:14143358-14143983			HS3ST3B1	ENST00000360954.2	TSS1500	HS3ST3B1	ENST00000466596.1	TSS1500	chr17:14202345-14203735	3						TRUE		0.0540369287548495	0.0950725967221213	0.0956742194805975	0.14391763291549
chr5	33840879	+	cg06129705	55697551		AAAATATCAAAAACTAATCAATAACCAAACAAAAACTACACCTACAAACC		II			NA	NA	NA	NA	NA	NA		OpenSea	CCTTCTGGCATATGAGACCCTGGATCCCCAGGGCCACCCTGCAGGGATAGGAGGAATCCT[CG]GCCTGCAGGTGCAGCCCTTGTTTGGTCACTGATCAGCCTCTGACACCTTTGGTTTAGTGC	CGGCCTGCAGGTGCAGCCCTTGTTTGGTCACTGATCAGCCTCTGACACCT	ADAMTS12	NM_030955	Body								ADAMTS12	ENST00000504582.1	TSS1500	ADAMTS12	ENST00000504582.1	TSS1500			chr5:33840855-33841974	5	chr5:33840556-33841738	5				0.153607704277295	0.692827899830624	0.704493740886068	0.780758897875568
chr7	27161624	+	cg09798023	9706263		RACATAAAAAAAATTACTATATTTCTAACCTTTAAACCTTCRCAAACAAC		II			NA	NA	NA	NA	NA	NA	chr7:27162087-27162426	N_Shore	ACCACGCTTTTCCCGTAGGAAGAACCGATGATGAGCCCTGATGAAAGAAGGAAGAAGACC[CG]CTGTCTGCGAAGGCCTAAAGGTTAGAAATACAGCAATTTTTCTCATGCCGAAGGAAAGGC	GCATGAGAAAAATTGCTGTATTTCTAACCTTTAGGCCTTCGCAGACAGCG	HOXA3	NM_153631	5'UTR			RDMR					HOXA-AS2;HOXA-AS2;HOXA-AS2;HOXA-AS2;HOXA-AS2;HOXA-AS2;HOXA-AS2;HOXA-AS2;HOXA-AS2;HOXA-AS2;HOXA3;HOXA-AS2	ENST00000522193.1;ENST00000517635.2;ENST00000518046.1;ENST00000523364.1;ENST00000517641.1;ENST00000521159.1;ENST00000521687.1;ENST00000524048.1;ENST00000517550.1;ENST00000518088.1;ENST00000317201.2;ENST00000517550.1	5'UTR;5'UTR;5'UTR;5'UTR;TSS1500;TSS1500;TSS1500;TSS1500;1stExon;5'UTR;5'UTR;5'UTR	HOXA-AS2;HOXA-AS2;HOXA-AS2;HOXA-AS2;HOXA-AS2;HOXA-AS2;HOXA-AS2;HOXA-AS2;HOXA-AS2;HOXA-AS2;HOXA3;HOXA3;HOXA3;HOXA3;HOXA-AS2	ENST00000522193.1;ENST00000517635.2;ENST00000518046.1;ENST00000523364.1;ENST00000517641.1;ENST00000521159.1;ENST00000521687.1;ENST00000524048.1;ENST00000517550.1;ENST00000518088.1;ENST00000317201.2;ENST00000522788.1;ENST00000521779.1;ENST00000521401.1;ENST00000517550.1	5'UTR;5'UTR;5'UTR;5'UTR;TSS1500;TSS1500;TSS1500;TSS1500;1stExon;5'UTR;5'UTR;5'UTR;5'UTR;3'UTR;5'UTR	chr7:27161605-27161875	3						TRUE		0.83766260958673	0.82389954275575	0.787657009527513	0.535697964903729
chr2	111489847	-	cg05739167	85710393		TAAAAATCAAACAAAATAACTAACCRAAAAATCTACTAAATAAATCAACC		II			NA	NA	NA	NA	NA	NA	chr2:111489977-111490884	N_Shore	ATCTTGGGTCGTGGGGGTCAGGCAAAGTGGCTGGCCGGGAGATCTGCTGAGTGGGTCAGC[CG]GTCAGTCCTGAGCAGCCGGGCCTCTGGTGCCCAGGTCCACGTGACTGGCACCCTTTCTAG	CGGCTGACCCACTCAGCAGATCTCCCGGCCAGCCACTTTGCCTGACCCCC	ACOXL;ACOXL;ACOXL	NM_001142808;NM_001142807;NM_001105516	TSS1500;TSS1500;TSS1500						2:111489844-111489922	Unclassified_Cell_type_specific	ACOXL;ACOXL	ENST00000389811.4;ENST00000340561.4	TSS1500;TSS1500	ACOXL;ACOXL;ACOXL	ENST00000389811.4;ENST00000340561.4;ENST00000448863.1	TSS1500;TSS1500;TSS1500	chr2:111489525-111490375	3						TRUE		0.492376958899345	0.85844951009464	0.877041707968583	0.820394869869147
chr6	1594411	+	cg22198853	48760293	17679176	TTATCTCCCAAACCATTAAAACCATATAATCCATAAAACACCTAAACACA	TTATCTCCCGAACCATTAAAACCGTATAATCCATAAAACGCCTAAACGCG	I	C	Grn	NA	NA	NA	NA	NA	NA		OpenSea	GAGGAAGCTCCCGCACCCAGGGTTTCCCCTGGCGAGTGACCGAGCCCCTCTGACCAAACG[CG]CGCTCAGGCGCCTTATGGATCACACGGTTCCAATGGCCCGGGAGACAAGCAAACGTGCCA	CGCGCTCAGGCGCCTTATGGATCACACGGTTCCAATGGCCCGGGAGACAA						CDMR		6:1539206-1539630																TRUE		0.247096504467734	0.0408033042743444	0.045474491120922	0.0799708490222276
chr7	115840881	-	cg01632597	35730984		TACATCAACTAAAATAACCCAACTAAAACACTTCCTTAACAAATTAATAC		II			NA	NA	NA	NA	NA	NA		OpenSea	CCTCTGCTGCATACATCAGCTGAAATGGCCCAGCTGGGGCACTTCCTTGGCAAGTTGGTG[CG]GGCTGTCAGCTGGGGCATCAGTTCCTCTCTAGCTAGGCTTCTAGACTGGGTTTCAAAAGA	ACATCAGCTGAAATGGCCCAGCTGGGGCACTTCCTTGGCAAGTTGGTGCG							TRUE																	TRUE		0.789986546532382	0.88265374108868	0.805624789491411	0.600184246890834
chr5	87987991	-	cg23091771	66788248		AACACTCTTCCTCCRAAACCAAAAATCTAAATTACTAACAACTACCAACC		II			NA	NA	NA	NA	NA	NA	chr5:87985470-87985810	S_Shelf	CTTTCTTCCCTGGCACTCTTCCTCCGAGGCCAGAAGTCTGAATTACTAGCAGCTACCAGC[CG]CTTGGAGCGGGAACGTGGAGGTGATCCCCTCCCCGGGAGTAGCCTGTCCGTCCCAGCTCT	CGGCTGGTAGCTGCTAGTAATTCAGACTTCTGGCCTCGGAGGAAGAGTGC							TRUE	5:88023538-88024461			CTC-467M3.2;CTC-467M3.2;CTC-467M3.1	ENST00000511000.1;ENST00000511000.1;ENST00000510274.1	1stExon;5'UTR;5'UTR	LINC00461;CTC-467M3.2;CTC-467M3.2;CTC-467M3.1	ENST00000513893.1;ENST00000511000.1;ENST00000511000.1;ENST00000510274.1	TSS1500;1stExon;5'UTR;5'UTR	chr5:87987560-87988270	3						TRUE		0.7253601862686	0.458072226196238	0.458039132693307	0.467726619809428
chr10	3282311	+	cg20331612	32711276		ATCCACACRCTACCCTCAAAATCTACTAAAATCTACATAAAAAATAAAAC		II			NA	NA	NA	NA	NA	NA		OpenSea	GCCTTGTCCCCCCCTCCATCCCCCCAGTTTCCTCTCTGTGGTGAACGTGGTTGGGGTTCA[CG]TCTCACCCCCCATGCAGACCCCAGCAGATCCTGAGGGCAGCGTGTGGACCATGTCCGAAG	CGTCTCACCCCCCATGCAGACCCCAGCAGATCCTGAGGGCAGCGTGTGGA								10:3272216-3272454	10:3281006-3282758	Unclassified							chr10:3282220-3282370	3						TRUE		0.115111251466913	0.129475821336286	0.175834546458511	0.207357798499973
chr1	152483204	+	cg16320885	87678166		TTTTATACAATTCAATCCTAACCTAACATCAAAAAATACAAACCATATAC		II			NA	NA	NA	NA	NA	NA		OpenSea	TCCCTGGGATGCGAGGGGAGGGAGTCACCCATGCCTTTATGAAAGATGCTTCTAGCGTCC[CG]CACATGGTCTGCACCTCCTGATGCTAGGTCAGGACTGAATTGTATAAAAGGCAGAAGCTT	TTTATACAATTCAGTCCTGACCTAGCATCAGGAGGTGCAGACCATGTGCG	LCE5A	NM_178438	TSS200								LCE5A	ENST00000334269.2	TSS200	LCE5A	ENST00000334269.2	TSS200	chr1:152482905-152483295	3						TRUE		0.824807861430811	0.725251985848742	0.739252971639222	0.595332433889344
chr5	23507469	-	cg02444433	85808310	25649198	AATTAAAAAAAACCAAATAATAAAACCCTCAAAACTACACCTACACACCA	AATTAAAAAAAACCAAATAATAAAACCCTCGAAACTACGCCTACGCGCCG	I	A	Red	NA	NA	NA	NA	NA	NA		OpenSea	CGCAAACACCGGAGTTGGGGAAAACCAAGTAATAAAACCCTCGAAACTGCGCCTGCGCGC[CG]GAGGGTTACACGCAATCCCCTCTGGGAGGGGAGGGACCTTCCTCAGGGGCGGGAAGAGCC	CGGCGCGCAGGCGCAGTTTCGAGGGTTTTATTACTTGGTTTTCCCCAACT	PRDM9	NM_020227	TSS1500					5:23543127-23543515			PRDM9	ENST00000253473.4	TSS1500	PRDM9;PRDM9	ENST00000253473.4;ENST00000502755.1	TSS1500;5'UTR	chr5:23506825-23507695	3						TRUE		0.341420118343195	0.783880185877873	0.776324785531538	0.816248164981762
chr21	39661956	+	cg06531701	11711599		CCCAAATAAAACATTACACATCTATCTATTATTACRAATAACCAACCTCC		II			NA	NA	NA	NA	NA	NA		OpenSea	CTCCGCTGCGGCACTCTCACTCTATAGGGAAGTTAGTTGTTATTAGGTAATAATGTTCAG[CG]GAGGTTGGTCACTCGTAACAACAGACAGATGTGTAATGTTTTATTTGGGTTAGCCAGCTC	CGGAGGTTGGTCACTCGTAACAACAGACAGATGTGTAATGTTTTATTTGG	KCNJ15;KCNJ15;KCNJ15;KCNJ15;KCNJ15;KCNJ15;KCNJ15;KCNJ15	NM_001276439;NM_001276438;NM_001276437;NM_002243;NM_001276436;NM_001276435;NM_170736;NM_170737	5'UTR;5'UTR;5'UTR;5'UTR;5'UTR;5'UTR;5'UTR;5'UTR		chr21:39661705-39661705						KCNJ15;KCNJ15;KCNJ15;KCNJ15;KCNJ15	ENST00000328656.3;ENST00000398938.2;ENST00000398932.1;ENST00000398930.1;ENST00000398934.1	5'UTR;5'UTR;5'UTR;5'UTR;5'UTR	KCNJ15;KCNJ15;KCNJ15;KCNJ15;KCNJ15;KCNJ15;KCNJ15;KCNJ15;KCNJ15;TMPRSS3	ENST00000398925.1;ENST00000443341.1;ENST00000417042.1;ENST00000398938.2;ENST00000398932.1;ENST00000438657.1;ENST00000398930.1;ENST00000398934.1;ENST00000549158.1;ENST00000553129.1	5'UTR;5'UTR;5'UTR;5'UTR;5'UTR;5'UTR;5'UTR;5'UTR;5'UTR;3'UTR	chr21:39661665-39662050	3								0.747847234784207	0.883821666138739	0.907332859087227	0.898003644141646
chr19	17717301	+	cg19027852	7735557	53784171	ATAAACACAACCAAACACAAAATTATAAATCAAATAACAAAACAAAAACA	ATAAACGCGACCAAACACAAAATTATAAATCAAATAACGAAACAAAAACG	I	A	Red	rs115447907	0.056152	NA	NA	NA	NA	chr19:17716644-17717531	Island	TTGCGGGCCACGCCCACACCGGGGTGCCCACACCTGTCACCTCCCACGCTACGCTAGCCC[CG]CCCCTGCCCCGTTACTTGACCTACAACCCTGTGCTTGGCCGCGCCCACAGCAGCTGACCC	CGCCCCTGCCCCGTTACTTGACCTACAACCCTGTGCTTGGCCGCGCCCAC	UNC13A	NM_001080421	Body					19:17577648-17578444	19:17716475-17717940	Promoter_Associated				UNC13A	ENST00000523229.1	3'UTR	chr19:17716485-17717655	3						TRUE		0.189706882839375	0.692619874728501	0.570735248994127	0.659475600873998
chr1	92952897	+	cg04777348	81628992		TAAATATACACAACAAACCACACACTATAAATCATAACATACAATCTAAC		II			NA	NA	NA	NA	NA	NA	chr1:92945907-92952609	S_Shore	CAGGGGGAAAAAACTTAAAACCTAACTCATAGATACATGAACAAATGCAGCAACCTCCAA[CG]CTAGACTGTATGCCATGACCCATAGTGTGTGGCCTGCTGTGTATACTCAAAGCCTACACC	CGCTAGACTGTATGCCATGACCCATAGTGTGTGGCCTGCTGTGTATACTC	GFI1;GFI1	NM_001127216;NM_005263	TSS1500;TSS1500			RDMR					GFI1;GFI1	ENST00000427103.1;ENST00000294702.5	TSS1500;TSS1500	GFI1;GFI1	ENST00000427103.1;ENST00000294702.5	TSS1500;TSS1500	chr1:92952845-92953130	3						TRUE		0.840536715285718	0.848464261597332	0.854348323046275	0.85549728139166
chr3	63263308	-	cg00418828	16682118		AATATTTTACCTTAACCATTTCATCCTTACTAAATCTATTTTCCACTAAC		II			NA	NA	NA	NA	NA	NA	chr3:63263989-63264205	N_Shore	GCCTTTCATGAGATGTTTTACCTTGGCCATTTCATCCTTGCTAAATCTGTTTTCCACTGG[CG]CATGGTCCCACATTCAAGATTAATTTGTTTCCACCTCTTCTCTCCAGGCAGTTTCCTCTG	CGCCAGTGGAAAACAGATTTAGCAAGGATGAAATGGCCAAGGTAAAACAT	SYNPR	NM_001130003	TSS1500								SYNPR	ENST00000478300.1	TSS1500	SYNPR;SYNPR;SYNPR;SYNPR;SYNPR;SYNPR	ENST00000478300.1;ENST00000450542.2;ENST00000468110.1;ENST00000496889.1;ENST00000460142.2;ENST00000478456.1	TSS1500;TSS1500;TSS1500;TSS1500;TSS1500;5'UTR								TRUE		0.868663736317857	0.48882361743815	0.452891880454715	0.362867866931327
chr12	133054309	-	cg19586709	20696225		TAAACTAACCTAAACRCATCCTCCTAAAATCAATATCTAAAATTAAACTC		II			NA	NA	NA	NA	NA	NA	chr12:133052680-133052903	S_Shore	TTTGGGGCCAGTGGACTAGCCTGGGCGCATCCTCCTGGGATCAGTGTCTGGAGTTGGGCT[CG]TGATAGGTTCACAATCACTTCCATCCCTTCTGTGAAGCACCACAGCTGGCCAGACCCTGA	CGAGCCCAACTCCAGACACTGATCCCAGGAGGATGCGCCCAGGCTAGTCC									12:133054217-133054615	Unclassified_Cell_type_specific									chr12:133050809-133057766	6				TRUE		0.856552501408803	0.163649456687243	0.224487321488259	0.358860136740563
chr12	122019110	+	cg07529210	9714499	29628888	CTATACAAACTACATTAAAAAACACCAAATCCAATTCTCTACATCTTTCA	CTATACGAACTACGTTAAAAAACGCCAAATCCAATTCTCTACGTCTTTCG	I	C	Grn	NA	NA	NA	NA	NA	NA	chr12:122016170-122017693	S_Shore	AGTTGGACATTTTTTAAAGGTTCTTGCGCTCGGCAAGGGGAGCAGATAGATGCTCAGGAG[CG]AAAGACGCAGAGAATTGGATCTGGCGCCTCCTAACGCAGCCCGCACAGGAGCGAAGGGTA	CTGTGCGGGCTGCGTTAGGAGGCGCCAGATCCAATTCTCTGCGTCTTTCG	KDM2B;KDM2B	NM_032590;NM_001005366	TSS200;TSS1500	low-CpG:120503262-120503513		RDMR		12:120503188-120503547	12:122019013-122020752	Promoter_Associated	KDM2B;RP13-941N14.1;KDM2B;KDM2B;KDM2B;RP13-941N14.1	ENST00000377069.3;ENST00000541574.1;ENST00000397480.2;ENST00000536437.1;ENST00000377071.3;ENST00000541574.1	TSS1500;1stExon;TSS200;TSS1500;TSS1500;5'UTR	KDM2B;KDM2B;KDM2B;RP13-941N14.1;KDM2B;KDM2B;KDM2B;RP13-941N14.1	ENST00000540191.1;ENST00000539394.1;ENST00000377069.3;ENST00000541574.1;ENST00000397480.2;ENST00000543025.1;ENST00000377071.3;ENST00000541574.1	TSS1500;TSS1500;TSS1500;1stExon;TSS200;TSS1500;TSS1500;5'UTR	chr12:122018800-122019235	3						TRUE		0.105084355386653	0.0617318933868266	0.058544754066064	0.0642613039268958
chr8	72469987	+	cg02315271	75723948		CRAACACACATTTACTAATAAATCRTCCTACRCCAAAAACTATTTTAAAC		II			NA	NA	NA	NA	NA	NA	chr8:72468560-72469561	S_Shore	AGAAATGAGCATTCCCAGGGGTCAAGTGACCTGCCCACGGTGACATCGCTGTATGCCAAG[CG]TCTAAAATAGTTCCTGGCGCAGGACGACCCACCAGTAAATGTGTGTTCGATGAATGAACA	GAACACACATTTACTGGTGGGTCGTCCTGCGCCAGGAACTATTTTAGACG						RDMR		8:72631115-72632846						RP11-1102P16.1;RP11-1102P16.1	ENST00000523327.1;ENST00000518177.1	3'UTR;3'UTR			chr8:72468227-72471185	6				TRUE		0.870000077915804	0.814587423255349	0.889092796030983	0.852259009480275
chr19	48491941	+	cg24941387	90752916		TACACCCAAAACTCTAAAATTTTCACTTTTACCAATTCAAACTTTAATAC		II			NA	NA	NA	NA	NA	NA		OpenSea	ATTCACATTTTAGCACAAACGTTTGTTGACATCAAACGATCGGTTGGTGGGCAGTCCTAC[CG]CACCAAAGCCTGAACTGGCAAAAGTGAAAACCCCAGAGTTCTGGGTGCACGAAGCATGTC	CGCACCAAAGCCTGAACTGGCAAAAGTGAAAACCCCAGAGTTCTGGGTGC	BSPH1	NM_001128326	Body																					TRUE		0.892178944945225	0.493198907792481	0.529193140187247	0.482136900536278
chr9	130955436	-	cg09976142	15796824		AAAACCTAACTCAACCTAAACTAATCRTAAAAAAACTAAAACTTAAAAAC		II			NA	NA	NA	NA	NA	NA	chr9:130955166-130955498	Island	GCGGCGGCTGAGGAGCCTAACTCAACCTGGACTAGTCGTGGAAGAGCTAGGACTTAGAGG[CG]CGAAAGTGACTCAGCGAGGCCGGAGCGCAGGGTGGCGTCCAGGGCCCCGGGGACGTCGGC	CGCCTCTAAGTCCTAGCTCTTCCACGACTAGTCCAGGTTGAGTTAGGCTC	CIZ1;CIZ1	NM_012127;NM_001131015	5'UTR;5'UTR					9:129995004-129995313	9:130955224-130955476	Unclassified_Cell_type_specific	CIZ1;CIZ1	ENST00000538431.1;ENST00000393608.1	TSS1500;5'UTR	CIZ1;CIZ1;CIZ1	ENST00000324544.2;ENST00000538431.1;ENST00000393608.1	TSS1500;TSS1500;5'UTR	chr9:130955120-130955675	3						TRUE		0.094613817668681	0.118250676149829	0.147388943460766	0.208985647730514
chr5	158532473	+	cg17721879	83603884	85785986	CATAATAAATATAACAAAACCAAAACCAAAACTAACACATCCCTAACACA	CATAATAAATATAACAAAACCGAAACCGAAACTAACACGTCCCTAACGCG	I	C	Grn	NA	NA	NA	NA	NA	NA	chr5:158532294-158532502	Island	GCGCATTCACGTGGTCAGTTACCGATGTGCTTCTCTCTCTCCTGGCCCGCAGGGACAGAG[CG]CGCCAGGGACGTGCCAGCCCCGGCCCCGGCTCTGCCACATTTACTATGTGACCTCCTGTC	CGCGCCAGGGACGTGCCAGCCCCGGCCCCGGCTCTGCCACATTTACTATG							TRUE	5:158463785-158466003			RP11-175K6.1	ENST00000499583.1	5'UTR	RP11-175K6.1;RP11-175K6.1;RP11-175K6.1	ENST00000517335.1;ENST00000523301.1;ENST00000499583.1	5'UTR;5'UTR;5'UTR	chr5:158531845-158532575	3						TRUE		0.0683025463518284	0.055864230839941	0.0525929914197015	0.0715210860902879
chr2	177042173	+	cg12858336	69708212		AATCTAAAAACCCTTCACCTACCTCTACTACTACAAATAATTAAATATTC		II			NA	NA	NA	NA	NA	NA	chr2:177042751-177043444	N_Shore	TCCAGCATGAAACAGAGTGAACAAAATTAGTTCCACACATTAGGGAAGAGCCAAGTCAGA[CG]AATATCCAATCATTTGCAGTAGTAGAGGCAGGTGAAGGGTCCCCAGATCTGTAAGGCAGG	ATCTGGGGACCCTTCACCTGCCTCTACTACTGCAAATGATTGGATATTCG	HAGLR;HAGLR;HAGLR;HAGLR;HAGLR;HAGLR;HAGLROS;HAGLR;HAGLR;HAGLR;HAGLR;HAGLR;HAGLR	NR_110468;NR_110467;NR_110464;NR_110463;NR_110462;NR_110458;NR_110457;NR_110461;NR_110466;NR_110465;NR_110459;NR_110460;NR_033979	Body;Body;Body;Body;Body;Body;TSS1500;Body;Body;Body;Body;Body;Body				TRUE				HOXD-AS1;AC009336.24;HOXD-AS1;HOXD-AS1;HOXD-AS1;HOXD-AS1;HOXD-AS1;HOXD-AS1;HOXD-AS1;HOXD-AS1;HOXD-AS1;HOXD-AS1;HOXD-AS1	ENST00000547207.1;ENST00000426615.2;ENST00000447538.2;ENST00000549329.1;ENST00000546798.1;ENST00000552156.1;ENST00000456876.1;ENST00000547207.1;ENST00000417086.1;ENST00000436126.1;ENST00000413969.1;ENST00000425005.1;ENST00000452365.1	3'UTR;TSS1500;3'UTR;3'UTR;3'UTR;3'UTR;3'UTR;1stExon;3'UTR;3'UTR;3'UTR;3'UTR;3'UTR	HOXD-AS1;HOXD-AS1;AC009336.24;HOXD-AS1;HOXD-AS1;HOXD-AS1;HOXD-AS1;HOXD-AS1;HOXD-AS1;HOXD-AS1;HOXD-AS1;HOXD-AS1;HOXD-AS1;HOXD-AS1	ENST00000416928.2;ENST00000547207.1;ENST00000426615.2;ENST00000447538.2;ENST00000549329.1;ENST00000546798.1;ENST00000552156.1;ENST00000456876.1;ENST00000547207.1;ENST00000417086.1;ENST00000436126.1;ENST00000413969.1;ENST00000425005.1;ENST00000452365.1	3'UTR;3'UTR;TSS1500;3'UTR;3'UTR;3'UTR;3'UTR;3'UTR;1stExon;3'UTR;3'UTR;3'UTR;3'UTR;3'UTR			chr2:177041877-177044225	6	chr2:177042069-177043960	6				0.143502778008127	0.102073198515123	0.0686152717254874	0.0590149552764325
chr5	78408179	+	cg11770080	59615226	41763176	ACAACCTCAAACACAAATACAAAAAAACTCCATAAAAACAAAATATCACA	ACGACCTCGAACACAAATACGAAAAAACTCCGTAAAAACGAAATATCGCG	I	C	Grn	NA	NA	NA	NA	NA	NA		OpenSea	CTGAATCTGGCACCCCAAGACCAGAAAACTCCCTAGAGATACTGCTCCTAGCCCCGCAGG[CG]CGATATCCCGTCCCCACGGAGCCCCTCCGCATCTGTGTCCGAGGCCGCCGCGAGCGCCCT	GCGGCCTCGGACACAGATGCGGAGGGGCTCCGTGGGGACGGGATATCGCG	BHMT	NM_001713	Body				TRUE	5:78443857-78444104			DMGDH	ENST00000520388.1	3'UTR	BHMT;BHMT;DMGDH	ENST00000520335.1;ENST00000520703.1;ENST00000520388.1	5'UTR;5'UTR;3'UTR	chr5:78408120-78408390	3						TRUE		0.521753476313929	0.356150218737572	0.338766940457162	0.318100701083493
chr6	150390963	+	cg17728956	85664550		AATTTACRTATAACTAACCACAAATAAATATACAACAAAATAAACCCCAC		II			NA	NA	NA	NA	NA	NA	chr6:150389943-150390558	S_Shore	TGATCAAATGATCAATTGTGTTTCCATGGAGAGCAGAAGCCGAGGGAGGGTCTACGCATG[CG]TGGGGCTCACTTTGCTGTACACCCATCTGTGGCCAGCTACACGCAAATCCATGGCTGCAC	ATTTGCGTGTAGCTGGCCACAGATGGGTGTACAGCAAAGTGAGCCCCACG	ULBP3	NM_024518	TSS1500								ULBP3;ULBP3;ULBP3	ENST00000438272.2;ENST00000367339.1;ENST00000399812.2	TSS1500;TSS1500;TSS1500	ULBP3;ULBP3;ULBP3	ENST00000438272.2;ENST00000367339.1;ENST00000399812.2	TSS1500;TSS1500;TSS1500	chr6:150390605-150391035	3								0.214468934068022	0.126547643104079	0.149758681986554	0.128520731089055
chr8	65290109	-	cg02381539	22771152		CTCTCTCCRAATTTCTAAAACTATAAATATATATAATTCTTTCTCTCATC		II			NA	NA	NA	NA	NA	NA	chr8:65290108-65290946	Island	GGCTAGCAGGTCTCTCTCCGGATTTCTAGGGCTATGGGTATATGTAATTCTTTCTCTCAT[CG]ATCGTTTCGATTCTCTTGCCGGTCTTGCAGTTTGCAGGGTCCTAAACGAAGAGGGGTGGA	TCTCTCCGGATTTCTAGGGCTATGGGTATATGTAATTCTTTCTCTCATCG								8:65451753-65453693			RP11-32K4.2	ENST00000524060.1	5'UTR	RP11-32K4.2;RP11-32K4.2	ENST00000519741.1;ENST00000524060.1	TSS1500;5'UTR			chr8:65288993-65291077	6	chr8:65288909-65293525	6		TRUE		0.819804832401124	0.890145721516171	0.924085576259489	0.905127336465806
chr7	48031559	+	cg12434944	74746935		AAAAAAACCRCRAAATCACCACTTTATACAAAAACCATACTCTTATAAAC		II			NA	NA	NA	NA	NA	NA		OpenSea	CAGCAGAGGGCTCTCTTCTTCCTCCCATCTCTAAGACCACTGCCGGCGCCGCCCCAGAAC[CG]CCCACAAGAGCATGGCCTCTGCACAAAGTGGTGACCCCGCGGCCCTCCTCTCCCCAGCAG	CGCCCACAAGAGCATGGCCTCTGCACAAAGTGGTGACCCCGCGGCCCTCC	SUNC1;SUNC1	NM_152782;NM_001030019	Body;Body		chr7:48031393-48031393		TRUE	7:47997956-47998326	7:48030909-48032214	Promoter_Associated	SUN3	ENST00000473723.1	3'UTR	SUN3;SUN3	ENST00000473723.1;ENST00000449896.2	3'UTR;3'UTR	chr7:48031365-48031935	3						TRUE		0.825799898425597	0.862032971238892	0.907579144625691	0.852893798182027
chr17	4659913	-	cg02216862	27661201		AACCCCTAACACCAAACTTAATTCATTATCAAATAATAACATAACTAAAC		II			NA	NA	NA	NA	NA	NA		OpenSea	AAAGTATGAGAAGCCCCTAACACCAAGCTTAGTTCATTATCAAATAATAACATGGCTGGG[CG]CAGTGGCTCATGCCTGTAAACCCAGCATGTTGGGAGGCTGTGGCAGGAGGATTGCTTGAG	CGCCCAGCCATGTTATTATTTGATAATGAACTAAGCTTGGTGTTAGGGGC																										0.863258668945253	0.816644948310312	0.784593769855119	0.820617350444812
chr20	44875431	-	cg01763575	1682333		CCRAAATTCACTCTACRAATAATACTATTACTAAACTACCTTTAAAATTC		II			NA	NA	NA	NA	NA	NA	chr20:44875253-44875454	Island	CCGTCGGGCGCCCGGGGTTCACTCTGCGGATGGTGCTGTTGCTAAGCTACCTTTAGAATT[CG]ACAAGGACGGATGCTCCGAGCGGCTCCCTGGGGTGGGGGGAACCAGGAAGCAGTGAATTA	CGGGGTTCACTCTGCGGATGGTGCTGTTGCTAAGCTACCTTTAGAATTCG	CDH22	NM_021248	Body					20:44308610-44308848									chr20:44875205-44875510	3						TRUE		0.108979458536054	0.0824403622911085	0.0584808996407389	0.0917146361135357
chr2	177027075	+	cg12938020	2779152		ACCTCATCCCTCAACAACACCCTAAAAAAACTCTTTAAAATAAAACCAAC		II			NA	NA	NA	NA	NA	NA	chr2:177027617-177028014	N_Shore	CCATGGAGCATTCACTTATAACTTCCCCCGAAAATTTCAATAATCCCTACCAAGGCTCCA[CG]CTGGCCCTATCCTAAAGAGTTTTCCTAGGGTGCTGCTGAGGGATGAGGTGTAGGGTTGGG	CGCTGGCCCTATCCTAAAGAGTTTTCCTAGGGTGCTGCTGAGGGATGAGG								2:176735140-176735772			HOXD3;HOXD3	ENST00000468418.2;ENST00000410016.1	5'UTR;5'UTR	HOXD3;HOXD3;HOXD3	ENST00000432796.2;ENST00000468418.2;ENST00000410016.1	5'UTR;5'UTR;5'UTR	chr2:177026825-177027110	3						TRUE		0.107686921730433	0.109959809568502	0.0748394740224541	0.0939198063402951
chr7	64349557	-	cg19082708	76759830	68744864	TCATTACAAAAAAAACACCCAAACTAAACTAAACTCACTTACTAACAACA	TCGTTACGAAAAAAACGCCCGAACTAAACTAAACTCACTTACTAACGACG	I	A	Red	NA	NA	NA	NA	NA	NA	chr7:64349424-64350151	Island	GGGATCCGGGCCTCGTTGCGGAGGGGACGCCCGGGCTGAGCTGAGCTCACTTGCTGGCGG[CG]GCAGCCCCTGCAGTCATGGGGTCACCGGCTTGTGGAGAGGGGCTGGCGCTGTTCCTTGGC	CGCCGCCAGCAAGTGAGCTCAGCTCAGCCCGGGCGTCCCCTCCGCAACGA						DMR	TRUE	7:63986477-63987544	7:64348269-64349730	Unclassified_Cell_type_specific	RP11-797H7.5;ZNF273	ENST00000340779.3;ENST00000527278.1	3'UTR;5'UTR	RP11-797H7.5;ZNF273;ZNF273	ENST00000340779.3;ENST00000476730.1;ENST00000527278.1	3'UTR;5'UTR;5'UTR	chr7:64348960-64349735	3						TRUE		0.870034318914326	0.46948054508315	0.477929864163751	0.473944748970163
chr7	27157818	+	cg02627455	62652963		CRCTCTCTAAACCRATTACAATTTTCAACACTCATAAAACRATTCTAAAC		II			NA	NA	NA	NA	NA	NA	chr7:27154999-27155426	S_Shelf	GGAAATACCTTAAAATAAATTCCATCCTCCTGGTATAGCCTCGACTTCCATCGGCTAGCT[CG]CCCAGAACCGCTCCATGAGTGCTGAAAACTGCAATCGGCTCAGAGAGCGCTCTCCGGAGA	CGCCCAGAACCGCTCCATGAGTGCTGAAAACTGCAATCGGCTCAGAGAGC	HOXA3;HOXA3	NM_153631;NM_030661	5'UTR;5'UTR					7:27124334-27124400			HOXA3;HOXA-AS2;HOXA-AS2;HOXA-AS2;HOXA-AS2;HOXA3	ENST00000396352.3;ENST00000522193.1;ENST00000517635.2;ENST00000518046.1;ENST00000518088.1;ENST00000317201.2	5'UTR;5'UTR;5'UTR;5'UTR;5'UTR;5'UTR	HOXA3;HOXA-AS2;HOXA-AS2;HOXA-AS2;HOXA-AS2;HOXA3;HOXA3;HOXA3;HOXA3	ENST00000396352.3;ENST00000522193.1;ENST00000517635.2;ENST00000518046.1;ENST00000518088.1;ENST00000317201.2;ENST00000522788.1;ENST00000521779.1;ENST00000521401.1	5'UTR;5'UTR;5'UTR;5'UTR;5'UTR;5'UTR;5'UTR;5'UTR;3'UTR	chr7:27157660-27158170	3						TRUE		0.721089952624131	0.541984398921047	0.579933286516854	0.504719616842946
chr3	56836203	+	cg17537252	74712194		TACCAAAAAACCCRAAAAAAACTATCATAAAATCTACCTACCCCRCAATC		II			NA	NA	NA	NA	NA	NA	chr3:56835650-56836210	Island	GAGGGACCTCTCTCTCCCCGCTGGTATTCGACTCCGGGCGCCCCCGCAGAGCGTGGGCCG[CG]ATTGCGGGGCAGGCAGACCCCATGATAGCTCCTTTCGGGCTCTTTGGCACTCTCCGGGTG	GCCAAAGAGCCCGAAAGGAGCTATCATGGGGTCTGCCTGCCCCGCAATCG	ARHGEF3;ARHGEF3	NM_001128615;NM_019555	Body;TSS1500				TRUE	3:56810691-56811410	3:56835785-56836462	Promoter_Associated	ARHGEF3;ARHGEF3;ARHGEF3	ENST00000495373.1;ENST00000296315.3;ENST00000498517.1	TSS1500;TSS1500;3'UTR	ARHGEF3;ARHGEF3;ARHGEF3;ARHGEF3;ARHGEF3;ARHGEF3;ARHGEF3	ENST00000465659.1;ENST00000296315.3;ENST00000481422.1;ENST00000498517.1;ENST00000477833.1;ENST00000477440.2;ENST00000486829.1	TSS1500;TSS1500;3'UTR;3'UTR;3'UTR;3'UTR;3'UTR	chr3:56835185-56836415	3						TRUE		0.081429125810029	0.0852130090168019	0.0934811531523778	0.084921715150687
chr1	238540640	+	cg19596804	69790885		AAAAACAAATTAAAAATACCTTAATCATATTTAATTCCATAAAACCACTC		II			NA	NA	NA	NA	NA	NA		OpenSea	TTCCAGTAAGAAACGTCTTATGAAAATGTGACATTAAAAATGAATGCTGGAAAGTAATTT[CG]AGTGGTCCCATGGAACCAAATATGATTAAGGCATTTTCAATCTGTCCTCCGTGGCATTTC	CGAGTGGTCCCATGGAACCAAATATGATTAAGGCATTTTCAATCTGTCCT							TRUE																	TRUE		0.816437694536868	0.689864609868856	0.655141200122096	0.49328382756492
chr3	128215565	-	cg01757168	12620536		TAATATTCCTTATCTCTACCTTCCAAATTATCRAAACCCTTTCAAAAAAC		II			NA	NA	NA	NA	NA	NA	chr3:128215212-128216905	Island	CGCGGAATAAATGGTGTTCCTTATCTCTGCCTTCCAGATTATCGGAGCCCTTTCAGAGAG[CG]CACAACAAATGCGCCCGCCATCGAATGCATCATTTACCACCGCAGATCCGAGCGCTGATG	CGCTCTCTGAAAGGGCTCCGATAATCTGGAAGGCAGAGATAAGGAACACC						CDMR		3:129697903-129699569			RP11-475N22.4	ENST00000468377.1	5'UTR	RP11-475N22.4;RP11-475N22.4	ENST00000464242.1;ENST00000468377.1	5'UTR;5'UTR	chr3:128215185-128215770	3						TRUE		0.122200156382986	0.0858463426796057	0.098247331349037	0.0803286915067118
chr11	60104512	-	cg25583136	47709520		ATAACCTCAATTTTCTAACATCCAATCCAAACCTTTATTCTATACCTCCC		II			NA	NA	NA	NA	NA	NA		OpenSea	AAGTCTATATTGTGACCTCAATTTTCTGACATCCAGTCCAGGCCTTTATTCTGTACCTCC[CG]CTGCCTCCCACACATTACACCATCCTTGGGCCCGCACCTAGACCTCTGCCCACAGCCACC	CGGGAGGTACAGAATAAAGGCCTGGACTGGATGTCAGAAAATTGAGGTCA	MS4A6E	NM_139249	Body		chr11:60104289-60104289									MS4A6E	ENST00000530509.1	3'UTR			chr11:60104193-60104916	6	chr11:60104087-60105014	5				0.143343414655257	0.512684368553855	0.585087301401352	0.68224076996766
chr4	73800953	+	cg06332733	35753843		CCAATCTTAACTATAACTACTATTTCTTCTCTATCCCTATTCTCATAACC		II			NA	NA	NA	NA	NA	NA		OpenSea	AACCTACTGGTTATATTTCTCTGGAGAGCCCTGACTAATACAGCAGTGTAGAGAGAACAG[CG]GCTATGAGAACAGGGATAGAGAAGAAACAGTAGCTATAGTTAAGATTGGGAGCAAGGTGT	CGGCTATGAGAACAGGGATAGAGAAGAAACAGTAGCTATAGTTAAGATTG																										0.457449489645902	0.715591275409378	0.682157713071953	0.464885813363778
chr1	157670481	+	cg01045635	63691233		ACTACAACTAATAAAAAATAAACCCCAACTTCTAAAAATATATCACTACC		II			NA	NA	NA	NA	NA	NA		OpenSea	CTTTGGGCTCTGAAAATGTGAATGTGGCTACCTTCCTAAATGCTGTTTGTATCTCAATCC[CG]GTAGTGATACATTTTTAGAAGTTGGGGCTCATCTTCCATCAGCTGCAGTCTCTCAGGAGT	CTGCAGCTGATGGAAGATGAGCCCCAACTTCTAAAAATGTATCACTACCG	FCRL3;FCRL3	NM_052939;NM_052939	5'UTR;1stExon								FCRL3;FCRL3;FCRL3;FCRL3;FCRL3	ENST00000368186.5;ENST00000368184.3;ENST00000292392.5;ENST00000368186.5;ENST00000368184.3	5'UTR;5'UTR;5'UTR;1stExon;1stExon	FCRL3;FCRL3;FCRL3;FCRL3;FCRL3;FCRL3;FCRL3;FCRL3;FCRL3;FCRL3;FCRL3	ENST00000496769.1;ENST00000492769.1;ENST00000368186.5;ENST00000485028.1;ENST00000368184.3;ENST00000292392.5;ENST00000480682.1;ENST00000368186.5;ENST00000485028.1;ENST00000368184.3;ENST00000480682.1	3'UTR;5'UTR;5'UTR;5'UTR;5'UTR;5'UTR;1stExon;1stExon;1stExon;1stExon;3'UTR										0.125595279177307	0.0944973244305536	0.0885069236785205	0.0801728423174867
chr4	54969688	-	cg26656258	12613204		TAATAACAACACACATACACAAAAACTTTAAATCTAAATTACTAAAAACC		II			rs13142462	0.183805	NA	NA	NA	NA	chr4:54966163-54968063	S_Shore	GCCACAGGAGTTAATGACAACACACATACACAAGGGCTTTAGGTCTGAGTTACTAGAGGC[CG]GTCGGACTGAACCTCACCAGGTACGGCTGGGGTTCTAAAACTGGACACGGTTTTCCCTGA	CGGCCTCTAGTAACTCAGACCTAAAGCCCTTGTGTATGTGTGTTGTCATT						CDMR			4:54969132-54969707	Unclassified_Cell_type_specific							chr4:54969325-54969735	3						TRUE		0.889931763546504	0.867718141247202	0.874340661905429	0.89773199548774
chr7	27163929	+	cg24360871	78795469		TAATAATATTCTAATTCACRCTAAAAAAAACTACAAAAATACCACAAAAC		II			NA	NA	NA	NA	NA	NA	chr7:27163819-27164098	Island	CTCGCTCGCCCGGCGCGGGTGATTTATGAACGCCGGGAAAATTGAACAAAGCCGCGCGCC[CG]TCCTGTGGTATCTCTGCAGCCTTCCCCAGCGTGAATCAGAACATTACCAACTGTCTGCGC	GGTAATGTTCTGATTCACGCTGGGGAAGGCTGCAGAGATACCACAGGACG	HOXA3	NM_153631	5'UTR			CDMR	TRUE	7:27130345-27130623			HOXA3;HOXA-AS2;HOXA-AS2;HOXA-AS2	ENST00000317201.2;ENST00000517550.1;ENST00000521159.1;ENST00000521687.1	5'UTR;5'UTR;5'UTR;5'UTR	HOXA3;HOXA3;HOXA3;HOXA3;HOXA-AS2;HOXA-AS2;HOXA-AS2	ENST00000317201.2;ENST00000522788.1;ENST00000521779.1;ENST00000521401.1;ENST00000517550.1;ENST00000521159.1;ENST00000521687.1	5'UTR;5'UTR;5'UTR;3'UTR;5'UTR;5'UTR;5'UTR	chr7:27163725-27164155	3						TRUE		0.515254365942127	0.521037157010805	0.49977497423092	0.460669268667221
chr1	229570230	+	cg20025656	82648164		ATTAAAATATTAAAAATCAACAATCAAACACCTTCCCRAACRCCCAAAAC		II			NA	NA	NA	NA	NA	NA	chr1:229567206-229570684	Island	CGCCTGCGCTCCGGGAACCGCACCTGTCCCAAAGGCCTCCCCAACCATGTCCACTCTGAG[CG]CCCTGGGCGCTCGGGAAGGTGCCTGACTGCTGACTTCCAATATTTCAACTCCTCTTCGGG	CGCCCTGGGCGCTCGGGAAGGTGCCTGACTGCTGACTTCCAATATTTCAA	ACTA1	NM_001100	TSS1500			DMR		1:227636054-227637262			ACTA1;ACTA1;ACTA1	ENST00000342787.5;ENST00000366684.3;ENST00000366683.2	TSS1500;TSS1500;TSS1500	ACTA1;ACTA1;ACTA1	ENST00000342787.5;ENST00000366684.3;ENST00000366683.2	TSS1500;TSS1500;TSS1500	chr1:229569565-229571175	3					TRUE	TRUE		0.191450278867727	0.0611773663312793	0.0581871036762939	0.0657516099107304
chr22	49765138	+	cg02229382	86766108		ACAATTCTATAACCACAACCTAACTATATAACRATTCTCAACTAAAAACC		II			rs2239778	0.358276	NA	NA	NA	NA	chr22:49764995-49765272	Island	GGAGCCTCTGCTACTGTGTGAGAGGAAGCCACGTTCCCTCGCCCTTCCTCCCGTGCCCGC[CG]GTCCTCAGCTGAGAATCGCCACACAGCCAGGCTGTGGCCACAGAACTGCTGTCTGCAGAT	CAGTTCTGTGGCCACAGCCTGGCTGTGTGGCGATTCTCAGCTGAGGACCG								22:48150897-48151276									chr22:49765080-49765455	3						TRUE		0.06040416212834	0.0581067639257294	0.0662836669137633	0.0633094349872783
chr8	72468021	+	cg10310764	40641238		TTATCTATCATTTTATCTCTCTCCATTATCCACATAAATATAAAAACCCC		II			NA	NA	NA	NA	NA	NA	chr8:72468560-72469561	N_Shore	CAATTCACGAATATATGGAAATAAAACACAAGAGCAAATGCCAAATGCTTCTTAAAATCA[CG]GGGTTTTTATATTCATGTGGATAATGGAGAGAGATAAAATGATAGATAAAAGCCCGTTTG	CGGGGTTTTTATATTCATGTGGATAATGGAGAGAGATAAAATGATAGATA														RP11-1102P16.1;RP11-1102P16.1	ENST00000523327.1;ENST00000518177.1	3'UTR;3'UTR										0.572399704336591	0.471009403484262	0.533502085130055	0.512574528926867
chr14	75467140	-	cg13079247	88763310		AAACTACTATACCTAACCAACACAACTTTACTTTCTATCTCTATTAATTC		II			NA	NA	NA	NA	NA	NA	chr14:75469315-75469882	N_Shelf	GATTCGGGTGTGAGCTACTGTGCCTGGCCAACACAGCTTTGCTTTCTATCTCTATTAATT[CG]AATATTTTAGTTTCAAAGTGAGGGATTGGTTCACATTCCTCAACCTGTTTGTCGTCATGC	CGAATTAATAGAGATAGAAAGCAAAGCTGTGTTGGCCAGGCACAGTAGCT																								TRUE		0.85119561782366	0.822082711120592	0.778377007131247	0.798895684504317
chr2	207090465	+	cg22444562	69684577		TTATCTTAATCAAACATTAACATACTATAATACAATTCTAAACCTTCATC		II			NA	NA	NA	NA	NA	NA		OpenSea	GATTAGTCACTTGTTTCAGAGGGAGAGGAGAGCTCATCAAATACTGATGGCAAGATGGTG[CG]ATGAAGGTCTAGAACTGTATTATAGTATGCTAATGTTTGATTAAGACAAAGTGTGTGCAT	TGTCTTAATCAAACATTAGCATACTATAATACAGTTCTAGACCTTCATCG	GPR1-AS	NR_104359	Body																chr2:207090008-207090560	5						0.681519761964993	0.615669750807234	0.599350500057478	0.542160174322409
chr7	2623911	+	cg06852684	50724576		AAAAACAACACACAAAACACAACTTACAAACRACCATCATACTTCTTTCC		II			NA	NA	NA	NA	NA	NA		OpenSea	TTCAATTTGGTATTTACAGGTGCATCGTCTCCAGACCCTCTTGGCAAGTTCTGAAACCAC[CG]GAAAGAAGTATGATGGCCGCTTGCAAGCTGTGTTTTGTGTGTTGCCTTCACGTTGTGGAA	AAGGCAACACACAAAACACAGCTTGCAAGCGGCCATCATACTTCTTTCCG	IQCE;IQCE	NM_001100390;NM_152558	Body;Body					7:2590402-2590685			IQCE;IQCE	ENST00000404984.1;ENST00000497572.1	ExonBnd;5'UTR	IQCE;IQCE;IQCE;IQCE	ENST00000404984.1;ENST00000470731.1;ENST00000476665.1;ENST00000497572.1	ExonBnd;5'UTR;5'UTR;5'UTR			chr7:2623891-2624302	3				TRUE		0.824651375302066	0.814306767325166	0.745593899204708	0.736499685023531
chr6	17279040	-	cg16301559	93735938		AAAAAATAAAAAATCTCCATCCCTCTTAACCTTTATTCTCAATAACTCAC		II			NA	NA	NA	NA	NA	NA	chr6:17280739-17282334	N_Shore	TAAATACGTTTGGAAAATAAGGAATCTCCATCCCTCTTAACCTTTGTTCTCAGTGACTCA[CG]TAATACCAGTGTATTAGTAATGTTTTAATTATCCCTGGAATTCAAAATTAGGGACCGTCC	CGTGAGTCACTGAGAACAAAGGTTAAGAGGGATGGAGATTCCTTATTTTC																	chr6:17278500-17279470	3								0.910073463347603	0.870694809854102	0.852570222037534	0.854141406829657
chr17	45401833	-	cg08085267	67767936		CACTCRCTAACTTACAAATCCTCTTTCTTCCTATAAAAATCRTTAACTTC		II			rs59392615	0.010064	NA	NA	NA	NA	chr17:45400874-45401440	S_Shore	TGCGGGTCGTTCACTCGCTAGCTTACAGGTCCTCTTTCTTCCTGTAGAAGTCGTTGGCTT[CG]TAAGAGCAGGGTCTATGGGAAGCCTCCTCAGCGTGGGTTCTTGGAAGAGGTGGAGGTTCG	CGAAGCCAACGACTTCTACAGGAAGAAAGAGGACCTGTAAGCTAGCGAGT	C17orf57	NM_152347	5'UTR				TRUE	17:42756695-42756893	17:45400714-45402441	Promoter_Associated	RP11-290H9.4;C17orf57;C17orf57;C17orf57;C17orf57	ENST00000575039.1;ENST00000331493.2;ENST00000517484.1;ENST00000331493.2;ENST00000517310.1	TSS1500;5'UTR;5'UTR;ExonBnd;5'UTR	C17orf57;C17orf57;RP11-290H9.4;C17orf57;C17orf57;C17orf57;C17orf57;C17orf57	ENST00000518170.1;ENST00000523285.1;ENST00000575039.1;ENST00000331493.2;ENST00000519772.1;ENST00000331493.2;ENST00000517310.1;ENST00000520802.1	5'UTR;5'UTR;TSS1500;5'UTR;5'UTR;ExonBnd;5'UTR;5'UTR	chr17:45401425-45402395	3					TRUE	TRUE		0.612486372287546	0.406137846330531	0.424901691230538	0.44459219858156
chr1	47201397	+	cg26228614	85806838		AAATCCAAATCACRAAACTACTAACCCTAATATAAACTACTATAATAACC		II			NA	NA	NA	NA	NA	NA		OpenSea	AAAGTTAGGGTGGGGTAAGCCCATAGGCAAGGAGACCAGGAAAGAGTCAAGGCAAGCATG[CG]GCCATTATAGCAGTCTATATCAGGGCCAGTAGTTTCGTGATCTGGATTTTTTTTCCCCTT	CGGCCATTATAGCAGTCTATATCAGGGCCAGTAGTTTCGTGATCTGGATT																			chr1:47201288-47201847	6	chr1:47200915-47202114	6				0.340062236230568	0.486116340228219	0.5333952429453	0.490708560993638
chr11	694295	-	cg27115227	90790319		AACAAAACCAAATCAAATAAAACTAAACAAATCACCAAAAACAAATATAC		II			rs10751662	0.244091	NA	NA	NA	NA	chr11:694761-696375	N_Shore	GGTGTGTGCAGGGCAGGGCCAGGTCAGGTGAGGCTAGGCAGGTCACCAGGGGCAGGTGTG[CG]GGGCAGGTGTTTGGGGTAGGTGGGGCAGGCTGGTCACCTGGGGCAGGTATGTGGGGCAGG	GCAGGGCCAGGTCAGGTGAGGCTAGGCAGGTCACCAGGGGCAGGTGTGCG	TMEM80;TMEM80;TMEM80;TMEM80;DEAF1;DEAF1	NM_174940;NM_001042463;NM_001276274;NM_001276253;NM_021008;NM_001293634	TSS1500;TSS1500;TSS1500;TSS1500;Body;Body								TMEM80;TMEM80;TMEM80	ENST00000397510.2;ENST00000397512.3;ENST00000526170.1	TSS1500;TSS1500;TSS1500	DEAF1;TMEM80;TMEM80;EPS8L2;TMEM80;DEAF1	ENST00000528864.1;ENST00000397510.2;ENST00000397512.3;ENST00000524763.1;ENST00000526170.1;ENST00000525626.1	TSS1500;TSS1500;TSS1500;TSS200;TSS1500;3'UTR			chr11:693328-696827	6	chr11:692750-699054	6				0.319839307787392	0.109971088842032	0.100785775329978	0.104945705100684
chr7	119915076	-	cg19150007	48672285	78675592	TTACAATAAAAAACTAACCTTCTTTAACCTCATCCCAAAAATCATCAACA	TTACGATAAAAAACTAACCTTCTTTAACCTCATCCCGAAAATCATCGACG	I	A	Red	NA	NA	NA	NA	NA	NA	chr7:119915062-119915485	Island	GTGCATCTCTGCTTACGATGAAGAACTGGCCTTCTTTGGCCTCATCCCGGAAATCATCGG[CG]ACTGCTGTTATGAGGAGTACAAGGATCGCAGGCGAGAGAACGCCGAGCGCCTGCAGGACG	CGCCGATGATTTCCGGGATGAGGCCAAAGAAGGCCAGTTCTTCATCGTAA	KCND2	NM_012281	1stExon					7:119701814-119702912			KCND2	ENST00000331113.4	1stExon	KCND2	ENST00000331113.4	1stExon	chr7:119914925-119915230	3						TRUE		0.134166406456417	0.0520916170784545	0.0576660735464873	0.0595863135836666
chr4	44018877	+	cg02612828	2661186		CTTCTATATAACAATTACTACRTAACAATTACAACCCCTCRTTTTTCTAC		II			NA	NA	NA	NA	NA	NA		OpenSea	CCACGCAGCAACTGCCACGCAGAAAAAGGAGGGGTTGCAACTGCCACGCAGCAACTGCCA[CG]CAGAAAAACGAGGGGTTGCAACTGCCACGCAGCAACTGCCACACAGAAGAAGGAGGGACT	CGCAGAAAAACGAGGGGTTGCAACTGCCACGCAGCAACTGCCACACAGAA	LVCAT1;LVCAT1	NR_131958;NR_131959	TSS1500;Body								RP11-328N19.1	ENST00000512678.1	TSS1500	RP11-328N19.1;RP11-328N19.1;RP11-328N19.1	ENST00000512678.1;ENST00000507639.1;ENST00000507639.1	TSS1500;1stExon;5'UTR					chr4:44018418-44019288	6				0.289032797783106	0.150399094965747	0.134023740310078	0.120362122561763
chr5	30969240	+	cg14083593	93677107		CCAACCCTAAAAAAATATCCTTACAATAAAATACACTATAAAAATATTTC		II			NA	NA	NA	NA	NA	NA		OpenSea	CAGGGCAGAACCATACTGAATCCCATGACACCAGAGAGGAATGCCATGAGGACTGAGTCA[CG]AAACACTTTCACAGTGCACCTCACTGCAAGGACATTCCTCCAGGGCTGGTGGGCAGCCCA	CAGCCCTGGAGGAATGTCCTTGCAGTGAGGTGCACTGTGAAAGTGTTTCG																	chr5:30969160-30969350	3								0.147741147741148	0.888841149030199	0.780076785557281	0.788400702987698
chr19	55813339	+	cg02357741	43612522		RAAAACAAAATAACATATTACATCRCCCTCTAATAACRACTAAATACATC		II			NA	NA	NA	NA	NA	NA	chr19:55814067-55814278	N_Shore	GCGCATGCGGCAAAGTAATGCGGCCGGTCCGGGGTACACGGAGACCGCGCGTGCGCGGGG[CG]ATGCACTCAGTCGCCACTAGAGGGCGATGTAATATGTCATCCTGCCCCCGGTGGGGTGGG	GGGGCAGGATGACATATTACATCGCCCTCTAGTGGCGACTGAGTGCATCG	BRSK1	NM_032430	Body				TRUE	19:60504746-60505214	19:55812869-55814021	Promoter_Associated	BRSK1;BRSK1	ENST00000326848.7;ENST00000543410.1	TSS1500;TSS200	BRSK1;BRSK1	ENST00000326848.7;ENST00000543410.1	TSS1500;TSS200	chr19:55813205-55813435	3						TRUE		0.074780051342123	0.109858109726599	0.114343900902792	0.101073530154851
chr1	221054365	-	cg20454002	38660841		TACTATATACATACATATAAACRTAAAAAACACACAAAAACTTTTCRTAC		II			NA	NA	NA	NA	NA	NA	chr1:221054554-221054888	N_Shore	AAGCCTTTACTTACTATATACATGCATATGGACGTGAGGGACACACAGGAACTTTTCGTG[CG]TCGCTCCTTGGCAACTGTTGGGAGAGAGAGGTTTCAGCGCCTAGACGGGTTCTCTCTTGA	CGCACGAAAAGTTCCTGTGTGTCCCTCACGTCCATATGCATGTATATAGT	HLX	NM_021958	Body			CDMR		1:219120960-219121605			HLX;HLA-AS1	ENST00000549319.1;ENST00000552026.1	TSS1500;TSS1500	HLX;HLA-AS1;HLX	ENST00000549319.1;ENST00000552026.1;ENST00000427693.1	TSS1500;TSS1500;TSS200	chr1:221054185-221055255	3						TRUE		0.517888722622772	0.514247168962839	0.490516860642328	0.457345541789088
chr14	38680855	-	cg16190266	99702858		TAAAAATAACAATAAATAAAATTTCCTACTCCAATATATCTCAAAAAACC		II			NA	NA	NA	NA	NA	NA	chr14:38678245-38680937	Island	AGGAGCCGACCTAAAAGTAACAATAGATAAGGTTTCCTGCTCCAGTGTATCTCAAAAGAC[CG]GGCGCCAGGGGCGGGGGACCTAGGGCGACGTCTTCAGAGTCCGCCAGTGTTGGCGGTGTC	AAAAGTAACAATAGATAAGGTTTCCTGCTCCAGTGTATCTCAAAAGACCG	SSTR1	NM_001049	3'UTR					14:37746906-37750671	14:38679374-38680923	Unclassified_Cell_type_specific	SSTR1	ENST00000267377.2	3'UTR	SSTR1	ENST00000267377.2	3'UTR	chr14:38680425-38681115	3						TRUE		0.0521998858945532	0.0617723949185082	0.0646139357535804	0.067009840685439
chr3	128215433	-	cg01571001	35671213	42633298	TCTCAACCAACTAATCTTTATTCCCAACAAAAATAATAAATAACCAATCA	TCTCGACCGACTAATCTTTATTCCCGACGAAAATAATAAATAACCAATCG	I	T	Red	NA	NA	NA	NA	NA	NA	chr3:128215212-128216905	Island	GGTAATTTTTCATCTCGGCCGGCTAATCTTTGTTCCCGGCGAAGATAATGAATAGCCAGT[CG]TTATCTGCCCGGCTCCCGGAGGCTGCCCGAGAATGGGGTTGTACAGGGCTGGGAATTGTT	CGACTGGCTATTCATTATCTTCGCCGGGAACAAAGATTAGCCGGCCGAGA						CDMR		3:129697903-129699569			RP11-475N22.4	ENST00000468377.1	5'UTR	RP11-475N22.4;RP11-475N22.4	ENST00000464242.1;ENST00000468377.1	5'UTR;5'UTR	chr3:128215185-128215770	3						TRUE		0.0985087067295092	0.0331256645406136	0.0656865352691387	0.0879240303257691
chr21	40759574	-	cg27119318	99739178	82625395	ACTCCCTACACAAAAACTACCAAAAACTACACTACAATAAACACACTACA	ACTCCCTACGCAAAAACTACCAAAAACTACGCTACAATAAACACGCTACG	I	C	Grn	NA	NA	NA	NA	NA	NA	chr21:40760626-40760829	N_Shore	TTTGAACCCCCTACTCCCTGCGCAAAGGCTGCCAGAAGCTGCGCTGCAGTGAACACGCTG[CG]CATGAGCCCCTAGACCCCTCCACCCCCCCTACTCCCCACACTCCCCCCCCCCACTTTTGC	CGCAGCGTGTTCACTGCAGCGCAGCTTCTGGCAGCCTTTGCGCAGGGAGT	WRB;WRB	NM_004627;NM_001146218	Body;TSS200						21:40759363-40760978	Promoter_Associated	WRB;WRB;WRB	ENST00000398753.1;ENST00000380708.1;ENST00000466787.1	5'UTR;TSS200;TSS200	WRB;WRB;WRB;WRB;WRB;WRB;WRB;TMPRSS3	ENST00000471468.1;ENST00000398753.1;ENST00000442773.1;ENST00000380713.3;ENST00000380708.1;ENST00000466787.1;ENST00000487869.1;ENST00000553129.1	5'UTR;5'UTR;5'UTR;5'UTR;TSS200;TSS200;5'UTR;3'UTR	chr21:40759300-40760790	3						TRUE		0.18879469289913	0.0330800686265657	0.0401412762426187	0.059379210916248
chr2	223169586	+	cg15825116	42625868	94786214	CATAAAATTTTCCAAAACAAAAAAACAAAACCACAAAAATAATACACACA	CATAAAATTTTCCGAAACGAAAAAACGAAACCGCGAAAATAATACGCGCG	I	C	Grn	NA	NA	NA	NA	NA	NA	chr2:223170486-223171140	N_Shore	ACCCGCCAACCTCCAAGAGCCCTCTTGCAGAAAGCTGCCCGGCTCCCCACGGTGGCCCTG[CG]CGCGCACCATCCTCGCGGTCTCGCTTCTTCGCCCCGGAAAACTCTATGAGGGGCACCCCA	CGCGCGCACCATCCTCGCGGTCTCGCTTCTTCGCCCCGGAAAACTCTATG	CCDC140	NM_153038	3'UTR			RDMR		2:222877701-222877901	2:223169423-223169758	Unclassified_Cell_type_specific	CCDC140	ENST00000295226.1	3'UTR	CCDC140	ENST00000295226.1	3'UTR	chr2:223169145-223170175	3						TRUE		0.112129594659426	0.0906836254149618	0.08883841251814	0.168028294277027
chr12	52652220	-	cg07166654	10634278	86793445	ACACACTATAACTACCAAAACCTCCAATAAAACCACAATAACAAAAAACA	ACACGCTATAACTACCGAAACCTCCGATAAAACCGCGATAACAAAAAACG	I	C	Grn	rs117031005	0.023438	NA	NA	NA	NA	chr12:52652018-52652743	Island	GGAAGCCCCCGCACACGCTGTGGCTGCCGAAGCCTCCGGTGAGGCCGCGGTAGCAGGAGA[CG]CCGCGGTAGGGGGCGGCGGTGATGCAGCAGCGGCCGGGCCGGGGCCCGCAGGCCGAGATG	ACACGCTGTGGCTGCCGAAGCCTCCGGTGAGGCCGCGGTAGCAGGAGACG								12:50938286-50939010			KRT121P;KRT121P;AC021066.1	ENST00000529785.1;ENST00000529785.1;ENST00000544024.1	3'UTR;1stExon;5'UTR	KRT121P;KRT121P;AC021066.1	ENST00000529785.1;ENST00000529785.1;ENST00000544024.1	3'UTR;1stExon;5'UTR	chr12:52652180-52653055	3						TRUE		0.132237255439832	0.258526027088845	0.198162318727127	0.175080276345237
chr2	242549637	-	cg06749789	79650263	4765524	TTCACACTCCCCACAAAACAAAACAACCCCAAACTAAAATAAAAAACACA	TTCACACTCCCCACGAAACAAAACAACCCCGAACTAAAATAAAAAACACG	I	C	Grn	rs6709860	0.427331	NA	NA	NA	NA	chr2:242549373-242549995	Island	CCGGGCATGGCCTTCACACTCCCCACGAGGCAGGACAGCCCCGGGCTAGGGTGAGGGGCA[CG]CGCCGCAAGTCCTGCCTCTGCTCCCGGGCGGCCCCCTCCAGCCTCCGCCGGCCCCGCCCC	TTCACACTCCCCACGAGGCAGGACAGCCCCGGGCTAGGGTGAGGGGCACG	THAP4;THAP4	NM_015963;NM_001164356	Body;Body					2:242198013-242198853	2:242549240-242550222	Unclassified							chr2:242549605-242549955	3						TRUE		0.432386669745247	0.818581224691991	0.831016239175214	0.836525791321559
chr5	33712618	+	cg19712474	86693348		TACTTCACTCAATACCTTCAACTAAATCTCTATAACTTAATATTACCAAC		II			NA	NA	NA	NA	NA	NA		OpenSea	GAAAAGGAAGTTATAAAACCCTCATCTTTGCAGCAGATTTATCTCTTGCAGGGGTGGATA[CG]TTGGCAACACTAAGCCACAGAGATTCAGTTGAAGGTACTGAGTGAAGTAGTTACTATAGG	CGTTGGCAACACTAAGCCACAGAGATTCAGTTGAAGGTACTGAGTGAAGT	ADAMTS12	NM_030955	Body								ADAMTS12	ENST00000504582.1	3'UTR	ADAMTS12	ENST00000504582.1	3'UTR			chr5:33712571-33713575	6						0.172430124987698	0.836859502852675	0.796610808751702	0.786812343714481
chr6	32408284	+	cg20348196	9657248		ACTTTTCCTTCTAATAATCTTCAACACAATATATATACTCAATATATACC		II			NA	NA	NA	NA	NA	NA		OpenSea	TAGCCCTGTTCTTATCTGAATACATGATACAGTAGTTATTTTTTGGAGTGTAAATCCTGT[CG]GTATATATTGAGCACATATATTGTGTTGAAGATTACTAGAAGGAAAAGTCATCAAAAAGC	CGGTATATATTGAGCACATATATTGTGTTGAAGATTACTAGAAGGAAAAG	HLA-DRA	NM_019111	Body								HLA-DRA	ENST00000462200.1	5'UTR	HLA-DRA	ENST00000462200.1	5'UTR			chr6:32408243-32408878	3	chr6:32406859-32414433	6		TRUE		0.464950022085167	0.788921433494142	0.882839885137142	0.839432494279176
chr2	200625702	-	cg05173112	9772215		CACTATCTAACTAACAATAACTACCTAACAACTATCTTCCAAAACTTCAC		II			NA	NA	NA	NA	NA	NA		OpenSea	TTTCCTTGCTTCACTGTCTGGCTGACAGTAGCTACCTGGCAGCTGTCTTCCAAGGCTTCA[CG]TTCTCTGGGTTCTGGTGACAGTGATCCCTAAGTCACTTGCTCTCACTTATTGGTGCCTTT	CGTGAAGCCTTGGAAGACAGCTGCCAGGTAGCTACTGTCAGCCAGACAGT	FTCDNL1	NR_034096	Body								AC073043.2	ENST00000420922.2	3'UTR	AC073043.2	ENST00000420922.2	3'UTR					chr2:200625309-200625769	6				0.461914610488513	0.804071592062106	0.745638065585702	0.750154500141505
chr11	129260612	+	cg00587329	84660486		CAAACCATTACCCAATCAAAAATCATTAACTACTATCAATTATAAAAAAC		II			NA	NA	NA	NA	NA	NA		OpenSea	AATGAGAATGGAAGATTTCATTTGGAAATGGCCCTGTGAGTACGTGCTTATTTTCAGAGG[CG]TTCCCCATAACTGACAGCAGTCAATGACTTCTGATTGGGCAATGGCCTGGCCAGCCACAC	AGGCCATTGCCCAATCAGAAGTCATTGACTGCTGTCAGTTATGGGGAACG	BARX2	NM_003658	Body		chr11:129260546-129260546																chr11:129260274-129260701	4				0.159368480405977	0.785455297086409	0.731634659134809	0.60782289515944
chr7	27164709	-	cg24361385	63740140		CCATAAAACAAAAACCCATCCTTCTTCTCTAACTATACACACCTATAACC		II			NA	NA	NA	NA	NA	NA	chr7:27163819-27164098	S_Shore	GCTTTGATGGCCCATGAGGCAAGAACCCATCCTTCTTCTCTGGCTGTACACACCTGTGAC[CG]TCCAGGTCAAGTGTAAGCTTAGATGCATACCTCCATTCCTGGCAGAATATCTTCCTAAGA	CGGTCACAGGTGTGTACAGCCAGAGAAGAAGGATGGGTTCTTGCCTCATG	HOXA3	NM_153631	5'UTR			CDMR					HOXA3;HOXA-AS2;HOXA-AS2;HOXA-AS2	ENST00000317201.2;ENST00000517550.1;ENST00000521159.1;ENST00000521687.1	5'UTR;5'UTR;5'UTR;5'UTR	HOXA3;HOXA3;HOXA3;HOXA3;HOXA-AS2;HOXA-AS2;HOXA-AS2	ENST00000317201.2;ENST00000522788.1;ENST00000521779.1;ENST00000521401.1;ENST00000517550.1;ENST00000521159.1;ENST00000521687.1	5'UTR;5'UTR;5'UTR;3'UTR;5'UTR;5'UTR;5'UTR					chr7:27159885-27165984	6		TRUE		0.746020320845703	0.74012272696816	0.75085640863215	0.715288104186404
chr1	247694271	-	cg12754571	68603545	57782945	CTCAACACAATCTTAATCTAAATCAATAAAATTAAACCAAAAAACCCACA	CTCGACGCGATCTTAATCTAAATCGATAAAATTAAACCGAAAAACCCGCG	I	A	Red	NA	NA	NA	NA	NA	NA	chr1:247694035-247694501	Island	GAGTCCCGGCGGCTCGGCGCGGTCTTGGTCTGGGTCGGTGGGGTTGGGCCGGGAGACCCG[CG]GCCGGCGGGGTCCAGGCTGGGGGAGGCCGCCGCTGCCACCAGGTCCCCGAGGTAGGGTAG	CTCGGCGCGGTCTTGGTCTGGGTCGGTGGGGTTGGGCCGGGAGACCCGCG	LOC148824;OR2C3	NR_027309;NM_198074	TSS200;3'UTR					1:245760684-245761181			OR2C3;C1orf150;C1orf150;C1orf150;C1orf150;C1orf150;C1orf150	ENST00000366487.3;ENST00000366491.2;ENST00000366489.1;ENST00000531662.1;ENST00000527084.1;ENST00000527541.1;ENST00000463359.1	3'UTR;5'UTR;5'UTR;5'UTR;5'UTR;5'UTR;5'UTR	OR2C3;C1orf150;C1orf150;C1orf150;C1orf150;C1orf150;C1orf150;C1orf150;C1orf150	ENST00000366487.3;ENST00000366491.2;ENST00000366489.1;ENST00000526896.1;ENST00000531662.1;ENST00000527084.1;ENST00000527541.1;ENST00000463359.1;ENST00000529512.1	3'UTR;5'UTR;5'UTR;5'UTR;5'UTR;5'UTR;5'UTR;5'UTR;5'UTR	chr1:247694025-247694495	3						TRUE		0.456812441351007	0.41348560991603	0.447049835125017	0.42490653986749
chr4	74853333	+	cg26523478	7620398		ATTTTCTACCCTAAAAAAAAATCTAAACAATAACTTATATACTAAACTCC		II			NA	NA	NA	NA	NA	NA		OpenSea	ACTTCCAAACTTTGGATGTTTTTGGGATGAATTCCAGAGGTTGTCTTTATACACATGCAG[CG]GAGTTCAGCATACAAGTCACTGTCTAGACTTTCCTCTAGGGTAGAAAATGTGACCTATTG	TTTTCTACCCTAGAGGAAAGTCTAGACAGTGACTTGTATGCTGAACTCCG	PPBP	NM_002704	Body																					TRUE		0.570207156308851	0.148977365694028	0.124993845497366	0.188385365126273
chr3	26666023	-	cg23181201	22763281	17799560	CCCCAACACACAACAAATAAACAAAAATCCAAAATAATTAAAAAAAAACA	CCCCAACGCGCGACGAATAAACAAAAATCCAAAATAATTAAAAAAAAACG	I	C	Grn	NA	NA	NA	NA	NA	NA	chr3:26665950-26666164	Island	GTAGAGGGGAGTCCCCAGCGCGCGGCGAGTAAACAGGGGTCCAAAGTGGTTGGAGGAGAG[CG]CAGGAGCGGAGGCTGCGGTGGGAGCCACTTTCCCCCGCCCCTCCACAAATCGCACCTGGG	CCCCAGCGCGCGGCGAGTAAACAGGGGTCCAAAGTGGTTGGAGGAGAGCG	LRRC3B	NM_052953	5'UTR					3:26639052-26641095			LRRC3B;LRRC3B;LRRC3B	ENST00000417744.1;ENST00000469437.1;ENST00000396641.2	TSS200;TSS200;5'UTR	LRRC3B;LRRC3B;LRRC3B;LRRC3B;LRRC3B	ENST00000417744.1;ENST00000469437.1;ENST00000396641.2;ENST00000414619.1;ENST00000432040.1	TSS200;TSS200;5'UTR;5'UTR;5'UTR	chr3:26664425-26667115	3								0.165663541391906	0.219996627542756	0.242842409148025	0.24620560677399
chr9	99776416	-	cg13972661	59673989		TAAAAAATATACACCTAATACTAAAATATAAAAAAACCTACAAACCTAAC		II			NA	NA	NA	NA	NA	NA	chr9:99775098-99776102	S_Shore	TTTATTTATTTTGAAAGATATGCACCTAATACTGAAATATAAAAAAGCCTACAGGCCTGG[CG]CGGTGGCCCACACGTATAATCCCAGCACTTTGGGAGGCCGAGGCGGCTGGTTCACCTGAG	GAAAGATATGCACCTAATACTGAAATATAAAAAAGCCTACAGGCCTGGCG	HIATL2	NR_002894	TSS1500								HIATL2	ENST00000375223.3	TSS1500	HIATL2	ENST00000375223.3	TSS1500								TRUE		0.402696260090944	0.843113819643279	0.816683537252291	0.87744373133004
chr12	123201372	+	cg15545247	55722850		ACCATTCAATCATCTATTTCAACACCCTAACATAACATAAAAACAAACAC		II			NA	NA	NA	NA	NA	NA		OpenSea	GCCTCGCCTAGTGAATGCTCCAGCAAAGTGGCGTGTGTCTGTATGGTGAACGTGTGGTTC[CG]TGCCTGCCTTTATGTCATGTCAGGGTGTTGAAATAGATGACTGAATGGTTATCAGGAAAC	CCATTCAGTCATCTATTTCAACACCCTGACATGACATAAAGGCAGGCACG	GPR109B;GPR109B	NM_006018;NM_006018	1stExon;5'UTR								HCAR3;HCAR3;HCAR1	ENST00000528880.2;ENST00000528880.2;ENST00000356987.2	1stExon;5'UTR;3'UTR	HCAR3;HCAR3;HCAR1	ENST00000528880.2;ENST00000528880.2;ENST00000356987.2	1stExon;5'UTR;3'UTR	chr12:123201165-123201615	3						TRUE		0.226988930982666	0.181176926054975	0.179155615330864	0.0983754069662811
chr20	25731997	-	cg05349667	13773237		RAAAAAACACAATATCACAATTACAAAATAAAACCAAATACCCTAACCCC		II			NA	NA	NA	NA	NA	NA		OpenSea	CGGGAAGCTTCGAGGAGACACAGTGTCACAATTACAAGGTGAGACCAGATGCCCTGGCCC[CG]CTGTCTCCTCGCAGGCAGGAGAGGTTTGGGAACACCCACGCTTCCCTCAGCAAGGCAGAA	CGGGGCCAGGGCATCTGGTCTCACCTTGTAATTGTGACACTGTGTCTCCT								20:25679614-25679998	20:25731421-25732305	Promoter_Associated	RP13-401N8.1	ENST00000376445.3	5'UTR	RP13-401N8.1	ENST00000376445.3	5'UTR	chr20:25731925-25732295	3								0.751563479035682	0.894728560188828	0.843610612549535	0.835538831574801
chr19	37894856	-	cg19556473	71612989		TAATAACRAACCRTATAACTATAACRCCATCATCAAATTAATAAAATAAC		II			NA	NA	NA	NA	NA	NA	chr19:37894343-37894865	Island	CTCAGGCAGGATAGTGACGGGCCGTGTGACTGTGACGCCATCATCAGGTTGGTGAGATGG[CG]TGACCGCGTGCTGCCTATCAGTCTCCTGTATGTTCCTCCACCATCTATCTTGATATTCAG	CGCCATCTCACCAACCTGATGATGGCGTCACAGTCACACGGCCCGTCACT								19:42586214-42586705																TRUE		0.785758798841191	0.868137619480484	0.891305390753682	0.829117551387103
chr6	32525805	+	cg00103771	2762864		ACAACAACRTAAAAAAATTCCAAACAATTACRAAACTAAAACRACCTATC		II			rs188025743	0.0197	NA	NA	NA	NA		OpenSea	AGTCGTCCATCTTGTCCCGCTTCTCCTCCGGGATGCCCTTCTGGCTGTTCCAGTTCTCTG[CG]ACAGGCCGCCCCAGTTCCGTAACTGCCTGGAACTCCTCCACGTTGCTGTCGAAGCGCAGG	CAGCAACGTGGAGGAGTTCCAGGCAGTTACGGAACTGGGGCGGCCTGTCG	HLA-DRB6	NR_001298	Body					6:32633705-32634006			HLA-DRB6	ENST00000411500.1	3'UTR	HLA-DRB6;HLA-DRB6	ENST00000411500.1;ENST00000437183.1	3'UTR;3'UTR								TRUE		0.591859448286827	0.547001137779704	0.425309182977895	0.29741923840462
chr17	1552435	+	cg19000879	62671118	9699822	AAACAAAACTCTAAAACAAAACAAAAACAAAACATAACAAACACTAAACA	AAACGAAACTCTAAAACGAAACGAAAACGAAACGTAACAAACGCTAAACG	I	A	Red	NA	NA	NA	NA	NA	NA	chr17:1551730-1553249	Island	CGAGGGCCCCCCGGAGCCCCGCCCAGCGCCTGCCTCGCTCCGCCCCCGCCCCCGGAGCCC[CG]CCCAGCGCCTGCCACGCTCCGCCCCCGCCCCGCCCCAGAGCCCCGCCCCGCCCTCACCGC	GGGCGGGGCTCTGGGGCGGGGCGGGGGCGGAGCGTGGCAGGCGCTGGGCG	RILP	NM_031430	Body	high-CpG:1498953-1499390				17:1498481-1499964	17:1551600-1552863	Promoter_Associated				RILP;RILP;RILP	ENST00000574810.1;ENST00000570858.1;ENST00000573398.1	TSS200;TSS1500;TSS200	chr17:1552160-1552475	3						TRUE		0.218740981191404	0.477969413237753	0.450278326764978	0.547802786876803
chr10	43571650	-	cg01289552	22745205		CCTTCTCAAATCCAATTACTACTCCCTATTAAAAATAAATATATTTATAC		II			NA	NA	NA	NA	NA	NA	chr10:43571939-43573434	N_Shore	CACCCAGAACCCCTTCTCAGGTCCAGTTGCTGCTCCCTATTAGGGGTAAATGTGTTTATG[CG]CATCATTTCCATCATTTCTTTGGGGGAAAATTGGATTCTTTCCTCCTCCTCGCTACTCGC	CTTCTCAGGTCCAGTTGCTGCTCCCTATTAGGGGTAAATGTGTTTATGCG	RET;RET	NM_020630;NM_020975	TSS1500;TSS1500								RET;RET	ENST00000355710.3;ENST00000535749.1	TSS1500;TSS1500	RET;RET;RET	ENST00000355710.3;ENST00000498820.1;ENST00000535749.1	TSS1500;TSS1500;TSS1500	chr10:43570885-43571675	3								0.563174294874475	0.169881038823553	0.124713290681604	0.106816904424163
chr2	137747719	+	cg08084967	44698246		ATTCTACTCTAAACTCCRCCRTTAACTACATATATAAACTCAAAAATATC		II			NA	NA	NA	NA	NA	NA		OpenSea	AAATATAATGCAATTTTCTCATTTAAGAACTGAGGCAACCGAGGTCAAAAGGGAAATCAG[CG]ACATTTCTGAGTTTATACATGTAGTTAACGGCGGAGCCCAGAGTAGAACTTAGAACTCTC	TTCTACTCTGGGCTCCGCCGTTAACTACATGTATAAACTCAGAAATGTCG	THSD7B	NM_001080427	TSS1500								THSD7B	ENST00000413152.2	TSS1500	THSD7B;THSD7B	ENST00000413152.2;ENST00000472720.1	TSS1500;5'UTR								TRUE		0.885948999445442	0.746443563432836	0.772113736724252	0.763011122454462
chr22	17443619	-	cg04561937	86782873		CRAAACAACTCTAAAACACTATCCTAACCCCACTCTAATTTTAATAACCC		II			NA	NA	NA	NA	NA	NA		OpenSea	TTAGAGTGTGGCGGAGCAGCTCTGAGGCACTGTCCTGGCCCCACTCTGGTTTTGGTGGCC[CG]AGTCACAGCTTGGCGCCCCTGGGAGGCTCTGAGGACTGCCGCAGGCACATCTGTTCATGC	CGGGCCACCAAAACCAGAGTGGGGCCAGGACAGTGCCTCAGAGCTGCTCC	GAB4	NM_001037814	3'UTR						22:17443458-17443663	Unclassified_Cell_type_specific	GAB4	ENST00000400588.1	3'UTR	GAB4;GAB4	ENST00000400588.1;ENST00000465611.1	3'UTR;3'UTR			chr22:17440895-17445061	6				TRUE		0.850549607934405	0.163826492217486	0.303200679125839	0.348564350969501
chr5	139154848	-	cg15900444	88635870	97717532	AAAACAACAAAAAACACAAAAATATTAAAACACTATCTCCAAAAATAACA	AAAACAACAAAAAACGCAAAAATATTAAAACACTATCTCCGAAAATAACG	I	A	Red	NA	NA	NA	NA	NA	NA		OpenSea	CCCTATCTTTGCAAGGCAGCAGGGGACGCAGGAGTGTTGGGGCACTGTCTCCGGGAGTGG[CG]GGGGCTGCTGCAGTACCTGGGAGGGCCGCGCGGGGGCGGGCGAGGACGCCGAGCTATGAG	AAGGCAGCAGGGGACGCAGGAGTGTTGGGGCACTGTCTCCGGGAGTGGCG							TRUE	5:139135023-139135206	5:139154373-139155312	Unclassified	CTB-35F21.3	ENST00000506892.1	3'UTR	CTB-35F21.3	ENST00000506892.1	3'UTR	chr5:139154760-139155235	3						TRUE		0.182048301539442	0.125858651385735	0.135013362759511	0.13676180373008
chr22	17130826	+	cg11811863	78647932		AATAAAACCCCTTATCCATTATCACCTAACTATAATAAACAAATAACATC		II			rs150765753	0.011	NA	NA	NA	NA		OpenSea	GCTATGGTGTTATTTTTGCACTACAAGGGCTCTGAAGACTGCCAGGCTTGAAATGAAGAA[CG]ATGTCACCTGCCTATCACAGCCAGGTGACAATGGACAAGGGGCTTCACCTCTGAGCTGTT	CGATGTCACCTGCCTATCACAGCCAGGTGACAATGGACAAGGGGCTTCAC											TPTEP1;TPTEP1;TPTEP1;TPTEP1;TPTEP1;TPTEP1	ENST00000545818.1;ENST00000415121.1;ENST00000415121.1;ENST00000426585.1;ENST00000383140.3;ENST00000558085.1	5'UTR;1stExon;5'UTR;5'UTR;5'UTR;5'UTR	TPTEP1;TPTEP1;TPTEP1;TPTEP1;TPTEP1;TPTEP1	ENST00000545818.1;ENST00000415121.1;ENST00000415121.1;ENST00000426585.1;ENST00000383140.3;ENST00000558085.1	5'UTR;1stExon;5'UTR;5'UTR;5'UTR;5'UTR					chr22:17130787-17138227	6				0.922384928460538	0.551777598539476	0.639942115839908	0.768024164958867
chr4	153448438	+	cg17682313	73606876		ACAAATCTACCTAAAATCAACAACAAACAACTAATTTACTTCTCATTTAC		II			NA	NA	NA	NA	NA	NA		OpenSea	GAAGCCAAGAAATTATTGAATTATGAATTACTGAATGCATATTATGAATGTATTTTATTA[CG]TAAATGAGAAGTAAACTAGCTGCCTGTTGCTGACTCCAGGTAGACCTGTTTTCAACCATT	CGTAAATGAGAAGTAAACTAGCTGCCTGTTGCTGACTCCAGGTAGACCTG	FBXW7;FBXW7	NM_033632;NM_001257069	5'UTR;5'UTR								FBXW7	ENST00000281708.3	5'UTR	FBXW7	ENST00000281708.3	5'UTR					chr4:153447805-153449689	5				0.256009397191521	0.0827253367607959	0.145467264638895	0.135572463913593
chr19	37894762	-	cg14942863	55662834		ACTATAAAATTTACATCTATATAACTAAAATAACTTATTTATAAAAACCC		II			rs57883436	0.015996	NA	NA	NA	NA	chr19:37894343-37894865	Island	TGTCTCGTGTTGCTATGAGGTTTGCATCTGTGTGGCTGGAATAGCTTGTTTGTGGGGGCC[CG]CGCGTGACCTGTGTGTGCGTTACTGTGTGTGTCTCAGGCAGGATAGTGACGGGCCGTGTG	CGGGCCCCCACAAACAAGCTATTCCAGCCACACAGATGCAAACCTCATAG								19:42586214-42586705																TRUE		0.233579373182955	0.508342115006693	0.588758935624964	0.571103374397429
chr15	53093007	-	cg06999762	5705265		AAAACTCTCAAAATTTCAATCTAAACTAAAATCACTCAAACTAAATTTCC		II			NA	NA	NA	NA	NA	NA	chr15:53096014-53096482	N_Shelf	CTCTTTCCTGGGAGGCTCTCAGGGTTTCAGTCTAGGCTGGAATCACTCAAACTGGGTTTC[CG]AAACCTCTGTGGGCTGGATTCCTCAAGTGTGGCAGGCGGAGAGCGCATTCTAGGAAAACG	CGGAAACCCAGTTTGAGTGATTCCAGCCTAGACTGAAACCCTGAGAGCCT								15:50880080-50880345											chr15:53092826-53093387	4				TRUE		0.297979520433771	0.143245366732911	0.226787259008025	0.336050703109527
chr19	42037797	-	cg22057584	85636213		TACTAATTCCAAAAACTTATCRTAAATTTCTATCCTAAATACTTTCTTCC		II			NA	NA	NA	NA	NA	NA		OpenSea	ACGAAGAGATCTGCTGGTTCCAAGGACTTGTCGTGGATTTCTGTCCTAGATACTTTCTTC[CG]TAATTCAAGATAAAGAAAATTACAATCTCTGCTGTCCATTCCATCGCTTTTCCCTTCAGA	CGGAAGAAAGTATCTAGGACAGAAATCCACGACAAGTCCTTGGAACCAGC									19:42037737-42038274	Unclassified									chr19:42036921-42038710	6	chr19:42034208-42038709	6				0.799746514575412	0.823666812440511	0.8235656943311	0.826970954356846
chr1	91298006	+	cg24115061	70803119		AATAAAAAACCCAAATATATCTTTTTTATAACTCTTTCRTCTTATTATAC		II			NA	NA	NA	NA	NA	NA	chr1:91300979-91301891	N_Shelf	TTTGTCCAAAGAGGAGATCATTTATATTTTAGGCAATGTGTCAAAAATTTTAGCCTGATC[CG]CACAATAAGACGAAAGAGTCATAAAAAAGATACACTTGGGTTCTTCATTATTGGTGGGTT	CGCACAATAAGACGAAAGAGTCATAAAAAAGATACACTTGGGTTCTTCAT											RP4-665J23.1	ENST00000455680.1	3'UTR	RP4-665J23.1;RP4-665J23.1;RP4-665J23.1	ENST00000455680.1;ENST00000435649.1;ENST00000443802.1	3'UTR;3'UTR;3'UTR								TRUE		0.82179278874408	0.532675460678683	0.533040175331036	0.555172800538349
chr11	2464970	-	cg23267890	22778274		CTAAAAATATCACATAAATTATAAATCTCCTAACRAAACRAAAAATCACC		II			NA	NA	NA	NA	NA	NA	chr11:2465171-2465648	N_Shore	TCAGGGACGACCTGGAAGTGTCACATGAGTTATGGGTCTCCTGGCGGGGCGGAGAGTCAC[CG]CTGAGCTCCACCTTTAGTCCCTGCCTCAGGGCTGTGTGCAGTATCCTGAAAAAAGCCGGT	TGGAAGTGTCACATGAGTTATGGGTCTCCTGGCGGGGCGGAGAGTCACCG	KCNQ1	NM_000218	TSS1500								KCNQ1	ENST00000155840.4	TSS1500	KCNQ1;KCNQ1	ENST00000496887.2;ENST00000155840.4	TSS1500;TSS1500	chr11:2464605-2465015	3						TRUE		0.507351410676103	0.866814058588289	0.842386590083226	0.836540895284929
chr12	132845481	-	cg05483731	42650578	28681206	AAAAAAACTAACATACAACCAACATACAAAAACAACACCAATAAAAATCA	GAAAAAACTAACGTACAACCGACGTACAAAAACGACGCCGATAAAAATCG	I	C	Grn	NA	NA	NA	NA	NA	NA	chr12:132845758-132846356	N_Shore	TGTCTGGCTACCGGAAAGGCTGACGTGCAGCCGACGTACAAAAGCGGCGCCGGTGAGGGT[CG]CGGAGGGGCCGGAACGCCCACGTGTGGCGGGTGGGGACGGGAGGTGGCGCAGCTGCTTGG	GGAAAGGCTGACGTGCAGCCGACGTACAAAAGCGGCGCCGGTGAGGGTCG	GALNT9	NM_001122636	Body					12:131355394-131355649	12:132845469-132845552	Unclassified_Cell_type_specific	GALNT9	ENST00000535208.1	3'UTR	GALNT9;GALNT9	ENST00000424720.2;ENST00000535208.1	3'UTR;3'UTR	chr12:132845285-132846215	3						TRUE		0.320592159870557	0.048930227476047	0.047298550735044	0.0566301313908367
chr2	171570838	+	cg27212729	85663978		CRAACTAAACTATAAAAAACCRAAAACCCCAACRCTACTAATAATTTCTC		II			NA	NA	NA	NA	NA	NA	chr2:171569877-171573904	Island	CCAGTAGCTCCTGGTCTGCCAGGCTTGCGAGAGGGCGCGCTGGCTTGGCGGGGCTCCGGG[CG]AGAAATCACCAGCAGCGCTGGGGCTTTCGGCCCCCCACAGCCCAGCCCGGGCCTCCTGGG	GGGCTGGGCTGTGGGGGGCCGAAAGCCCCAGCGCTGCTGGTGATTTCTCG	LOC440925;SP5	NR_027433;NM_001003845	Body;TSS1500				TRUE	2:171277816-171279780			AC007405.2;SP5	ENST00000409786.1;ENST00000375281.3	1stExon;TSS1500	AC007405.2;SP5	ENST00000409786.1;ENST00000375281.3	1stExon;TSS1500	chr2:171570025-171571435	3						TRUE		0.23617136659436	0.153504851193721	0.246139971317757	0.341310689974147
chr10	114877616	-	cg07591090	9715473		ACCRCAAAAATACAATCTATTTACCRAAATATAACTACTATTTCTACTCC		II			NA	NA	NA	NA	NA	NA		OpenSea	AAAATCAATGGGCCGCAGGAATGCAATCTGTTTACCGGGGTGTAGCTGCTGTTTCTGCTC[CG]CCACAAGTCCGAGGCGGTTGTCTGGGGCAGGCACCGAAGTTGCGTCGCCTCCCTCCCTGG	CCGCAGGAATGCAATCTGTTTACCGGGGTGTAGCTGCTGTTTCTGCTCCG	TCF7L2;TCF7L2;TCF7L2;TCF7L2;TCF7L2;TCF7L2	NM_001146284;NM_001146285;NM_030756;NM_001146274;NM_001146286;NM_001146283	Body;Body;Body;Body;Body;Body					10:114867606-114867710			TCF7L2	ENST00000542695.1	5'UTR	TCF7L2	ENST00000542695.1	5'UTR								TRUE		0.25828260442674	0.163037258392675	0.190550085616438	0.129227669858769
chr8	75193748	-	cg14132022	7740963		AATTAAACAAACCTAACCTTAATACCCAACACACATTTTAAAATAACCTC		II			NA	NA	NA	NA	NA	NA		OpenSea	CCAATTATTTCAGTTGGACAGACCTAGCCTTAGTACCCAACACACATTTTGAAATAGCCT[CG]TACTTTTTAAGAAACAAGTTACTATGGACAACTTTCTAACTAATGTTTGATATGAACATT	CGAGGCTATTTCAAAATGTGTGTTGGGTACTAAGGCTAGGTCTGTCCAAC	JPH1	NM_020647	Body											JPH1	ENST00000519947.1	3'UTR			chr8:75192902-75194332	5						0.251783069244078	0.098804690383578	0.165499651098438	0.100926542327378
chr10	15111147	-	cg03441054	61666187		ATTCCTAAACATCTAAATAATCTAAAACATAAATTCTAAATAACRTCCCC		II			NA	NA	NA	NA	NA	NA		OpenSea	TAACACAGGGAGTTCCTGGACATCTAGATAGTCTGAAGCATGAATTCTAGGTAGCGTCCC[CG]TGCCTGGGTTCTGTGAGTGGGGCTTTCTCAGCATGCCTGCTCCTTCTCTCTTGCAAACAC	CGGGGACGCTACCTAGAATTCATGCTTCAGACTATCTAGATGTCCAGGAA	OLAH;OLAH	NM_001039702;NM_018324	Body;Body				TRUE				OLAH	ENST00000485251.1	5'UTR	OLAH	ENST00000485251.1	5'UTR					chr10:15110790-15111688	6				0.583989910230729	0.822685047007909	0.750115093572192	0.673435159690395
chr3	56836209	+	cg19513744	33733175		RAAAAATACCAAAAAACCCRAAAAAAACTATCATAAAATCTACCTACCCC		II			NA	NA	NA	NA	NA	NA	chr3:56835650-56836210	Island	CCTCTCTCTCCCCGCTGGTATTCGACTCCGGGCGCCCCCGCAGAGCGTGGGCCGCGATTG[CG]GGGCAGGCAGACCCCATGATAGCTCCTTTCGGGCTCTTTGGCACTCTCCGGGTGAAAGGC	CGGGGCAGGCAGACCCCATGATAGCTCCTTTCGGGCTCTTTGGCACTCTC	ARHGEF3;ARHGEF3	NM_001128615;NM_019555	Body;TSS1500				TRUE	3:56810691-56811410	3:56835785-56836462	Promoter_Associated	ARHGEF3;ARHGEF3;ARHGEF3	ENST00000495373.1;ENST00000296315.3;ENST00000498517.1	TSS1500;TSS1500;3'UTR	ARHGEF3;ARHGEF3;ARHGEF3;ARHGEF3;ARHGEF3;ARHGEF3;ARHGEF3	ENST00000465659.1;ENST00000296315.3;ENST00000481422.1;ENST00000498517.1;ENST00000477833.1;ENST00000477440.2;ENST00000486829.1	TSS1500;TSS1500;3'UTR;3'UTR;3'UTR;3'UTR;3'UTR	chr3:56835185-56836415	3						TRUE		0.128705513928575	0.125290249531856	0.108632651859826	0.114807611456151
chr9	34380890	-	cg00177632	4671845	35686835	AACAAAACTTATATAAAATAAAACCCAACTAAAACAAACAAAACCCTACA	AACGAAACTTATATAAAATAAAACCCGACTAAAACGAACGAAACCCTACG	I	A	Red	NA	NA	NA	NA	NA	NA	chr9:34380737-34381151	Island	GCGGGGTTCTGGGGCGGGGCTTGTGTGGGGTGGAGCCCGGCTGAGGCGGGCGGAGCCCTG[CG]AACCTTACAGTCGGTTGCTCCCGGCACCAAGGCCGCAGGCGGCGGTCGGTGCAGGGCGCC	CGCAGGGCTCCGCCCGCCTCAGCCGGGCTCCACCCCACACAAGCCCCGCC	C9orf24;C9orf24;C9orf24;C9orf24;C9orf24;C9orf24;C9orf24	NM_147169;NM_001252195;NM_147168;NM_001252195;NM_147168;NM_032596;NM_032596	Body;Body;Body;ExonBnd;ExonBnd;ExonBnd;Body				TRUE	9:34369587-34371451	9:34380678-34381060	Promoter_Associated	C9orf24;C9orf24;C9orf24	ENST00000481295.1;ENST00000379124.1;ENST00000379133.3	TSS1500;ExonBnd;ExonBnd	C9orf24;C9orf24;C9orf24;C9orf24	ENST00000481295.1;ENST00000379112.2;ENST00000379124.1;ENST00000379133.3	TSS1500;TSS200;ExonBnd;ExonBnd	chr9:34380720-34380990	3								0.390584669838658	0.777345532047205	0.751117237404179	0.76163556040267
chr2	2547089	-	cg14042190	96623526	76680828	CCAAAATAAAACACAAAACTCACCAACATCTTAAAAAACTACCACAAACA	CCGAAATAAAACACGAAACTCGCCAACGTCTTAAAAAACTACCGCAAACG	I	C	Grn	NA	NA	NA	NA	NA	NA		OpenSea	CCCACGGCCCCTCCGAGGTGGAGCACGGAGCTCGCCAGCGTCTTGGGAAGCTGCCGCAGG[CG]CTTCTTCCTTCTCGGCAGGAAGATGGCGCCCGGCTCTGCAGTGGCCCTGCCTCCCCTCGC	CGCCTGCGGCAGCTTCCCAAGACGCTGGCGAGCTCCGTGCTCCACCTCGG								2:2526049-2526159									chr2:2546925-2547415	3						TRUE		0.755127972408785	0.922950177819831	0.85871988859072	0.857051691129547
chr12	6184516	-	cg26796518	84758831	68741229	AACAAAACAAAACAAAACAAAAAACCAACTTACTACACACACTATAATCA	GACAAAACAAAACGAAACAAAAAACCGACTTACTACACGCGCTATAATCG	I	A	Red	NA	NA	NA	NA	NA	NA		OpenSea	CCGTTCATCCCCGGCAGGGCAGGACGGGGCAGGGGGCCGACTTACTGCACGCGCTGTGGT[CG]GTCCAGCCGTACAGCACCATTCCCTCCTGGGCACAGGTCCGGGCGTACTCCAGGAGGGCA	GGCAGGGCAGGACGGGGCAGGGGGCCGACTTACTGCACGCGCTGTGGTCG	VWF	NM_000552	Body				TRUE	12:6054437-6054778	12:6183366-6184924	Unclassified_Cell_type_specific	VWF	ENST00000261405.5	ExonBnd	VWF;VWF	ENST00000261405.5;ENST00000538635.1	ExonBnd;3'UTR	chr12:6183465-6184855	3						TRUE		0.527093129770992	0.0899073277485847	0.0825808251297217	0.0991733296214815
chr2	50573485	-	cg03531247	70684925	11670554	TACAAAACCCTCTTCTCTCTAATACTCAAATCCCTTAACTAAACACAACA	TACAAAACCCTCTTCTCTCTAATACTCAAATCCCTTAACTAAACGCGACG	I	C	Grn	NA	NA	NA	NA	NA	NA	chr2:50574045-50574817	N_Shore	GACAAAAGGTTCTGCAGAGCCCTCTTCTCTCTGGTGCTCAGGTCCCTTAGCTGAGCGCGG[CG]CCCCATCCGGCCACTGAGTGACCTTCTGGCAACTGACGCCCCCTTCCCGCGGGGCCCAGC	CGCCGCGCTCAGCTAAGGGACCTGAGCACCAGAGAGAAGAGGGCTCTGCA	NRXN1;NRXN1;NRXN1	NM_004801;NM_001135659;NM_138735	Body;Body;Body					2:50426984-50428321			NRXN1	ENST00000331040.5	3'UTR	NRXN1	ENST00000331040.5	3'UTR	chr2:50573105-50573610	3						TRUE		0.297479613767006	0.162854503361382	0.13658928632686	0.0915279583831259
chr21	47007554	+	cg14269083	13710951		AAAAAAAATAAACTCTCATTCACTAACTTACTCATTCTATTATCACATAC		II			NA	NA	NA	NA	NA	NA	chr21:47009996-47011163	N_Shelf	ATTCTCATCTTGGTAAATTCTGGGTTGCACAGTACGAGGTTTTACTCTGAATTTTCAGTA[CG]CATGTGATAACAGAATGAGTAAGTCAGTGAATGAGAGTCCACTCCCTCTTGCTCCCAACT	CGCATGTGATAACAGAATGAGTAAGTCAGTGAATGAGAGTCCACTCCCTC						CDMR																		TRUE		0.852575131660538	0.448958096105671	0.418723331758729	0.322002224006919
chr17	80708367	-	cg22325292	22809951	47733861	CCTAAAAATTATCCCCACATTACTCCACAAAAATCTCTAATCAAAAAACA	CCTAAAAATTATCCCCGCGTTACTCCACGAAAATCTCTAATCGAAAAACG	I	T	Red	NA	NA	NA	NA	NA	NA	chr17:80708192-80708528	Island	TCTGTTTTGTGGCCTAGAGATTGTCCCCGCGTTGCTCCACGGGGATCTCTGGTCGGGAAA[CG]TGGCTGAGGACGACGTGGGGCCCATTATTTACGACCCGGCTTCCTTCTATGGCCATTCCG	CCTAGAGATTGTCCCCGCGTTGCTCCACGGGGATCTCTGGTCGGGAAACG	FN3K	NM_022158	Body					17:78301522-78304167									chr17:80708220-80708815	3						TRUE		0.856179011420056	0.927396762259148	0.933456414114111	0.914893166128921
chr2	200604022	+	cg14652227	94630904		CATTTATATACATCCTTACAATTTTAACCCCCTATTAATAAAAACACCCC		II			rs75106539	0.011719	NA	NA	NA	NA		OpenSea	TCAAGGCCACTGGAGAGGAGATAGCCCTTCCTCTTTCCCTACCCTCTACCACTTCGGAAT[CG]GGGTGCTCTTATCAACAGGGGGCTAAAACTGCAAGGATGCACACAAATGTGTGCTGCGAA	CGGGGTGCTCTTATCAACAGGGGGCTAAAACTGCAAGGATGCACACAAAT							TRUE												chr2:200603268-200604025	5	chr2:200603107-200605653	6		TRUE		0.526904234829656	0.851730147538148	0.864394467258684	0.829929240181689
chr13	70681278	-	cg18286201	33723960		ACATTTTCAACCTAAAACATTTTAAACTTAATAACCACATAAACACACRC		II			NA	NA	NA	NA	NA	NA	chr13:70681732-70682219	N_Shore	TCTCTTAACCCACATTTTCAACCTGAAACATTTTAGACTTAGTAGCCACATGAGCACACG[CG]GTGAAATGAGTGGAAATTGAGAGATGCTTGGAAGCCCCGTGGGGACTTACTGTACCTGTG	CGCGTGTGCTCATGTGGCTACTAAGTCTAAAATGTTTCAGGTTGAAAATG	KLHL1;ATXN8OS	NM_020866;NR_002717	Body;TSS200				TRUE				ATXN8OS;ATXN8OS	ENST00000414504.1;ENST00000424524.1	TSS200;TSS1500	ATXN8OS;ATXN8OS	ENST00000414504.1;ENST00000424524.1	TSS200;TSS1500								TRUE		0.550396773420259	0.88685104190066	0.817444423976278	0.814231086625522
chr21	30396327	-	cg23403192	91618909		CRCAATTTATCTAACACCRTCTTTCRATTTTACTTTAAAAATTCACTCTC		II			NA	NA	NA	NA	NA	NA	chr21:30396848-30397410	N_Shore	CCCTCCTCCCCCGCAATTTATCTGACACCGTCTTTCGGTTTTGCTTTAAAAATTCACTCT[CG]CGGCCGGGCGCGGTGGCTCACGCCTGTAATCCCAGCACGTTGGGAGGCCGAGGCGGGCGC	GCAATTTATCTGACACCGTCTTTCGGTTTTGCTTTAAAAATTCACTCTCG	USP16;USP16;USP16	NM_001032410;NM_006447;NM_001001992	TSS1500;TSS1500;TSS1500								USP16;USP16;USP16	ENST00000399975.3;ENST00000334352.4;ENST00000535828.1	TSS1500;TSS1500;TSS1500	USP16;USP16;USP16;USP16	ENST00000399975.3;ENST00000334352.4;ENST00000399973.1;ENST00000535828.1	TSS1500;TSS1500;TSS1500;TSS1500	chr21:30396180-30396410	3								0.410521017965382	0.732793494460814	0.671855127076252	0.526271055712
chr13	36045525	-	cg25901248	96777485		ACCRCRAAAAACCTAACTTTTTATTACCTTTCTCCRACTATTATTATAAC		II			NA	NA	NA	NA	NA	NA	chr13:36045931-36046143	N_Shore	GAGGCCTAGCGGCCGCGGGGAACCTAACTTTTTATTGCCTTTCTCCGACTGTTATTGTGA[CG]CATCTGACTGTATGCATTTGAGAGAAGTGGAAGGGATTATGATGCGCCCTTGCTACCTAC	CCGCGGGGAACCTAACTTTTTATTGCCTTTCTCCGACTGTTATTGTGACG	NBEA	NM_015678	Body								NBEA;NBEA	ENST00000543274.1;ENST00000402346.1	TSS200;5'UTR	NBEA;NBEA	ENST00000543274.1;ENST00000402346.1	TSS200;5'UTR	chr13:36044720-36045770	3								0.357145607886933	0.096752745065905	0.0849573513124915	0.0672160700489313
chr14	106167076	-	cg05212789	3727328		CATCTCTCTCTCTTTCTATCTCTTATAACTCTATCTCTATCACTAACCTC		II			NA	NA	NA	NA	NA	NA	chr14:106163847-106164052	S_Shelf	CTCTCTCATCTCATCTCTCTCTCTTTCTGTCTCTTGTAACTCTGTCTCTGTCACTGGCCT[CG]CCTCTGTCCCTCCCTGTCCCTGTCTCTTATCTCTCTCCATCCCCATCTCTCTCTCTGTGT	ATCTCTCTCTCTTTCTGTCTCTTGTAACTCTGTCTCTGTCACTGGCCTCG					chr14:106166860-106166860												chr14:106167025-106167175	3								0.520160293390473	0.107454199694978	0.130194157800515	0.10923119227472
chr12	121828527	+	cg22208773	33679118		CAACCTAAACAACACAACAAAATTCAATCTATAAAATCTACCAATAAATC		II			NA	NA	NA	NA	NA	NA		OpenSea	AACCAACCCCCTGCTTAACCTGAGTTTGCAAATGTCAAAGTTGGAGATAGGTCATAAAAT[CG]ACTCACTGGTAGATTTTACAGACTGAATCTTGCTGTGTTGCCCAGGCTGGTCTATAAAAC	CGACTCACTGGTAGATTTTACAGACTGAATCTTGCTGTGTTGCCCAGGCT											RP11-711D18.2	ENST00000557474.1	TSS1500	RP11-711D18.2;ANAPC5	ENST00000557474.1;ENST00000536837.1	TSS1500;5'UTR										0.801323656814986	0.785020176233221	0.810984632063171	0.626808653550138
chr4	54959841	+	cg12319534	43672169		ATAAAAAATTCAAAACTACCTAACACCRAACCTAATACCTAATAAAACTC		II			NA	NA	NA	NA	NA	NA	chr4:54957979-54958542	S_Shore	GCTTCAAGAGCCTATGGAGCTGCAGGTCTCAGATAATAATAAAACCAACAAGAGAAGCCA[CG]AGCCTTACCAGGCACCAGGCCCGGTGTTAGGCAGTCCTGAATTCCTCACAAAAACTCGAA	TGAGGAATTCAGGACTGCCTAACACCGGGCCTGGTGCCTGGTAAGGCTCG						RDMR		4:54654246-54654622									chr4:54959005-54959895	3						TRUE		0.852282188384614	0.849161270778901	0.875375159314229	0.853033158253478
chr3	42977896	+	cg22714811	71612549		RTAAACTCCTAACRACCTCTACAACTTTTCAACAAACAAAAATAATAAAC		II			NA	NA	NA	NA	NA	NA	chr3:42977830-42978090	Island	TTCCGGGGCCGCCTTCGTTTTTGTCGCGCGAGGTTTTGGTTTGTGAGGATCGGCGAGTGG[CG]CCCACCATCTCTGCTTGCTGAAAAGCTGCAGAGGCCGCCAGGAGCCCACGGTGAGCGGGT	CGCCCACCATCTCTGCTTGCTGAAAAGCTGCAGAGGCCGCCAGGAGCCCA								3:42952781-42953185			KRBOX1-AS1;KRBOX1;KRBOX1-AS1;KRBOX1;KRBOX1;KRBOX1;KRBOX1;KRBOX1	ENST00000447834.1;ENST00000418176.1;ENST00000447834.1;ENST00000418093.2;ENST00000383748.4;ENST00000383748.4;ENST00000426937.1;ENST00000418093.2	3'UTR;TSS1500;1stExon;1stExon;1stExon;5'UTR;5'UTR;5'UTR	KRBOX1-AS1;KRBOX1;KRBOX1;KRBOX1-AS1;KRBOX1;KRBOX1;KRBOX1;KRBOX1;KRBOX1;KRBOX1;KRBOX1;KRBOX1	ENST00000447834.1;ENST00000446977.2;ENST00000418176.1;ENST00000447834.1;ENST00000418093.2;ENST00000383748.4;ENST00000383748.4;ENST00000443313.1;ENST00000443313.1;ENST00000426937.1;ENST00000451200.2;ENST00000418093.2	3'UTR;TSS1500;TSS1500;1stExon;1stExon;1stExon;5'UTR;1stExon;5'UTR;5'UTR;5'UTR;5'UTR	chr3:42977700-42978035	3						TRUE		0.126648252465574	0.078458318867415	0.0796567812312926	0.0980165221472412
chr2	223162666	+	cg14093610	50734228		AACTTATTTAAAAATCRCCTTTCCRTCCACTTAAAAATTCTAAAAATCCC		II			NA	NA	NA	NA	NA	NA	chr2:223162946-223163912	N_Shore	GGCGCCCTAACCTGGAAAACCATTGAAAACGGCTCAGGCTTGCAAGACTTCCTGCCTCCC[CG]GGATTCCCAGAATCTTCAAGTGGACGGAAAGGCGATTCCTAAACAAGTTATAGAAACTTC	ACTTGTTTAGGAATCGCCTTTCCGTCCACTTGAAGATTCTGGGAATCCCG	PAX3;PAX3;PAX3;PAX3;PAX3;PAX3;PAX3;PAX3;CCDC140	NM_181458;NM_013942;NM_181457;NM_000438;NM_181461;NM_181460;NM_181459;NM_001127366;NM_153038	Body;Body;Body;Body;Body;Body;Body;Body;TSS200			RDMR					CCDC140	ENST00000295226.1	TSS200	CCDC140	ENST00000295226.1	TSS200					chr2:223158201-223173389	6		TRUE		0.148977808841517	0.134387741680915	0.191225761165219	0.245259795902469
chr7	156910471	+	cg01259403	15726164		ATATTTCTCATATACCCTCCRCATTATTTTAAATACAATTTTCCTTAAAC		II			NA	NA	NA	NA	NA	NA		OpenSea	ACTTCTATGTTTGCACGATGACATGAAGCATCAGAAGCTTATAATGAGTTTACATTTACA[CG]TTTAAGGAAAATTGTACTCAAAATAATGCGGAGGGTACATGAGAAATATTACCTTTACAT	TATTTCTCATGTACCCTCCGCATTATTTTGAGTACAATTTTCCTTAAACG																					chr7:156910460-156910944	6				0.860020314356052	0.843245189834345	0.90076360542386	0.819274374179798
chr6	100442118	-	cg09393254	61688947	29699855	CCAAACATCAAATACATCATACTCTTTTCTAAAAACATAAAATACCTTCA	CCGAACATCGAATACGTCGTACTCTTTTCTAAAAACGTAAAATACCTTCG	I	C	Grn	NA	NA	NA	NA	NA	NA	chr6:100441406-100442152	Island	ACTTCATCCAATCCGAGCATCGGGTGCGTCGTGCTCTTTTCTAGGAGCGTGGGGTGCCTT[CG]CGAATAAAATCTGAAGGCATCTCTGCTCTCGCGGAGCTTGTTCTTTCTTATTTTCAAGTG	CCGAGCATCGGGTGCGTCGTGCTCTTTTCTAGGAGCGTGGGGTGCCTTCG	MCHR2;MCHR2	NM_001040179;NM_032503	TSS200;TSS200				TRUE	6:100548101-100548842			MCHR2;MCHR2;MCHR2;RP11-14I4.3;RP11-14I4.3;RP11-14I4.3	ENST00000369212.1;ENST00000281806.2;ENST00000445970.1;ENST00000443234.1;ENST00000430122.1;ENST00000452482.1	TSS1500;TSS200;TSS200;5'UTR;5'UTR;5'UTR	MCHR2;MCHR2;MCHR2;RP11-14I4.3;RP11-14I4.3;RP11-14I4.3	ENST00000369212.1;ENST00000281806.2;ENST00000445970.1;ENST00000443234.1;ENST00000430122.1;ENST00000452482.1	TSS1500;TSS200;TSS200;5'UTR;5'UTR;5'UTR			chr6:100441074-100442144	3				TRUE		0.168706223005872	0.820468343451865	0.888055865223459	0.880254356759351
chr9	14992232	+	cg27045845	44731904		TTACATTTCCTTCTCCTTCTCAAATCACTAAATTTCTTATTATATAACCC		II			NA	NA	NA	NA	NA	NA		OpenSea	CGCTGGGTATAAAGAGAAGATCCTAAAGCTTCTTGAGACAAAACAAAACCGAAACCAAAG[CG]GGTTACATAACAAGAAATTTAGTGACCTGAGAAGGAGAAGGAAATGCAATGACGTAGAGT	CGGGTTACATAACAAGAAATTTAGTGACCTGAGAAGGAGAAGGAAATGCA	LOC389705	NR_003920	TSS1500		chr9:14992180-14992180				9:14992093-14992876	Unclassified_Cell_type_specific							chr9:14992100-14992775	3								0.18451809609847	0.14515622711006	0.110277628941676	0.125008456966124
chr6	26602900	-	cg09364178	65607192		CACAAAAATACAAATAAAAACCTAACTAAAAATCTCCACCCCTTTTATTC		II			NA	NA	NA	NA	NA	NA		OpenSea	AAAATACCAGTCACAGGAATACAGGTGGAAACCTAGCTAGAGGTCTCCACCCCTTTTATT[CG]TGCTCTATTGTGACGTCCAAAGCCTGACCCAAGGAACTGATTCAGGTAGAGGCGACGCCA	ACAGGAATACAGGTGGAAACCTAGCTAGAGGTCTCCACCCCTTTTATTCG																								TRUE		0.685716009896808	0.172721582714235	0.166113530830424	0.168762081946483
chr5	180018515	+	cg15457613	40675852	42705133	ACAAACAAAACCAACACTAAAAAAACAAAAACCAAATATAAAAAACCTCA	GCGAACGAAACCGACGCTAAAAAAACGAAAACCGAATATAAAAAACCTCG	I	T	Red	NA	NA	NA	NA	NA	NA	chr5:180017099-180019062	Island	AGCTTCATGGCGCGGGGGCTCGGGGCGCGCGGGGAACCTGCGGCTGCCCGGGCAAGGCCA[CG]AGGCTTCTTATACCCGGTCCTCGCCCCTCCAGCGCCGGCCTCGCCCGCGCTCCTGAGAAA	GCGGGCGAGGCCGGCGCTGGAGGGGCGAGGACCGGGTATAAGAAGCCTCG	SCGB3A1	NM_052863	TSS200			DMR	TRUE	5:179949706-179951668	5:180018124-180018566	Unclassified_Cell_type_specific	SCGB3A1;SCGB3A1	ENST00000292641.3;ENST00000292641.3	1stExon;5'UTR	SCGB3A1;SCGB3A1;SCGB3A1	ENST00000512120.1;ENST00000292641.3;ENST00000292641.3	TSS1500;1stExon;5'UTR	chr5:180018225-180019015	3								0.148593629360961	0.0537499166813984	0.0619753435245209	0.0550317393542944
chr5	68710831	-	cg06418871	75698267	5678215	AAAAAACCCAATATATAATCATTACCACAACATACCAACTAATAACACCA	AAAAAACCCAATATATAATCATTACCGCGACGTACCGACTAATAACACCG	I	A	Red	NA	NA	NA	NA	NA	NA	chr5:68710807-68711520	Island	AAACTCTTTCCAAAAGAGCCCAGTGTGTGGTCATTGCCGCGACGTGCCGGCTGGTGGCAC[CG]AGCAGCCTGGGCCCAGAGCGGTTGTCGGGCCGACAGATCCGGGCGGGGCAAAGCCGGGCG	CGGTGCCACCAGCCGGCACGTCGCGGCAATGACCACACACTGGGCTCTTT	MARVELD2;MARVELD2	NM_001038603;NM_144724	TSS200;TSS200				TRUE	5:68746509-68747489	5:68710594-68712104	Unclassified_Cell_type_specific	MARVELD2;MARVELD2	ENST00000282886.8;ENST00000454295.2	TSS200;TSS200	MARVELD2;MARVELD2;MARVELD2;MARVELD2	ENST00000515844.1;ENST00000512803.1;ENST00000282886.8;ENST00000454295.2	TSS1500;TSS1500;TSS200;TSS200	chr5:68710625-68711275	3						TRUE		0.493171287846519	0.895526598970475	0.884942934668101	0.899979149880078
chr1	19181040	-	cg11806635	36796533		TACCCAAAAAAATACCCAAATAACRCAACTCCRTAAAATTATACAAAACC		II			rs34447754	0.280154	NA	NA	NA	NA	chr1:19180945-19181469	Island	CTGGATGGTGATGCCCAGGAAGGTGCCCAAGTGGCGCAGCTCCGTGAGGTTGTGCAGGAC[CG]GGTCGATGGCCCAGGACTCGGAGGCGATCCACACGGCGCCAGTGAAGTTCTGGCGCAGCA	GCCCAGGAAGGTGCCCAAGTGGCGCAGCTCCGTGAGGTTGTGCAGGACCG	TAS1R2	NM_152232	Body					1:19053533-19054025			RP13-279N23.2	ENST00000494072.2	3'UTR	RP13-279N23.2	ENST00000494072.2	3'UTR			chr1:19180566-19181635	6				TRUE		0.843078514572718	0.806750073430765	0.813639265926551	0.858094380569793
chr14	71185309	-	cg00192230	22692523		CCCTAAAAACCRTACTCAAAAATATAAATCCTTTCCTACAAACATTAAAC		II			rs77525525	0.015625	NA	NA	NA	NA		OpenSea	ATTGGGTGGGGCCCTGAAGGCCGTGCTCAAGAATGTGGATCCTTTCCTGCAGACATTGGG[CG]TGGCGTGATCCAACCTGTGTTCCATGAGCACATTTCCTAGGCTGATCTTTCTCAAGCCTC	CGCCCAATGTCTGCAGGAAAGGATCCACATTCTTGAGCACGGCCTTCAGG																	chr14:71185200-71185955	3								0.900270436385986	0.774358273959922	0.80922106364201	0.79225999252895
chr20	31823372	+	cg17884201	98659175		TTTCTCCTAAAATATCAAAAAAATCACACTACATCCTACATCTAAAATAC		II			rs2752903	0.339731	NA	NA	NA	NA		OpenSea	AGAGCTCCTGACGTGCAATAGGGGCTCTGAAAACAGGAGACCCTTGCCCTGGAATGGAGA[CG]CACCCCAGATGTAGGATGCAGTGTGACTCTTTTGACATTTTAGGAGAAAGAATCCTCCAA	CGCACCCCAGATGTAGGATGCAGTGTGACTCTTTTGACATTTTAGGAGAA	PLUNC;PLUNC	NM_130852;NM_016583	TSS1500;TSS1500								BPIFA1	ENST00000375413.4	TSS1500	BPIFA1	ENST00000375422.2	TSS1500								TRUE		0.157044013069383	0.117092133920883	0.100802511178892	0.102192461653344
chr12	74442868	-	cg17717052	1606394		TTCCCAAATATTACTATACTTAAAACTACCTAAAAAATTTATAAAACCCC		II			NA	NA	NA	NA	NA	NA		OpenSea	TAATCCAAAGGTTCCCAAATGTTACTGTACTTAGAACTACCTGGGGAATTTATAAAACCC[CG]ATGTCTATGCTGCACTGCATAACAACTAAATCAGAATATTTGGAGGTGAAAAACAGGCAT	CGGGGTTTTATAAATTCCCCAGGTAGTTCTAAGTACAGTAACATTTGGGA							TRUE																	TRUE		0.402972097067425	0.830845771144279	0.867301350920115	0.801297081566475
chr8	103742123	-	cg22236066	98706921		TAACCTCATCCTCTCTAAATTTTAATAACRTTCCCATTTTCCACATCTCC		II			NA	NA	NA	NA	NA	NA		OpenSea	TTCAGCTGGGATGACCTCATCCTCTCTAGATTTTGGTGGCGTTCCCATTTTCCACATCTC[CG]CCTTTATCCAAGGAATTCCCTTCTGACTGTCTTTTCTCTAAAGGTCGCCCCACCCGCGTC	GACCTCATCCTCTCTAGATTTTGGTGGCGTTCCCATTTTCCACATCTCCG					chr8:103741796-103741796		TRUE		8:103741917-103742696	Unclassified_Cell_type_specific							chr8:103741745-103742815	3						TRUE		0.223429021099398	0.234634694737918	0.124150382689058	0.0922149282119695
chr13	47695969	+	cg10162592	8705303		AAAAACCTCCAACTTCATCCCAAAACTAACTAATCAACTTACTTATTTAC		II			NA	NA	NA	NA	NA	NA		OpenSea	CCAGAACATCTGGGGAAGTATCCTGGTTCAGAGTGTCCAAGATGCATTGGGGAGCAGTAA[CG]TAAATAAGCAAGTTGATCAGTCAGTCTTGGGATGAAGCTGGAGGTTTTTATGTTAGTGAC	AAAACCTCCAGCTTCATCCCAAGACTGACTGATCAACTTGCTTATTTACG																			chr13:47695353-47696022	3	chr13:47695245-47696024	6				0.333604831108991	0.718020190631297	0.663509145218708	0.565330958741466
chr22	50426164	+	cg21245653	90775493		AATACCCRACAACATATTTAACAACTTTTCCAAACTATATTTACAAAATC		II			rs7287476	0.035736	NA	NA	NA	NA	chr22:50421660-50422491	S_Shelf	CACTGGCTGACTGCAGAGGTAATGAAATAAACTTCAAAGACTACTCATAAGAAGGGATAC[CG]ACTTTGCAAACATAGTTTGGAAAAGTTGCTAAACATGTTGCCGGGCACTGTGGCTCATAC	GTGCCCGGCAACATGTTTAGCAACTTTTCCAAACTATGTTTGCAAAGTCG																								TRUE		0.842513175570941	0.822319027643326	0.76803679780779	0.570998459946222
chr10	124580362	+	cg26058820	15694137		AAATCCTCACAAAAAAAAACTAATTCACTAATCATATAAATCCTAAATAC		II			NA	NA	NA	NA	NA	NA	chr10:124578126-124578443	S_Shore	GCTGAGCCAGCTCCAGCTCAGGGCATTGTTCATGGTAGTTTAATGAAGTAAAGATATACA[CG]CACCCAGGACCTACATGACCAGTGAACCAGTTTCTCTTTGTGAGGATTTCTTCATCTTCC	CGCACCCAGGACCTACATGACCAGTGAACCAGTTTCTCTTTGTGAGGATT														RP11-107C16.2	ENST00000442370.1	5'UTR	chr10:124580165-124580395	3						TRUE		0.888548040923059	0.806522655728713	0.820151733741019	0.826451123942275
chr2	177012562	+	cg02857760	1653876		AATATCTATAAACCAAACCCCAAAAAAACTTTCCRAAACCTCRATTTAAC		II			rs4972806	0.44718	NA	NA	NA	NA	chr2:177012371-177012675	Island	ACCCCCACCCTCCACCCCCGGCCTCGCTCTGCGAGGTTAGCCCGCTTCGGGAGGTGGAGG[CG]CTAAATCGAGGTCCCGGAAAGCTTTTCTGGGGCCTGGTTCACAGACACCTGCCTGAGAGA	GTGTCTGTGAACCAGGCCCCAGAAAAGCTTTCCGGGACCTCGATTTAGCG								2:176720618-176721054						HOXD3	ENST00000432796.2	5'UTR	chr2:177012385-177012795	3						TRUE		0.455854225898165	0.0799210247861581	0.072385697023701	0.0873448810754912
chr12	113858831	+	cg20700386	92774261		AATTCATATCTTATCTCTACACCATCTCACTAAATAAACCTAAACAACTC		II			NA	NA	NA	NA	NA	NA		OpenSea	GATGCCAGGTCTTCCTGTTCCCACTTTCCACATAGGGAAACTGAGGCCCAGAGATGGGCA[CG]AGCTGCTCAGGTTCACCCAGTGAGATGGTGCAGAGACAAGACATGAATTTGACCATGTCA	ATTCATGTCTTGTCTCTGCACCATCTCACTGGGTGAACCTGAGCAGCTCG	SDSL	NM_138432	TSS1500								SDSL;SDSL	ENST00000403593.4;ENST00000345635.4	TSS1500;TSS1500	SDSL;SDSL;SDSL;SDSL	ENST00000403593.4;ENST00000553248.1;ENST00000345635.4;ENST00000547802.1	TSS1500;TSS1500;TSS1500;TSS1500					chr12:113858432-113861807	6		TRUE		0.426517914610599	0.846878626840144	0.833530691487897	0.869290115808429
chr1	89459529	+	cg11309454	33777101		CCTACACTTTTCCTCCCTCCTAAAAATAAAATATAATATAATCACCAATC		II			rs72963574	0.088747	NA	NA	NA	NA	chr1:89458034-89458604	S_Shore	ATGTGGCCTGGGATTGGCTGTGGAGTGTGACTCAGCGCGCACTGGCTGTGGGGTCCCCCG[CG]ATTGGTGATCATACTACATCTCACCTTTAGGAGGGAGGAAAAGTGCAGGGCTAAAGCTGT	CTGCACTTTTCCTCCCTCCTAAAGGTGAGATGTAGTATGATCACCAATCG	CCBL2;CCBL2;RBMXL1;RBMXL1	NM_001008661;NM_001008662;NM_001162536;NM_019610	TSS1500;TSS1500;TSS1500;TSS1500								CCBL2;RBMXL1;RBMXL1;CCBL2;CCBL2;RBMXL1	ENST00000370485.2;ENST00000413769.1;ENST00000321792.5;ENST00000370491.3;ENST00000260508.4;ENST00000399794.2	TSS1500;TSS1500;TSS1500;TSS1500;TSS1500;TSS1500	CCBL2;RBMXL1;RBMXL1;CCBL2;CCBL2;CCBL2;RBMXL1	ENST00000370485.2;ENST00000413769.1;ENST00000321792.5;ENST00000370491.3;ENST00000260508.4;ENST00000370486.1;ENST00000399794.2	TSS1500;TSS1500;TSS1500;TSS1500;TSS1500;TSS1500;TSS1500	chr1:89459380-89459635	3						TRUE		0.131407066938514	0.432800661078199	0.382359698582495	0.192525847527989
chr4	111559355	-	cg17707140	6763983		TACTCCTACAAAACAAAAAATATATAAAATTACAAAACATATTCTCACTC		II			NA	NA	NA	NA	NA	NA	chr4:111560563-111560808	N_Shore	AAGTCCACATTTGCTCCTGCAAAGCAAAGAGTATGTGAAATTACAGGGCATATTCTCACT[CG]AAAAGTGTGCCTTACTTCTGAACCCTGATTTTCTGATTTCTTGACTTGAGCAAAGATGTG	CGAGTGAGAATATGCCCTGTAATTTCACATACTCTTTGCTTTGCAGGAGC	PITX2;PITX2	NM_153427;NM_153426	TSS1500;TSS1500			RDMR					PITX2;PITX2;PITX2;PITX2	ENST00000355080.5;ENST00000354925.2;ENST00000394598.2;ENST00000394595.3	TSS1500;5'UTR;TSS1500;TSS1500	PITX2;PITX2;PITX2;PITX2;PITX2;PITX2;PITX2	ENST00000355080.5;ENST00000354925.2;ENST00000511990.1;ENST00000511837.1;ENST00000557119.1;ENST00000394598.2;ENST00000394595.3	TSS1500;5'UTR;5'UTR;5'UTR;TSS1500;TSS1500;TSS1500	chr4:111559345-111559670	3						TRUE		0.120478837586632	0.103111832968481	0.111901651581599	0.107407492901826
chr6	150205989	+	cg09907658	56771297		AACACCTAAATTTCTAATTCACCCCTAACACAAAAATCCTAACAAATAAC		II			NA	NA	NA	NA	NA	NA		OpenSea	GCTGTGGGCAAGGGTATCCCTGCGGCAGGTCCAGAGCACTGAGGGTGGGGCTTGGCACGA[CG]CCATTTGCCAGGATTCCTGTGTCAGGGGTGAACCAGAAACCCAGGTGTCAAAGGAATCCC	CGCCATTTGCCAGGATTCCTGTGTCAGGGGTGAACCAGAAACCCAGGTGT	RAET1E-AS1;RAET1E	NR_045126;NM_001243328	Body;Body																		chr6:150205406-150206086	6				0.661523376070748	0.82351354403222	0.83618661829649	0.769788398724453
chr17	11162890	+	cg04197980	30701231		ACTTAATTATCTCAACACCTACAAAAACCAAACCCAATCAACATTTTAAC		II			NA	NA	NA	NA	NA	NA		OpenSea	TTAAGGGAAATCACTTGCCATTTTAAGCACTAGTTCATATCCTGAATGCAGGTGGTAACA[CG]TTAAAATGTTGACTGGGCTTGGTCCCTGCAGGTGTTGAGATAACTAAGCACTTACGGAAA	CTTAGTTATCTCAACACCTGCAGGGACCAAGCCCAGTCAACATTTTAACG	SHISA6;SHISA6;SHISA6	NM_207386;NM_001173462;NM_001173461	Body;Body;Body														chr17:11162780-11162935	3								0.124925515846071	0.0693604322929268	0.0641626105856063	0.0438611655334025
chr1	173165887	-	cg14791371	7780205		ATATAACATAAAATCTATATAATTAACCTAATACACCAACTCTTCATATC		II			NA	NA	NA	NA	NA	NA		OpenSea	CAAAAGTATCCATGTGACATGAAATCTATGTGATTGACCTAATGCACCAACTCTTCATAT[CG]TCAGAGGGAAGATTTTCTTGTATCTTGGTTTCCCTTCCCACATACAACTGAGGAAGCACT	TGTGACATGAAATCTATGTGATTGACCTAATGCACCAACTCTTCATATCG	TNFSF4;TNFSF4	NM_001297562;NM_003326	Body;Body								TNFSF4	ENST00000488053.1	3'UTR	TNFSF4	ENST00000488053.1	3'UTR					chr1:173164547-173165957	6				0.246987332853851	0.518317831702515	0.573483190769843	0.562503301463208
chr14	77591726	-	cg01098812	47666573		TATAATTTAATTTTCTCTCCCRAAAACRTTACTAATTAAATCCTTTCTCC		II			NA	NA	NA	NA	NA	NA	chr14:77591159-77591847	Island	CCACTGCTTCCTGTAATTTAATTTTCTCTCCCGAAAGCGTTGCTAATTAAATCCTTTCTC[CG]GCGAGCCGTCGCCCCCCGCCCCTGCTAGTCTGTTTATTAAGTACCCGGCACCTGCGAGGG	GTAATTTAATTTTCTCTCCCGAAAGCGTTGCTAATTAAATCCTTTCTCCG					chr14:77591216-77591216		TRUE	14:76660690-76661584	14:77590976-77591760	Unclassified				TMEM63C	ENST00000557408.1	5'UTR	chr14:77591700-77592115	3						TRUE		0.927661692292611	0.851307093068083	0.861532731904643	0.871320735225755
chr1	226416426	-	cg25339380	76672862		AAACAACCAAAAAAACATAATTAAAACCTTAACAACAAAATATACTTATC		II			rs12022311	0.094194	NA	NA	NA	NA		OpenSea	CCCCCAGCAAAAAGCAGCCAAGAGAACATAGTTGAGGCCTTAGCAGCAAAGTGTACTTAT[CG]ATTCTTTGAAAACTGTTTGAAACCAAAAATGAGCTGATAAACATTAGCTATTAACACTGT	AGCAGCCAAGAGAACATAGTTGAGGCCTTAGCAGCAAAGTGTACTTATCG																			chr1:226416215-226416448	3	chr1:226416090-226416558	4				0.937069792881394	0.924129111032751	0.900226586812836	0.919525182656076
chr19	7759085	-	cg11763871	87773910		CTTCTCACCCATAAAATAATAACCAATACTCAACCCTCTAAAAATACAAC		II			rs12461454	0.220856	NA	NA	NA	NA		OpenSea	AGATGAGTGTGCTTCTCACCCATGAAATGGTAACCAGTACTCAGCCCTCTGGAGGTGCAG[CG]TTAAAACAGGAAGAGGTGGCCAGGTGCAGTGGCTCATACTTGTAATCCTAGCGATTTGGG	CGCTGCACCTCCAGAGGGCTGAGTACTGGTTACCATTTCATGGGTGAGAA	FCER2;FCER2;FCER2	NM_001207019;NM_002002;NM_001220500	Body;Body;Body																		chr19:7758927-7761034	6				0.800077974551942	0.860719043523718	0.864865950880802	0.854718449961076
chr17	37894014	-	cg14263391	92781983	75717367	CTCCCAAATAATCAAAACTCTTAATCTTCACTCATAATACTATCTATTCA	CTCCCAAATAATCGAAACTCTTAATCTTCGCTCGTAATACTATCTATTCG	I	A	Red	NA	NA	NA	NA	NA	NA		OpenSea	CCTCCCCCCTCCCTCCCAGGTGGTCGGGACTCTTGATCTTCGCTCGTGGTACTGTCTGTT[CG]GCTGTCTTCCCCGCCTCTCCCCAGGCACCTGCATCCTCCCTTGGCACCTGCTGCCAGGCT	CTCCCAGGTGGTCGGGACTCTTGATCTTCGCTCGTGGTACTGTCTGTTCG	GRB7;GRB7	NM_001030002;NM_005310	TSS1500;TSS200						17:37894004-37894375	Unclassified_Cell_type_specific	GRB7;GRB7;GRB7;GRB7	ENST00000394211.2;ENST00000445327.2;ENST00000309185.3;ENST00000309156.3	TSS1500;TSS1500;TSS200;TSS200	GRB7;GRB7;GRB7;GRB7;GRB7	ENST00000394211.2;ENST00000445327.2;ENST00000309185.3;ENST00000485182.1;ENST00000309156.3	TSS1500;TSS1500;TSS200;TSS200;TSS200	chr17:37893725-37896475	3						TRUE		0.280185574004969	0.152776937010771	0.155575705673938	0.0943635331946283
chr14	39559227	-	cg09615585	15701992		TTTCAACTTTCTCTACCTTCTCAAATCTTATTCACTATTCATTAACTAAC		II			NA	NA	NA	NA	NA	NA		OpenSea	AAAAGAACAAATTTCAACTTTCTCTACCTTCTCAAATCTTATTCACTATTCATTGACTAA[CG]CATTCATTACTCATTATCCTCCCCATTTAAACCTGCAAATTCCCCTAGTATGTTCTCTTA	TTCAACTTTCTCTACCTTCTCAAATCTTATTCACTATTCATTGACTAACG	SEC23A	NM_006364	Body								SEC23A	ENST00000537403.1	TSS1500	SEC23A;SEC23A	ENST00000556595.1;ENST00000537403.1	3'UTR;TSS1500										0.285914540303687	0.0661323737869371	0.0624743514978725	0.202289682862646
chr21	41758562	-	cg16731079	33788266		AAATAAAATAATAAATACCCRTAAATCTAACACCACCTTAACACTTCCTC		II			NA	NA	NA	NA	NA	NA		OpenSea	AACGCTCCCAGAAATGAAATAGTGAGTGCCCGTGGATCTGGCACCACCTTAACACTTCCT[CG]TTAATAACACATGATTTTTGCTTTATTAACCTATAAGCACTTCCTATGTTTACACTTCTT	CGAGGAAGTGTTAAGGTGGTGCCAGATCCACGGGCACTCACTATTTCATT	DSCAM;DSCAM;DSCAM	NR_073202;NM_001389;NM_001271534	Body;Body;Body						21:41758169-41758718	Unclassified				TMPRSS3	ENST00000553129.1	3'UTR			chr21:41758138-41758750	6	chr21:41752980-41761109	6				0.0833619897658042	0.0801490708884644	0.0879287305122495	0.0838727347423198
chr1	229569046	+	cg27229613	49654172		CCTATACCCCTTTTCCTAATTCAAAACAACCCTTAACCRAAACAAAAATC		II			rs116641355	0.011295	NA	NA	NA	NA	chr1:229567206-229570684	Island	GGACATCTCCTGCCGGAGCCACTCAAATTCTGCCAGGGCGGCGACCAGGGGTTCTCTTCT[CG]ACCTTTGCCCCGGCTAAGGGCTGCCCTGAACCAGGAAAAGGGGCACAGGGTCGCGAGACC	CGACCTTTGCCCCGGCTAAGGGCTGCCCTGAACCAGGAAAAGGGGCACAG	ACTA1	NM_001100	5'UTR					1:227633789-227635682	1:229568624-229569234	Unclassified_Cell_type_specific	ACTA1;ACTA1;ACTA1	ENST00000342787.5;ENST00000366684.3;ENST00000366683.2	TSS200;5'UTR;5'UTR	ACTA1;ACTA1;ACTA1	ENST00000342787.5;ENST00000366684.3;ENST00000366683.2	TSS200;5'UTR;5'UTR	chr1:229568925-229569435	3						TRUE		0.367176225434347	0.116616686318383	0.178095616388404	0.278498109835907
chr4	64343907	+	cg03465188	77787408		TCTAACACCCAATTTTCCATACAATATTAAACTAAACTAAAACAATTATC		II			NA	NA	NA	NA	NA	NA		OpenSea	GATAATAAAAGCCCTACCAGGACAAAGAAAGCAATCAGGAAAAGACAGTAAACTTTTGTA[CG]ATAATTGTTTTAGTCTAGTCCAATACTGCATGGAAAACTGGGTGTCAGACCCAATGAAAC	CTGACACCCAGTTTTCCATGCAGTATTGGACTAGACTAAAACAATTATCG											RP11-12K22.1	ENST00000508825.1	3'UTR	RP11-12K22.1	ENST00000508825.1	3'UTR					chr4:64343863-64344477	4				0.590396280968309	0.863732012668183	0.851395688747611	0.810657939922833
chr20	44260738	-	cg20781713	34784268		AAATTAATAAAAATTAATCAATATAATACAAAATCTCCCACTCTACAATC		II			NA	NA	NA	NA	NA	NA		OpenSea	CATCCTACTGTGAGTTGGTGGAAATTAATCAGTGTGGTACAGAATCTCCCACTCTGCAAT[CG]CAACTCCTCTGAAATGATCCTGGGGCTAGATCCAGGGTTGGGTCACATGTAGCTAACTGG	AGTTGGTGGAAATTAATCAGTGTGGTACAGAATCTCCCACTCTGCAATCG	WFDC9	NM_147198	TSS1500								WFDC9	ENST00000326000.1	TSS1500	WFDC9	ENST00000326000.1	TSS1500										0.838549763867296	0.816741999963984	0.805072195483154	0.743788792417464
chr2	28408263	-	cg27639613	12757110		AAATTATACAACACTAATACACACCTATATTTTAATCTTTAAAATCTATC		II			NA	NA	NA	NA	NA	NA		OpenSea	CCCTTACCACAGAATTGTGCAACACTGATACACACCTGTGTTTTGATCTTTAAAATCTGT[CG]TGGTAACATCTCAAGTAATTTTAAATAGCTTCGTGGATGATCCAGATTGCACGTCTGCCA	AATTGTGCAACACTGATACACACCTGTGTTTTGATCTTTAAAATCTGTCG	BRE;BRE;BRE;BRE;BRE	NM_199192;NM_199193;NM_199191;NM_004899;NM_199194	Body;Body;Body;Body;Body				TRUE										chr2:28408100-28408430	3						TRUE		0.926614821642446	0.244531141145325	0.293802767864914	0.541901657928298
chr13	79234715	+	cg21964662	96708331		CAATCTAATAAAATTAATCTCACAAAAATAAAATACAAAATAATACTCAC		II			NA	NA	NA	NA	NA	NA	chr13:79232822-79233417	S_Shore	GAGCTCCTGGGCTCAATGGATCCCCCCTCCTTGACCTACCGACAGTGCTGGGATTACAGC[CG]TGAGCACTATTCTGCACTCTACTTCTGTGAGATCAACTTTATTAGATTGTACATGTGAGA	AATCTAATAAAGTTGATCTCACAGAAGTAGAGTGCAGAATAGTGCTCACG	RNF219	NM_024546	TSS1500								RNF219	ENST00000282003.6	TSS1500	RNF219	ENST00000282003.6	TSS1500	chr13:79234640-79234830	3						TRUE		0.321084324062024	0.182545115973382	0.182049003427701	0.257278286566989
chr8	97157453	+	cg18533201	82697556	20668980	AAACCTACACCACCAACCCTAAAAACAACTATACTTAAAACTACAAACCA	AAACCTACGCCACCAACCCTAAAAACAACTATACTTAAAACTACGAACCG	I	C	Grn	NA	NA	NA	NA	NA	NA	chr8:97156763-97158030	Island	GCGGTTGCTGGGGTCCCCGCGCGCGCGCCTCGGCCTCCCCGGCGTCCAGCTCGCCCCATG[CG]GCCCGCAGCTCCAAGCACAGCTGCTTCCAGGGCTGGTGGCGCAGGCCCTGCCACACGTCG	CGGCCCGCAGCTCCAAGCACAGCTGCTTCCAGGGCTGGTGGCGCAGGCCC	GDF6	NM_001001557	Body				TRUE	8:97225950-97227229	8:97157132-97158509	Unclassified	GDF6	ENST00000454970.2	ExonBnd	GDF6	ENST00000454970.2	ExonBnd	chr8:97157400-97158655	3						TRUE		0.152332034266626	0.115307894489815	0.17949304083483	0.127443252368263
[truncated: 365 more rows]
[truncated: 10 more columns]
